# Supplementary material for: Regulation of the Drosophila Enhancer of split and invected-engrailed Gene Complexes by Sister Chromatid Cohesion Proteins
Source: PLoS One. 2009 Jul 9;4(7):e6202. doi: 10.1371/journal.pone.0006202 (PMC2703808; doi:10.1371/journal.pone.0006202)
Supplement: Table S4 — (6.48 MB XLS) [file pone.0006202.s004.xls]

## Sheet: Sheet1
Table S4. Effects of Rad21 and Nipped-B knockdown on gene expression in BG3 cells.
Column 1: Affymetrix Drosophila GeneChip 2.0 probe ID; Column 2: gene name; Columns 3-11: log2 expression value for indicated RNAi treatment; Columns 12-17: log2 ratio of the expression in the indicated RNAi treatment to the mock control
1	2	3	4	5	6	7	8	9	10	11	12	13	14	15	16	17
Probe ID	Gene Symbol	Day 3 Mock	Day 4 Mock	Day 6 Mock	Day 3 Rad21	Day 4 Rad21	Day 6 Rad21	Day 3 Nipped-B	Day 4 Nipped-B	Day 6 Nipped-B	Day 3 Rad21/Mock	Day 4 Rad21/Mock	Day 6 Rad21/Mock	Day 3 Nipped-B/Mock	Day 4 Nipped-B/Mock	Day 6 Nipped-B/Mock
1616608_a_at	Gpdh	11.2945	10.8798	10.6266	11.4766	11.3621	11.2169	11.5084	11.2193	11.0635	0.182051	0.482302	0.590324	0.213901	0.33955	0.436893
1622892_s_at	CG33057 /// mkg-p	9.11234	8.68847	8.81694	9.02772	8.79177	8.85706	9.03412	8.86663	8.80427	-0.0846146	0.103302	0.0401154	-0.0782191	0.178162	-0.0126696
1622893_at	IM3 /// RpS10b	2.33884	2.34109	2.32253	2.32787	2.3501	2.32893	2.3519	2.3357	2.32134	-0.0109656	0.00900555	0.00640249	0.0130609	-0.00539112	-0.00118876
1622894_at	CG15120	2.21518	2.21555	2.20935	2.21045	2.22263	2.21216	2.22113	2.21243	2.20363	-0.00472693	0.00707889	0.00281882	0.00594821	-0.00312757	-0.00572014
1622895_at	CG32075	9.83097	9.91618	9.70609	9.1495	9.13736	9.21573	9.24143	9.11644	9.12328	-0.681467	-0.778824	-0.490356	-0.589537	-0.799737	-0.582809
1622896_at	pinta	10.0537	10.5515	10.4585	10.6234	10.8109	10.5263	10.3788	10.9784	10.6778	0.569733	0.259344	0.0677719	0.325132	0.42691	0.219314
1622897_at	eve	2.09661	2.09616	2.09009	2.09086	2.09956	2.09485	2.103	2.09457	2.09205	-0.00574547	0.00339389	0.0047605	0.00639006	-0.00159597	0.00196886
1622898_a_at	CG34316 /// mRpS10	9.87401	10.0893	10.0164	9.02101	9.28134	9.59531	9.38117	9.42314	9.44856	-0.852992	-0.807942	-0.4211	-0.492834	-0.666148	-0.567848
1622899_at	Rad9	3.45154	3.44015	3.43528	3.45041	3.46522	3.43533	3.48146	3.44483	3.43073	-0.00113512	0.0250709	4.67301e-05	0.0299164	0.0046823	-0.00454998
1622900_at	Gr59d	2.19876	2.20026	2.18916	2.19359	2.20321	2.19585	2.2036	2.1964	2.19265	-0.00516919	0.00294113	0.00668859	0.00484064	-0.00386858	0.00348783
1622901_at	CG9993	2.29031	2.29416	2.27862	2.28136	2.29464	2.28618	2.29569	2.28739	2.2855	-0.00895554	0.000477553	0.00755548	0.00537658	-0.00677228	0.00688148
1622902_at	Pbprp5	2.10612	2.10493	2.09638	2.10158	2.10902	2.10939	2.11039	2.10328	2.10279	-0.0045321	0.00409317	0.0130105	0.00426923	-0.00164676	0.00640726
1622903_s_at	Tango10	8.259	7.97976	7.96172	8.15409	8.13444	7.76996	8.15448	8.05111	7.9619	-0.10491	0.154681	-0.191754	-0.104528	0.0713534	0.000180721
1622904_at	mfr	2.11614	2.1172	2.10753	2.11238	2.11938	2.11422	2.12164	2.11451	2.10859	-0.00375661	0.0021801	0.00669146	0.00549888	-0.00269604	0.00105643
1622905_at	---	2.4827	2.48643	2.47234	2.47858	2.49301	2.47356	2.49176	2.48079	2.47858	-0.00412332	0.00657535	0.00122213	0.00906159	-0.00564384	0.006248
1622906_at	CG9027	2.25944	2.26102	2.24661	2.25389	2.26598	2.25495	2.26676	2.25745	2.25165	-0.00554884	0.00495243	0.00833917	0.00731571	-0.00357699	0.00504303
1622907_at	CG30120 /// CG5189	9.1138	9.52435	9.62467	9.8713	9.66008	9.71166	9.56138	9.93849	9.66866	0.757495	0.135732	0.0869932	0.447579	0.414141	0.0439892
1622908_a_at	CG10962	9.04103	9.04006	8.09748	10.2182	9.69743	8.62694	10.1112	10.696	9.14407	1.17719	0.657365	0.529458	1.07013	1.65598	1.04659
1622909_at	Pi3K21B	10.8359	10.224	10.8823	10.7331	10.3226	10.8441	10.8072	10.223	10.8499	-0.102758	0.0986481	-0.0381756	-0.028706	-0.00100994	-0.0323944
1622910_at	---	2.28271	2.28435	2.27335	2.27452	2.28833	2.27764	2.28781	2.27957	2.2669	-0.00819211	0.00398517	0.00429034	0.00510264	-0.004776	-0.00644684
1622911_at	---	2.46941	2.47367	2.46048	2.46672	2.47968	2.46414	2.48334	2.46794	2.46245	-0.00269138	0.00601363	0.00365901	0.0139358	-0.00573111	0.00197196
1622912_at	Ucp4A	6.11004	6.25559	6.05789	6.52666	6.31344	6.2309	6.39532	6.53949	6.55174	0.416619	0.0578499	0.173011	0.285272	0.283905	0.493854
1622913_a_at	PIP5K59B	2.47173	2.51029	2.51292	2.5023	2.51209	2.50858	2.49613	2.68409	2.50439	0.03057	0.00180149	-0.00433731	0.0243996	0.173798	-0.00852561
1622914_at	---	2.09828	2.09979	2.08926	2.09327	2.10276	2.09531	2.10334	2.09577	2.09204	-0.00500476	0.00297403	0.00605607	0.00505806	-0.00402141	0.0027802
1622915_at	Tsp66A	2.34474	2.34647	2.33464	2.33757	2.34904	2.34053	2.35057	2.34209	2.33586	-0.0071714	0.00256753	0.00588679	0.00583747	-0.00438356	0.0012188
1622916_at	CG11581	2.25136	2.25417	2.24657	2.24678	2.25881	2.24989	2.25753	2.25163	2.24163	-0.00457719	0.00464106	0.0033195	0.00616992	-0.00254607	-0.00493836
1622917_a_at	CG32308	2.40416	2.4054	2.3895	2.39541	2.408	2.39564	2.41116	2.42738	2.3856	-0.00874396	0.00260687	0.00614381	0.00700037	0.0219827	-0.00389576
1622918_at	---	2.894	2.91495	2.90755	2.88783	2.9671	2.91027	2.9347	2.91142	2.87459	-0.00617638	0.0521433	0.00271654	0.0407007	-0.00352788	-0.0329576
1622919_at	TwdlV	3.88059	4.17621	4.4913	3.86047	4.34666	4.854	3.87196	4.70636	5.01659	-0.0201219	0.170453	0.362701	-0.00862866	0.530157	0.525285
1622920_at	trp	2.43508	2.43828	2.41818	2.42805	2.45536	2.42865	2.44759	2.4349	2.41771	-0.00702893	0.0170772	0.0104671	0.0125064	-0.00337648	-0.00047183
1622921_at	CG32022	9.6296	9.66435	9.48379	9.75632	9.75824	9.56784	9.68541	9.90907	9.5959	0.126725	0.0938931	0.0840454	0.0558063	0.244723	0.112108
1622922_at	CG34139	2.45894	2.45989	2.43724	2.45195	2.47516	2.44929	2.47074	2.45655	2.44161	-0.00699267	0.0152779	0.0120511	0.011796	-0.00333285	0.00437212
1622923_at	wrapper	4.72918	5.0746	5.1657	2.57299	2.75879	3.04199	2.66574	2.63781	2.74316	-2.15619	-2.31581	-2.12371	-2.06344	-2.43679	-2.42254
1622924_at	CG18540	2.29316	2.29474	2.28771	2.28704	2.29709	2.29053	2.29805	2.2917	2.28383	-0.00611514	0.00235462	0.00282478	0.00489464	-0.00303865	-0.00387907
1622925_at	nej	10.5083	9.92475	10.26	10.5063	10.135	10.5551	10.4424	9.7669	10.1862	-0.00198085	0.210295	0.295156	-0.0659179	-0.15785	-0.0737543
1622926_at	CG5776	8.62143	8.36991	7.74794	7.9578	7.92317	7.70184	8.19186	7.76216	7.65685	-0.66363	-0.446739	-0.0460973	-0.429571	-0.607749	-0.0910926
1622927_at	CG8642	2.23813	2.24072	2.238	2.22862	2.24201	2.23047	2.24501	2.23334	2.22845	-0.00951873	0.00128579	-0.00752735	0.00687288	-0.00738764	-0.0095551
1622928_at	Arp5	8.8653	8.64347	8.27165	8.88596	8.7297	8.55437	8.89879	8.85461	8.67451	0.0206585	0.0862293	0.282714	0.0334821	0.211135	0.402858
1622929_at	CG31222	2.168	2.16815	2.1638	2.1646	2.17243	2.16642	2.17291	2.16707	2.16529	-0.00339668	0.0042851	0.0026207	0.00491153	-0.0010767	0.00148821
1622930_a_at	CG1957	8.61059	8.50847	8.13911	8.66914	8.47087	8.50816	8.61734	8.661	8.4678	0.0585492	-0.0376081	0.369053	0.00674746	0.152529	0.328691
1622931_at	CG5146 /// DanaCG5146 /// DereCG5146 /// DperCG5146 /// DpseGA18689 /// DsecCG5146 /// DsimCG5146 /// DwilCG5146 /// DyakCG5146	8.25883	7.48451	7.46459	8.16751	7.81629	8.00308	8.23887	7.43842	7.94545	-0.0913142	0.331784	0.538486	-0.0199564	-0.0460825	0.48086
1622932_s_at	sn	11.7733	11.3555	11.932	11.9447	12.1815	12.1478	11.6599	11.879	12.3389	0.171356	0.826034	0.215849	-0.113434	0.523516	0.406994
1622933_at	CG10344	5.72516	5.59348	5.33777	5.40903	5.66236	5.64747	5.54681	5.78275	5.66805	-0.316131	0.0688806	0.309706	-0.178352	0.189273	0.330279
1622934_at	su(f)	6.41762	6.81007	6.76041	6.28871	6.63797	6.21347	6.23259	6.50991	6.46415	-0.128905	-0.172098	-0.546947	-0.185025	-0.300155	-0.296261
1622935_at	CG12828	2.58516	2.58297	2.57227	2.57623	2.58339	2.56178	2.59555	2.57719	2.5739	-0.00892948	0.000422716	-0.010483	0.0103922	-0.00577354	0.00163078
1622936_at	---	2.25965	2.26264	2.26056	2.25533	2.26699	2.25899	2.2658	2.26067	2.24799	-0.0043175	0.00435138	-0.0015645	0.00615418	-0.0019691	-0.0125685
1622937_at	CG13698	3.04984	2.18473	2.17688	2.19946	2.18603	2.17834	2.18734	2.18116	2.17074	-0.85038	0.00129151	0.00145197	-0.862502	-0.0035727	-0.00614715
1622938_at	---	2.18312	2.18412	2.17493	2.17889	2.18613	2.18069	2.18814	2.17956	2.17755	-0.00423598	0.00201225	0.00575566	0.00501343	-0.00455403	0.00262499
1622939_at	emb	12.1998	11.383	11.3363	12.1251	11.7493	11.8281	12.2377	11.4912	11.8276	-0.0746562	0.366312	0.491818	0.0379747	0.108179	0.491343
1622940_at	CG12698	2.25124	2.25294	2.24214	2.24348	2.25924	2.24798	2.25726	2.24889	2.23827	-0.00776359	0.0062983	0.00583911	0.00601838	-0.00405765	-0.00387549
1622941_at	CG17765	13.5904	13.633	13.6517	13.5775	13.6011	13.5209	13.5241	13.599	13.5021	-0.0129274	-0.0319328	-0.130821	-0.0663265	-0.0340815	-0.149591
1622942_at	CG31959	2.13401	2.13322	2.12581	2.12811	2.13841	2.13051	2.13849	2.1312	2.12885	-0.00589793	0.00519562	0.00470829	0.00447881	-0.00202107	0.00304222
1622943_s_at	CG2371	6.9698	7.00042	6.96503	6.98562	7.0783	6.98873	6.96719	7.06191	6.97743	0.0158231	0.0778809	0.0237045	-0.00260607	0.0614901	0.0123963
1622944_at	CG8735	9.92021	10.2375	10.0352	9.93696	10.1999	9.88838	9.90678	10.2258	9.9992	0.0167497	-0.0376472	-0.146866	-0.013428	-0.0117846	-0.036047
1622945_a_at	Aats-lys	10.8832	11.1147	10.8921	10.1972	10.2514	10.2417	10.3484	10.3251	10.1399	-0.686024	-0.863317	-0.650391	-0.534803	-0.789605	-0.752214
1622946_at	CG6908	2.37684	2.37973	2.36684	2.37075	2.38647	2.37385	2.38729	2.37553	2.36315	-0.00609506	0.00674224	0.00701666	0.0104503	-0.00419974	-0.00368357
1622947_s_at	porin	13.8688	13.9593	13.8258	13.2788	13.5069	13.5692	13.5013	13.2464	13.4284	-0.589975	-0.452336	-0.256689	-0.367505	-0.712831	-0.397418
1622948_at	CG17721	10.143	10.6098	10.6502	10.5045	10.772	10.6469	10.3098	10.7563	10.6548	0.361478	0.16223	-0.00333786	0.16678	0.1465	0.00460815
1622949_at	peb	2.43357	2.4373	2.41547	2.42296	2.44713	2.43296	2.44565	2.43267	2.41725	-0.0106135	0.00982738	0.0174816	0.0120779	-0.00463009	0.00177431
1622950_a_at	CG10069	10.8153	10.9592	10.7222	11.1193	11.2097	11.0186	11.0416	11.1289	10.9892	0.303978	0.250479	0.296353	0.226322	0.169719	0.26696
1622951_at	---	2.09575	2.09744	2.08652	2.0908	2.09912	2.09269	2.10219	2.09244	2.08907	-0.00494489	0.00167942	0.00616932	0.00643824	-0.00499845	0.00254941
1622952_at	---	2.58383	2.59134	2.57342	2.5706	2.63593	2.57191	2.59696	2.58328	2.55743	-0.0132313	0.0445924	-0.00151157	0.0131288	-0.00805616	-0.0159895
1622953_at	---	2.2994	2.29759	2.29034	2.29293	2.30397	2.29647	2.30545	2.29665	2.29388	-0.00646821	0.00637817	0.00613785	0.00604929	-0.000934362	0.00354576
1622954_at	---	2.39714	2.40197	2.37986	2.39099	2.41122	2.39146	2.41188	2.39706	2.37802	-0.00615165	0.00924468	0.0116029	0.0147422	-0.00491285	-0.00183344
1622955_at	---	2.19518	2.19822	2.18795	2.19158	2.20042	2.19373	2.20281	2.19409	2.1914	-0.00359805	0.00219321	0.0057826	0.00763188	-0.00413847	0.00345826
1622956_at	CG31542	2.24862	2.24767	2.23723	2.24392	2.25118	2.24591	2.25323	2.24624	2.24271	-0.00470282	0.00350881	0.00867414	0.00460494	-0.00143075	0.00547767
1622957_s_at	Rep3	2.25401	2.25923	2.24088	2.24687	2.27485	2.2495	2.26571	2.25221	2.2436	-0.00713765	0.0156257	0.00862145	0.0117007	-0.00701785	0.0027163
1622958_at	CG30288	2.18463	2.18751	2.17434	2.17837	2.19151	2.18148	2.19036	2.18225	2.17457	-0.00625872	0.0039959	0.00713778	0.00573571	-0.00526333	0.000223875
1622959_at	CG12928	2.151	2.1508	2.14266	2.23853	2.15655	2.14867	2.22506	2.15084	2.14432	0.0875289	0.00574613	0.00600934	0.0740609	3.02791e-05	0.00166249
1622960_at	decay	2.1011	2.10146	2.09527	2.09602	2.1053	2.09825	2.10601	2.09873	2.09492	-0.00507409	0.00383854	0.00298095	0.00491172	-0.0027287	-0.000346661
1622961_at	CG40162	2.42637	2.4284	2.41682	2.41671	2.43452	2.42115	2.43489	2.42366	2.41375	-0.00965152	0.00611663	0.00432682	0.00852774	-0.00474358	-0.00307012
1622962_a_at	CG17221	7.71753	7.99181	7.76574	7.73949	7.80618	7.34362	7.59313	7.85924	7.47079	0.0219637	-0.185625	-0.422115	-0.124397	-0.13257	-0.29495
1622963_at	---	2.24741	2.25095	2.23868	2.24204	2.25362	2.24219	2.25531	2.24703	2.2397	-0.00536748	0.00266504	0.00350952	0.00789429	-0.00392771	0.00101566
1622964_at	CG34345	2.14346	2.1436	2.13369	2.13869	2.14797	2.14055	2.14866	2.14072	2.1357	-0.00477857	0.0043633	0.00685191	0.00519981	-0.00288105	0.00200892
1622965_s_at	---	2.59592	2.58143	2.55926	2.56758	2.58829	2.57095	2.59554	2.57638	2.5642	-0.0283421	0.00685692	0.0116889	-0.000375251	-0.00505137	0.00494528
1622966_at	RpS28a	2.60933	2.62554	2.62817	2.60155	2.61419	2.60799	2.6299	2.64673	2.59098	-0.0077842	-0.0113471	-0.0201783	0.020566	0.0211909	-0.0371933
1622967_at	---	2.83424	2.91465	2.9135	2.88104	2.95377	2.86872	2.89864	2.90027	3.07121	0.0467937	0.0391157	-0.0447721	0.0643936	-0.0143802	0.157716
1622968_at	p115	9.59624	9.55253	9.11368	9.69688	9.67695	9.61087	9.67818	9.86212	9.53057	0.100633	0.124415	0.497192	0.0819369	0.309586	0.416893
1622969_at	CG30484	2.6792	2.5171	2.5083	3.8092	2.63048	2.62143	2.88185	2.47315	2.56276	1.13	0.11338	0.113132	0.202649	-0.0439537	0.0544655
1622970_at	form3	5.58959	4.41405	4.27773	4.05222	3.42118	3.94783	4.44203	3.25998	3.84041	-1.53737	-0.992872	-0.329898	-1.14756	-1.15407	-0.437323
1622971_at	CG15087	7.86379	7.92959	7.64491	7.88698	7.95318	7.78269	8.07766	8.1699	7.87567	0.0231981	0.0235972	0.137782	0.213876	0.240319	0.230755
1622972_at	---	2.76746	2.91396	2.93552	2.7554	2.76677	2.75642	2.7675	2.76426	2.76008	-0.0120581	-0.147191	-0.179101	4.56512e-05	-0.1497	-0.175434
1622973_at	CG8031	9.59576	9.89171	9.76992	10.3359	10.0515	9.93763	10.0037	10.3197	9.9163	0.740171	0.159802	0.167703	0.407976	0.427984	0.146374
1622974_at	CG4000	2.22847	2.2309	2.21793	2.22594	2.23579	2.22678	2.23617	2.22692	2.22328	-0.00253725	0.0048914	0.0088532	0.00769756	-0.0039804	0.00535488
1622975_at	CG13477	2.418	2.42248	2.40857	2.40695	2.42525	2.41144	2.42738	2.41708	2.41085	-0.0110537	0.00277853	0.00286889	0.00937904	-0.00539994	0.00228786
1622976_at	mod(mdg4)	8.15187	8.4179	8.42839	8.45044	8.4397	8.35611	8.51082	8.60644	8.73221	0.298568	0.0217981	-0.0722733	0.358944	0.188535	0.303821
1622977_at	CG14635	2.18947	2.18931	2.18116	2.18386	2.19263	2.18657	2.19383	2.1871	2.18304	-0.00561227	0.00332189	0.00541306	0.00436274	-0.00220871	0.00188327
1622978_at	CG6434	2.42043	2.42158	2.40383	2.4021	2.41789	2.39539	2.41907	2.41361	2.37939	-0.0183328	-0.00368142	-0.00843692	-0.00136072	-0.00797033	-0.0244315
1622979_a_at	CG7188	11.6526	12.0752	12.0378	11.8097	11.9042	11.8022	11.7371	12.249	11.742	0.157018	-0.170971	-0.235626	0.0844213	0.173825	-0.295787
1622980_at	Gbp	11.343	11.1571	10.7996	10.9923	10.9946	10.91	11.0967	10.8951	10.8111	-0.350707	-0.162432	0.110336	-0.246288	-0.261988	0.0114489
1622981_at	usp	10.7336	10.8172	10.9636	11.0773	11.0746	11.0761	10.9784	11.221	11.1424	0.34376	0.257422	0.112449	0.244838	0.403739	0.178744
1622982_at	p38b	10.6103	10.4794	10.1246	10.5397	10.5682	10.3705	10.5868	10.5434	10.3931	-0.0705643	0.0888395	0.245955	-0.0234545	0.0640545	0.268465
1622983_a_at	Nup154	10.9132	10.5503	10.1085	10.6886	10.5861	10.4346	10.877	10.4546	10.4719	-0.224592	0.0357962	0.326105	-0.0361371	-0.0956602	0.363445
1622984_at	Sod2	12.5412	12.725	12.6544	12.3441	12.5331	12.5216	12.41	12.5634	12.5046	-0.197047	-0.191836	-0.132883	-0.131219	-0.161566	-0.149837
1622985_at	CG14325	2.11649	2.11741	2.11087	2.10977	2.11952	2.11425	2.12178	2.11408	2.11177	-0.00672669	0.00211167	0.00338101	0.00528756	-0.00332689	0.000904798
1622986_at	---	2.33289	2.33562	2.33024	2.32823	2.33888	2.33182	2.33978	2.33286	2.32867	-0.00465682	0.00325179	0.00158381	0.00689688	-0.00276017	-0.00157285
1622987_at	CG15325	2.11648	2.11746	2.10629	2.11157	2.12012	2.11387	2.12095	2.1136	2.11214	-0.00490667	0.00265908	0.00757504	0.00447882	-0.00385714	0.00584745
1622988_at	---	2.36117	2.36106	2.34257	2.3498	2.36719	2.35184	2.36764	2.35782	2.34883	-0.011368	0.00612712	0.009269	0.00647727	-0.00323939	0.00626564
1622989_at	CG5611	8.23253	8.46472	8.26507	8.5218	8.41061	8.422	8.39976	8.81597	8.44132	0.28927	-0.0541124	0.15693	0.167233	0.351248	0.176255
1622990_at	CG5381	2.40798	2.41714	2.39926	2.39872	2.41439	2.39545	2.41656	2.40602	2.39035	-0.00925556	-0.00274801	-0.00381279	0.00858194	-0.0111136	-0.00891161
1622991_s_at	Ret	3.40699	3.03137	2.85126	3.14704	3.15904	3.01109	3.33612	3.01823	3.00941	-0.259945	0.127674	0.159832	-0.0708675	-0.0131435	0.158153
1622992_at	twe	8.0116	7.91565	7.4257	7.77224	8.18996	7.71295	8.17683	7.97781	7.75848	-0.239365	0.274305	0.287253	0.165225	0.0621567	0.332783
1622993_at	---	2.1644	2.16582	2.15641	2.15955	2.16773	2.1611	2.16922	2.16181	2.15762	-0.00485915	0.00190854	0.00469065	0.00481088	-0.00401068	0.00120282
1622994_at	---	2.19436	2.1946	2.18651	2.18888	2.19981	2.19201	2.19938	2.19156	2.18943	-0.00547653	0.00520659	0.00550294	0.00502519	-0.00303411	0.00291848
1622995_at	mRpS17	9.90903	10.2294	9.95754	9.42668	9.68412	9.649	9.52562	9.67099	9.44576	-0.482345	-0.545266	-0.308539	-0.383411	-0.558397	-0.511785
1622996_at	RN-tre	7.01254	6.69044	6.78501	7.27752	7.10536	7.10856	7.26817	7.16768	7.25627	0.264982	0.414913	0.323543	0.255631	0.477232	0.471252
1622997_at	CG34367	2.26065	2.26415	2.25367	2.25407	2.26846	2.2594	2.26804	2.26013	2.25408	-0.00658695	0.00430369	0.00573802	0.00739036	-0.00402212	0.000409842
1622998_a_at	pfk	8.86318	8.81702	8.71955	8.70642	8.75949	8.62207	8.78616	8.80996	8.67328	-0.156761	-0.0575323	-0.0974789	-0.0770212	-0.00706577	-0.0462685
1622999_at	Sep1	11.9917	12.009	11.9344	12.5374	12.5945	12.5025	12.3672	12.6122	12.6136	0.545775	0.585491	0.568127	0.375503	0.60323	0.679278
1623000_at	CG33093	2.1568	2.15976	2.15479	2.15319	2.164	2.15696	2.16263	2.15718	2.15499	-0.00360822	0.00424051	0.00217819	0.00582313	-0.00257492	0.000204801
1623001_at	CG31723	2.08459	2.08363	2.0804	2.08018	2.08772	2.08232	2.08835	2.08283	2.07899	-0.0044033	0.00409412	0.00191641	0.00375938	-0.000797987	-0.00141191
1623002_at	CG31404	2.30999	2.31247	2.30232	2.30468	2.31469	2.30748	2.31476	2.30902	2.30322	-0.00530425	0.00221276	0.00516105	0.00476982	-0.00345206	0.000897169
1623003_at	---	2.3591	2.36246	2.34875	2.35606	2.38788	2.35811	2.36947	2.3588	2.34336	-0.0030407	0.0254114	0.00935626	0.0103648	-0.00366545	-0.00539589
1623004_a_at	CG18449	2.19773	2.19677	2.18479	2.18921	2.1996	2.19282	2.20076	2.20594	2.1918	-0.00851944	0.00283575	0.00802636	0.00302855	0.00916767	0.00701094
1623005_at	---	2.35447	2.35636	2.3449	2.34702	2.36065	2.35184	2.35999	2.35231	2.34474	-0.00745408	0.00428486	0.00694442	0.00552188	-0.00405216	-0.000153303
1623006_at	SerT	2.21722	2.2203	2.20682	2.21076	2.22393	2.21425	2.22304	2.21555	2.20682	-0.00646822	0.00363374	0.00742602	0.00581977	-0.00474381	-1.66908e-06
1623007_a_at	DmirCG11940 /// jog	6.52587	6.05453	6.05351	6.92576	6.56814	6.9508	6.53042	6.6659	7.1763	0.399897	0.513609	0.897291	0.00455509	0.611376	1.12279
1623008_at	CG5565 /// DsimCG5565	2.03023	2.03052	2.02739	2.02589	2.03351	2.02716	2.03503	2.02833	2.02428	-0.0043394	0.00299597	-0.00022912	0.0047998	-0.00219274	-0.00311375
1623009_at	cyp33	9.68016	9.8089	9.46141	9.84654	9.92149	9.78194	9.84731	10.0709	9.68903	0.166381	0.112597	0.320527	0.167159	0.262025	0.227622
1623010_at	Or30a	2.06369	2.06298	2.05541	2.0579	2.06816	2.06127	2.06836	2.06149	2.05786	-0.00578684	0.00518417	0.00585532	0.00466841	-0.00149179	0.00244713
1623011_at	CG34372	2.20818	2.20995	2.20024	2.20185	2.21248	2.20565	2.21256	2.20642	2.20489	-0.00633138	0.00252938	0.00540781	0.00437761	-0.0035305	0.0046432
1623012_at	mRpL55	10.2639	10.4865	10.3243	9.74425	9.99917	9.91351	10.0578	10.0048	9.74303	-0.519626	-0.487287	-0.410745	-0.206081	-0.481691	-0.58122
1623013_s_at	CG3907	10.2267	10.3956	10.316	10.3192	10.3675	10.3838	10.2365	10.391	10.3489	0.0924967	-0.0281124	0.0677681	0.00978757	-0.00457954	0.0328512
1623014_at	CG18537	2.34338	2.34473	2.33686	2.33678	2.3507	2.34037	2.349	2.34142	2.33288	-0.00659213	0.00596929	0.00350547	0.00562855	-0.0033114	-0.00397873
1623015_at	CG7671	9.84076	9.61209	9.00715	9.52502	9.56196	9.30861	9.68979	9.5647	9.04554	-0.315743	-0.0501318	0.301462	-0.15097	-0.0473909	0.0383959
1623016_at	CG1299	2.33565	2.33846	2.33019	2.32916	2.34294	2.33477	2.34312	2.33506	2.32294	-0.00648649	0.0044837	0.0045743	0.00746789	-0.00339746	-0.0072515
1623017_at	CG7149	6.91083	5.29759	5.59985	6.27533	5.49876	5.33279	6.44607	4.91295	5.40563	-0.635495	0.201169	-0.26706	-0.464754	-0.384646	-0.194213
1623018_at	CG12780	2.37754	2.38076	2.36092	2.372	2.38681	2.37023	2.38978	2.37614	2.3587	-0.00553342	0.00604749	0.00931668	0.0122416	-0.00461841	-0.00221896
1623019_a_at	Unc-89	2.24869	2.25101	2.23636	2.24281	2.25558	2.24322	2.25584	2.24692	2.23539	-0.00588193	0.00457454	0.00686288	0.00715474	-0.00409412	-0.000970602
1623020_at	CG31937	9.44788	9.74065	9.87637	9.31186	9.57676	9.60715	9.32523	9.57423	9.53162	-0.136024	-0.163894	-0.269222	-0.122651	-0.166421	-0.344755
1623021_at	Prosbeta3	13.1468	13.2769	13.2111	13.1258	13.1194	12.9871	13.1633	13.3151	13.0805	-0.0210492	-0.157438	-0.22393	0.0164561	0.0382347	-0.13054
1623022_at	CG15820	2.1915	2.19054	2.17917	2.17881	2.1923	2.18522	2.21251	2.18651	2.18157	-0.0126851	0.00175309	0.00604796	0.021008	-0.00403929	0.00240207
1623023_at	Slip1	11.5838	10.6704	11.2683	11.9133	11.6092	11.878	11.8393	11.2395	11.9816	0.329477	0.938757	0.609664	0.255466	0.569082	0.713255
1623024_at	---	2.19711	2.19894	2.18723	2.19027	2.20078	2.19368	2.20256	2.19419	2.18702	-0.00684626	0.0018394	0.00645447	0.00545012	-0.00475454	-0.000207901
1623025_at	CG3457	2.11162	2.11244	2.1022	2.10641	2.11447	2.10881	2.11619	2.10957	2.10546	-0.00521475	0.00203419	0.0066092	0.00457076	-0.00287151	0.00326085
1623026_a_at	CG7573	2.12543	2.12614	2.11481	2.1202	2.1288	2.12232	2.13016	2.12246	2.11646	-0.0052344	0.00265527	0.00750899	0.00472893	-0.00368476	0.00164723
1623027_s_at	CG6271 /// CG6277	2.5106	2.51461	2.49129	2.50138	2.52199	2.49816	2.51948	2.52434	2.49047	-0.00922445	0.00738072	0.00687408	0.00887412	0.00973487	-0.000819206
1623028_at	CG14872	2.48823	2.49353	2.47304	2.47808	2.50485	2.48809	2.4995	2.48956	2.47842	-0.0101535	0.0113266	0.0150509	0.0112714	-0.00397134	0.00538135
1623029_at	---	3.66041	4.13569	4.25705	3.6664	3.73872	3.71745	3.64334	4.26257	4.1285	0.00598938	-0.396968	-0.539604	-0.0170762	0.126876	-0.128552
1623030_at	CG11726	2.23077	2.2322	2.22678	2.2278	2.23883	2.22891	2.23629	2.23001	2.22362	-0.00296701	0.00662684	0.00213408	0.00552216	-0.00219536	-0.00315833
1623031_a_at	RecQ4	7.44041	6.6147	5.74964	7.01995	6.50806	6.56113	7.2554	6.46072	6.58938	-0.420461	-0.106643	0.811486	-0.185018	-0.153976	0.839732
1623032_at	CG2336	2.09239	2.09104	2.08339	2.08748	2.09599	2.08985	2.09646	2.09003	2.08687	-0.00490394	0.00495625	0.00646472	0.0040725	-0.00100994	0.00348639
1623033_at	---	2.13253	2.13308	2.19759	2.12689	2.13642	2.12953	2.13703	2.12974	2.12589	-0.00563202	0.0033381	-0.0680552	0.0045065	-0.00333834	-0.0716958
1623034_at	CG7026	2.08242	2.08391	2.07698	2.07912	2.0873	2.08126	2.08826	2.08153	2.07735	-0.00330034	0.00339413	0.00428224	0.00584514	-0.00237679	0.00036931
1623035_at	NaPi-T	2.52645	2.52548	2.50105	2.51204	2.54243	2.51272	2.5366	2.52388	2.50066	-0.014412	0.0169454	0.0116653	0.0101473	-0.00159812	-0.000390053
1623036_a_at	CG10249	7.58762	8.19918	8.42412	8.15444	8.23771	8.6949	8.01995	8.36224	8.39862	0.566826	0.0385294	0.270781	0.432333	0.163059	-0.0255032
1623037_a_at	CG5594	10.5734	10.3131	10.0706	10.8045	10.7628	10.7867	10.7141	10.4424	10.9346	0.231045	0.449702	0.716117	0.140651	0.129343	0.864063
1623038_at	CG31448	2.83238	2.85721	2.82527	2.82011	3.09178	3.22858	2.83182	2.86039	2.82015	-0.0122618	0.234573	0.403307	-0.000556639	0.00318575	-0.00512457
1623039_at	CG3409	9.18253	8.62856	8.94728	9.75348	9.0107	9.05612	9.66925	9.33629	9.32853	0.570956	0.382141	0.108834	0.486729	0.707732	0.381248
1623040_at	CG4449	9.89895	9.45725	9.48126	10.1181	9.81574	9.92572	10.0997	10.0115	10.0126	0.219168	0.358496	0.444457	0.200734	0.554234	0.531327
1623041_at	CG13745	6.20442	5.73798	5.63262	5.97928	5.41747	5.68753	6.04488	5.49584	6.00788	-0.225133	-0.320504	0.0549064	-0.159535	-0.242142	0.375263
1623042_at	CG34187	2.30749	2.30707	2.30046	2.30393	2.31371	2.30592	2.31256	2.30549	2.30456	-0.00355351	0.00664496	0.00545669	0.00507052	-0.00157619	0.00409865
1623043_s_at	CG7852	10.2527	10.263	10.2913	10.5948	10.3625	10.2074	10.5133	10.3788	10.3974	0.342149	0.099472	-0.08395	0.260602	0.115774	0.106129
1623044_at	Cp15	2.16217	2.16959	2.15699	2.15659	2.16367	2.15789	2.16504	2.15948	2.15212	-0.00557254	-0.00591969	0.000893593	0.00287629	-0.0101063	-0.0048697
1623045_at	Ip259	13.837	14.145	14.2114	13.4902	13.4852	13.558	13.4919	13.6043	13.4527	-0.346861	-0.659883	-0.653409	-0.345145	-0.540724	-0.758758
1623046_at	CG32727	2.10675	2.10935	2.10046	2.10402	2.11142	2.10232	2.11602	2.10478	2.10063	-0.00273941	0.00206709	0.00186825	0.00926422	-0.00456643	0.00017643
1623047_at	---	2.26753	2.26349	2.25449	2.25764	2.26533	2.26029	2.26711	2.26153	2.25597	-0.00989078	0.00183988	0.00579619	-0.000421494	-0.00196004	0.00147438
1623048_a_at	Lcch3	2.30282	2.30483	2.2941	2.31559	2.30796	2.30296	2.30722	2.30183	2.34858	0.0127732	0.00312901	0.00885892	0.00439787	-0.00299549	0.0544755
1623049_at	CG9731	2.95762	2.6809	2.89858	2.67708	2.68597	2.67582	2.68794	2.67721	2.67483	-0.280543	0.00506926	-0.22276	-0.26968	-0.00369167	-0.223746
1623050_at	HLH54F	2.16661	2.16655	2.15663	2.16086	2.16974	2.16366	2.17208	2.16396	2.15922	-0.00575544	0.00319052	0.0070262	0.00547004	-0.00259256	0.00259399
1623051_at	CG18125	2.25131	2.25133	2.24197	2.24596	2.25425	2.24791	2.25779	2.24847	2.2372	-0.00534844	0.00292301	0.00593829	0.00647691	-0.00285888	-0.00476837
1623052_at	---	2.19901	2.20023	2.1908	2.19288	2.20337	2.19372	2.20382	2.19525	2.18916	-0.00613254	0.00313783	0.00292397	0.00481238	-0.00498033	-0.00164318
1623053_a_at	CG5174	11.6672	11.9771	12.0084	11.7825	11.7731	11.7309	11.625	11.9037	11.8739	0.115247	-0.203973	-0.277533	-0.0421876	-0.0733862	-0.134483
1623054_at	---	2.43053	2.43059	2.42644	2.42711	2.43555	2.42936	2.43763	2.42993	2.42543	-0.00341677	0.00496745	0.00292087	0.00710397	-0.000656366	-0.00100946
1623055_at	CG9254	2.29881	2.29866	2.29	2.2936	2.30344	2.29586	2.30345	2.2962	2.28948	-0.00521441	0.00478673	0.00585937	0.00464164	-0.00245666	-0.000521183
1623056_at	---	1.98757	1.98785	1.9824	1.98346	1.99078	1.98482	1.99156	1.98581	1.98355	-0.00410633	0.00293005	0.00241411	0.0039879	-0.00204337	0.00114822
1623057_at	---	2.22612	2.22719	2.21528	2.21916	2.23134	2.2187	2.2305	2.22267	2.21694	-0.0069592	0.00415254	0.00342107	0.00437678	-0.00452209	0.00166011
1623058_at	CG32676	8.688	9.1636	9.55543	8.76291	8.83088	8.95996	8.74557	8.91848	8.88209	0.0749057	-0.332727	-0.595467	0.05757	-0.24512	-0.673332
1623059_at	---	2.47671	2.47747	2.45078	2.46197	2.48448	2.46163	2.48429	2.47163	2.45036	-0.0147405	0.00701332	0.0108516	0.00758756	-0.0058322	-0.000413895
1623060_at	Cpr12A	2.441	2.44412	2.44716	2.44792	2.45566	2.43856	2.45226	2.43925	2.42733	0.00692316	0.0115385	-0.0085969	0.0112593	-0.00486565	-0.0198298
1623061_at	CG10561	7.10738	7.53056	7.22274	7.13045	7.29066	7.4834	7.04551	7.42056	7.19238	0.0230721	-0.239905	0.260655	-0.0618724	-0.110004	-0.0303607
1623062_at	CG13535	2.14953	2.1506	2.14365	2.14493	2.15401	2.14769	2.15456	2.14807	2.14102	-0.00460424	0.00341511	0.00404	0.00502675	-0.00253153	-0.00263262
1623063_at	dpr20	2.38171	2.38346	2.37506	2.37313	2.38924	2.38232	2.39205	2.38037	2.3791	-0.00857792	0.0057826	0.00726604	0.0103426	-0.00308275	0.00403976
1623064_at	---	2.20965	2.20921	2.19996	2.20395	2.21342	2.20451	2.21462	2.20624	2.20321	-0.0057053	0.00421596	0.00455117	0.00496435	-0.0029695	0.00324941
1623065_at	CG13692	6.60655	7.16169	7.38509	6.48542	6.42808	6.65794	6.36577	6.51251	6.69513	-0.121132	-0.733607	-0.727146	-0.240776	-0.649183	-0.689958
1623066_at	Irk3	2.22467	2.22441	2.21394	2.21867	2.22862	2.22073	2.2289	2.22149	2.21291	-0.00600067	0.00420952	0.00679517	0.00423104	-0.00291419	-0.00102544
1623067_at	---	2.08843	2.08749	2.08352	2.08444	2.09196	2.086	2.09191	2.08591	2.08243	-0.00398834	0.00447154	0.00247908	0.00348644	-0.00158572	-0.00109601
1623068_at	Cyp4e3	2.16689	2.17028	2.1615	2.16225	2.17218	2.16611	2.17236	2.16652	2.16337	-0.00464463	0.00189733	0.00460792	0.00546648	-0.00376225	0.00187135
1623069_s_at	CG17544	8.50921	8.54133	8.71444	8.91885	8.91147	8.95817	8.79863	8.89905	9.11397	0.409641	0.370141	0.243733	0.289426	0.357721	0.399531
1623070_a_at	Shaw	2.03156	2.03246	2.0229	2.02763	2.03533	2.02934	2.03661	2.02989	2.02592	-0.00392861	0.00287294	0.00643659	0.00505267	-0.00257277	0.00302124
1623071_at	---	2.10454	2.10392	2.10111	2.09966	2.10755	2.10298	2.10908	2.10216	2.09975	-0.00487469	0.00362968	0.00186396	0.00454421	-0.00176597	-0.0013628
1623072_at	CG7709	2.10987	2.10778	2.10319	2.10146	2.11095	2.10489	2.11076	2.10633	2.10311	-0.00840852	0.00316596	0.00170112	0.000892107	-0.00145602	-7.84398e-05
1623073_s_at	ctp	14.2397	13.8487	14.1504	14.3229	14.1007	14.3462	14.3324	13.9949	14.4003	0.0832218	0.252007	0.195828	0.0926544	0.146142	0.249925
1623074_at	---	2.04105	2.03937	2.03539	2.0357	2.04323	2.038	2.04968	2.03847	2.03378	-0.00535765	0.00386119	0.00261235	0.00862191	-0.000895262	-0.00161314
1623075_at	---	2.68342	2.68854	2.64604	2.65871	2.70823	2.65922	2.69843	2.68101	2.64657	-0.0247076	0.0196884	0.0131755	0.0150089	-0.00753117	0.000524998
1623076_at	CG32803	10.8183	10.6224	10.5707	11.1061	11.0992	11.0012	10.9654	11.0527	11.0057	0.287774	0.476791	0.430429	0.147126	0.430334	0.434925
1623077_at	---	2.25993	2.26158	2.24802	2.24995	2.26773	2.25447	2.26566	2.25726	2.24683	-0.00998226	0.00615239	0.00644565	0.00572407	-0.00431561	-0.00119328
1623078_at	---	2.28941	2.28932	2.28294	2.28546	2.2948	2.28729	2.29528	2.28774	2.28324	-0.00395215	0.00547814	0.00434637	0.00586285	-0.00157738	0.000301838
1623079_at	---	2.46766	2.46986	2.45017	2.45698	2.47515	2.45932	2.47719	2.46483	2.44888	-0.0106735	0.00528955	0.00914693	0.00953466	-0.00502396	-0.00129342
1623080_at	CG18410	5.94273	5.18312	5.37606	5.59118	4.34647	4.88857	5.57943	3.81053	4.95382	-0.35155	-0.836651	-0.487495	-0.363301	-1.37259	-0.422246
1623081_at	Jhebp29	11.2691	11.4136	11.3329	11.3163	11.3353	11.2022	11.3308	11.4357	11.2324	0.0471626	-0.078227	-0.130737	0.0617417	0.0221224	-0.100488
1623082_s_at	---	2.47428	2.4615	2.43598	2.44795	2.47193	2.44691	2.476	2.45724	2.43979	-0.0263303	0.0104389	0.0109291	0.00171967	-0.00425458	0.00380492
1623083_at	CG1698	2.11726	2.11737	2.10924	2.11106	2.11995	2.1141	2.12011	2.11408	2.10611	-0.00620734	0.00258303	0.00486374	0.00284257	-0.00328588	-0.00313163
1623084_at	sgg	3.88615	3.08537	3.41512	4.09224	3.45528	4.10635	4.16504	2.92535	4.16403	0.20609	0.36991	0.691233	0.278898	-0.160025	0.74892
1623085_at	CG12637	2.08329	2.08373	2.07449	2.07903	2.08625	2.08141	2.08774	2.08122	2.07889	-0.0042662	0.00252604	0.00692129	0.00444654	-0.0025084	0.00440359
1623086_at	Gnf1	10.1112	9.72038	9.36057	9.80841	9.67429	9.51798	9.90132	9.66555	9.60519	-0.302775	-0.0460825	0.157414	-0.209871	-0.0548229	0.244618
1623087_at	Gef64C	2.52802	2.53073	2.50602	2.51868	2.53747	2.51679	2.54008	2.5265	2.51157	-0.00933946	0.00673699	0.0107744	0.0120599	-0.00422883	0.00554967
1623088_at	CG10855	6.52011	5.97909	5.42542	6.7823	6.56478	6.50869	6.74997	6.37866	6.48712	0.262182	0.585694	1.08327	0.229857	0.399574	1.0617
1623089_at	Mst84Db	2.05887	2.06237	2.05414	2.05629	2.06428	2.05515	2.06552	2.05846	2.05575	-0.00258737	0.0019114	0.00100589	0.00664437	-0.00390697	0.00160384
1623090_at	CG30390	7.36585	7.52786	7.09027	7.49073	7.57049	7.1455	7.48146	7.73601	7.25189	0.124881	0.0426254	0.055233	0.115609	0.208152	0.161623
1623091_at	CG12644	2.44937	2.45384	2.44057	2.44524	2.45871	2.44821	2.45286	2.51952	2.44451	-0.00412996	0.00486875	0.00764608	0.00349267	0.065676	0.00394106
1623092_at	Pcp	2.1361	2.13544	2.12902	2.12793	2.17877	2.13304	2.14042	2.13365	2.16323	-0.00817512	0.0433249	0.00401807	0.00431454	-0.00179625	0.0342104
1623093_at	CG13188	2.58507	2.59261	2.55983	2.5679	2.61217	2.57148	2.60098	2.58363	2.56766	-0.0171747	0.0195584	0.011647	0.0159019	-0.00898314	0.00782514
1623094_at	Tsp42Ei	2.20611	2.20921	2.19517	2.19985	2.21195	2.20335	2.21195	2.20368	2.19878	-0.00625855	0.00273752	0.00817919	0.005837	-0.00552678	0.00360918
1623095_at	---	2.10762	2.1086	2.10363	2.10313	2.11126	2.10516	2.1124	2.10604	2.10017	-0.00449894	0.00265598	0.00153136	0.00477479	-0.00256205	-0.00346255
1623096_a_at	Tsp68C	2.2106	2.2108	2.2012	2.20468	2.21601	2.20783	2.2182	2.20846	2.20463	-0.00591056	0.00521088	0.00662971	0.00760582	-0.00234175	0.00342512
1623097_at	CG31920	2.10543	2.10801	2.09646	2.10086	2.10971	2.10318	2.11033	2.10356	2.10081	-0.00456843	0.00170016	0.0067215	0.0048984	-0.00444436	0.00434875
1623098_at	CG30323	2.08131	2.08334	2.07676	2.07702	2.08534	2.07897	2.08616	2.07883	2.0759	-0.00428973	0.0020051	0.00220728	0.0048461	-0.00450969	-0.000859737
1623099_at	---	2.22545	2.22828	2.21433	2.22059	2.23287	2.22208	2.23271	2.22356	2.21379	-0.00486162	0.00458431	0.00775576	0.00725774	-0.00472093	-0.000535727
1623100_at	Aac11	12.0627	12.2281	12.496	12.1259	12.2833	12.4442	12.1081	12.3659	12.6806	0.0631967	0.0551748	-0.0517817	0.045396	0.137785	0.184592
1623101_at	Cbp80	8.38693	8.26387	8.17035	8.73953	9.03283	8.99972	8.84009	8.77608	8.88444	0.352595	0.768961	0.829364	0.453155	0.512218	0.714082
1623102_at	Gip	9.66965	9.54459	9.45632	9.65858	9.72766	9.61065	9.73245	9.81786	9.66555	-0.0110677	0.183066	0.154336	0.0628012	0.273266	0.209228
1623103_at	CG14946	10.3232	10.3043	10.8999	11.3567	10.8558	10.5073	11.0508	10.6859	10.6985	1.03348	0.551476	-0.392577	0.727533	0.381564	-0.201415
1623104_at	Smc5	4.51305	4.45062	4.38655	4.44005	4.41807	4.40409	4.53371	4.44373	4.37151	-0.0730059	-0.0325484	0.0175414	0.020655	-0.00688982	-0.0150385
1623105_at	CG18672	2.14411	2.14398	2.13393	2.13927	2.14718	2.14125	2.14908	2.14162	2.13681	-0.00484531	0.00319123	0.00732422	0.00496724	-0.00235939	0.00287843
1623106_s_at	CtBP	11.4454	10.743	11.1857	11.4607	11.0351	11.3738	11.5018	10.7861	11.5926	0.0153403	0.292109	0.188123	0.0563531	0.0430555	0.406878
1623107_at	CG10459	2.20183	2.20327	2.19164	2.19552	2.20806	2.19883	2.2069	2.19959	2.19057	-0.00631581	0.00478077	0.00719571	0.00506735	-0.00368714	-0.00106907
1623108_at	geminin	12.1725	11.833	11.5844	12.0783	11.9322	11.8615	12.0404	11.8724	11.7208	-0.0941412	0.0991888	0.277138	-0.132051	0.0393457	0.136441
1623109_at	CG4593	9.49946	9.87026	9.48224	8.88194	9.34371	9.25563	9.14345	9.42428	8.99909	-0.617519	-0.526555	-0.22661	-0.356002	-0.44598	-0.483144
1623110_s_at	---	2.93421	2.93927	2.88605	2.90345	2.95984	2.90207	2.9601	2.92846	2.88531	-0.030766	0.0205722	0.0160203	0.025888	-0.0108051	-0.000738382
1623111_at	CG14362	2.28701	2.28934	2.27823	2.27873	2.29273	2.28147	2.29579	2.28513	2.27211	-0.00827533	0.00338984	0.0032382	0.00878034	-0.00421405	-0.0061264
1623112_at	Cad86C	9.82456	10.1771	10.3147	10.0681	10.1674	10.2748	10.1009	10.2122	10.2735	0.243526	-0.00978661	-0.0399313	0.276295	0.0351028	-0.0411482
1623113_at	CG13167	2.39939	2.40203	2.39095	2.39188	2.40739	2.39282	2.41094	2.398	2.39311	-0.0075031	0.00535488	0.0018754	0.011552	-0.00402808	0.00216436
1623114_at	---	2.70963	2.72123	2.69525	2.70247	2.72942	2.69982	2.71982	2.71094	2.67038	-0.00716158	0.00818276	0.00456905	0.0101847	-0.0102916	-0.0248713
1623115_at	CG14071	2.42518	2.42595	2.3943	2.41721	2.43347	2.42202	2.43129	2.42213	2.39432	-0.00796769	0.00752497	0.0277176	0.00610962	-0.00381541	1.21593e-05
1623116_at	---	3.82371	3.81114	4.4187	4.08338	2.94381	3.89357	3.83356	3.13155	3.51456	0.259665	-0.867326	-0.525121	0.00984836	-0.679584	-0.904133
1623117_at	CG31781	2.25731	2.25875	2.24945	2.25338	2.26462	2.25595	2.26195	2.2554	2.25365	-0.00393272	0.00586843	0.00649738	0.00464283	-0.00334501	0.00420046
1623118_s_at	CG4168	2.64302	3.01408	2.63493	2.61349	2.64331	2.6387	2.64607	2.63877	2.63465	-0.0295307	-0.370768	0.0037775	0.00304514	-0.375306	-0.000273466
1623119_at	DnaJ-60	4.85112	5.22906	4.67451	4.55819	4.68627	4.79354	4.68421	4.75657	4.57881	-0.292932	-0.542789	0.11903	-0.16691	-0.472492	-0.0956964
1623120_at	---	2.23414	2.23519	2.22575	2.22658	2.23851	2.23107	2.24031	2.23152	2.22554	-0.00756117	0.00332069	0.00532508	0.00617646	-0.00367546	-0.000207663
1623121_at	CG5521	2.73613	2.70535	2.70205	2.70296	2.70924	2.70371	2.75531	2.66762	2.92384	-0.0331721	0.00388527	0.00166273	0.0191862	-0.0377374	0.221788
1623122_at	CG17294	7.88338	7.84313	7.95226	8.17433	7.87834	8.02048	8.02882	8.05826	7.99678	0.290952	0.0352015	0.0682139	0.145442	0.215129	0.0445204
1623123_at	---	2.05075	2.04954	2.04395	2.04561	2.0534	2.04781	2.05506	2.04818	2.04441	-0.0051363	0.00386453	0.00386357	0.00431619	-0.00136089	0.000460863
1623124_at	CG7376	7.00829	7.03171	6.99356	7.09743	6.97431	6.90549	7.02005	6.99914	7.32054	0.0891347	-0.0574074	-0.0880742	0.0117616	-0.0325737	0.326975
1623125_at	CG4459	2.15493	2.15726	2.14767	2.15117	2.15848	2.15286	2.16023	2.1533	2.15114	-0.00376029	0.00122523	0.00519824	0.00529906	-0.00396109	0.00347281
1623126_at	CG13912	2.41808	2.42021	2.40174	2.40709	2.42407	2.41226	2.4298	2.41687	2.40022	-0.0109857	0.00386119	0.0105207	0.0117212	-0.00334501	-0.00152111
1623127_a_at	mthl12	2.36538	2.367	2.35027	2.35516	2.37331	2.35799	2.37416	2.36333	2.3477	-0.0102222	0.00631022	0.00771642	0.00877686	-0.00366831	-0.00256968
1623128_at	CG13455	2.25173	2.25181	2.24287	2.24367	2.25825	2.24864	2.25836	2.24879	2.24285	-0.00806711	0.0064323	0.00576782	0.00663104	-0.00302839	-2.05041e-05
1623129_at	---	2.1794	2.17971	2.17038	2.17528	2.18385	2.1768	2.18457	2.17754	2.17251	-0.004111	0.00414085	0.00641251	0.00517123	-0.0021708	0.00213027
1623130_at	CG30457	3.94881	3.97251	4.18262	3.93014	4.06968	3.94561	3.95478	3.99739	3.94348	-0.0186669	0.0971694	-0.237009	0.00597544	0.0248756	-0.239134
1623131_at	---	2.03344	2.03638	2.02897	2.03034	2.04084	2.03312	2.03936	2.03328	2.03007	-0.00310483	0.00446248	0.00414896	0.00591925	-0.0031023	0.00110078
1623132_at	---	2.8111	2.81325	2.7986	2.80473	2.83943	2.81007	2.82287	2.81061	2.79349	-0.00636492	0.0261767	0.011471	0.011771	-0.00263476	-0.00511408
1623133_a_at	CG10508	4.91438	3.89525	4.77129	4.40351	3.13406	3.39367	4.97967	3.45534	3.9328	-0.510862	-0.761195	-1.37761	0.0652906	-0.439913	-0.838485
1623134_at	CG12506	2.52869	2.53051	2.51646	2.52444	2.54944	2.52659	2.53998	2.52615	2.52441	-0.00425299	0.0189238	0.010129	0.0112836	-0.00436735	0.00795078
1623135_at	---	2.54878	2.55459	2.53539	2.53578	2.57123	2.5447	2.55872	2.5508	2.5441	-0.0130021	0.0166459	0.00930882	0.00993323	-0.0037818	0.00871086
1623136_at	---	2.50994	2.52721	2.52986	2.50531	2.54213	2.50173	2.52776	2.51176	2.49136	-0.00462932	0.0149214	-0.0281284	0.0178139	-0.0154462	-0.0385022
1623137_s_at	dpr8	2.53503	2.53904	2.52483	2.52856	2.54376	2.53323	2.54319	2.53412	2.52308	-0.00646333	0.0047214	0.00839519	0.00816423	-0.00492334	-0.00175023
1623138_at	pds5	10.087	9.83885	9.46011	10.0663	10.0273	9.941	10.3142	9.86845	9.76023	-0.0206769	0.188428	0.480886	0.227191	0.0295944	0.300118
1623139_at	dor	9.23085	9.09559	8.6966	9.58911	9.50585	9.27638	9.49727	9.69745	9.50487	0.358257	0.410261	0.579787	0.266414	0.601855	0.808277
1623140_at	CG17379	2.34491	2.34555	2.33444	2.33772	2.34965	2.33814	2.34914	2.34204	2.33483	-0.00719179	0.00409865	0.00369859	0.0042336	-0.00350928	0.000386954
1623141_s_at	---	2.57704	2.59718	2.69049	2.58669	2.59928	2.60035	2.59817	2.60859	2.58996	0.00965095	0.00210118	-0.0901387	0.0211233	0.0114141	-0.100535
1623142_at	---	2.59668	2.5997	2.58701	2.66539	2.61105	2.59144	2.6062	2.59586	2.58114	0.068704	0.0113521	0.00442982	0.00951572	-0.00384426	-0.00586867
1623143_s_at	---	2.48805	2.48779	2.47355	2.47327	2.49517	2.4835	2.49581	2.48303	2.48042	-0.0147803	0.00738144	0.00995016	0.00775981	-0.00475979	0.00686693
1623144_at	ci	12.9799	12.2582	12.8393	12.9543	12.2442	12.4812	12.9224	12.0995	12.6919	-0.025598	-0.0140238	-0.35808	-0.0575026	-0.158706	-0.147372
1623145_s_at	---	4.18771	3.99761	5.08972	4.30813	4.1368	4.41492	4.47743	4.17524	4.71629	0.12042	0.139183	-0.674807	0.289725	0.177628	-0.37343
1623146_at	CG10991	2.27156	2.27232	2.26377	2.26697	2.27904	2.27021	2.27847	2.27222	2.26712	-0.0045889	0.0067234	0.0064435	0.00691041	-9.70363e-05	0.00335097
1623147_at	CG31855	10.6899	10.6567	10.6201	10.9415	10.8686	10.9755	10.8272	10.9093	10.9311	0.251586	0.211978	0.355462	0.137265	0.252684	0.311053
1623148_at	CG12990	2.25347	2.25277	2.24385	2.24861	2.25655	2.25114	2.26159	2.25139	2.24734	-0.00486622	0.00378346	0.00728989	0.0081211	-0.00138354	0.00348115
1623149_at	CG33233	2.1695	2.17063	2.15804	2.16241	2.17352	2.16546	2.17348	2.16398	2.15787	-0.0070952	0.00288987	0.00742149	0.003974	-0.00665045	-0.000174999
1623150_at	RpLP2	15.032	15.1088	15.0899	14.8981	14.9458	14.979	14.9163	14.9942	14.9448	-0.133956	-0.163045	-0.110948	-0.11576	-0.114614	-0.145152
1623151_a_at	CG2010	2.15882	2.15998	2.15209	2.15252	2.16223	2.15577	2.16334	2.15748	2.14785	-0.00630006	0.00224447	0.00368357	0.00452272	-0.00249767	-0.00424218
1623152_at	beat-IIIa	2.1399	2.14078	2.13188	2.13486	2.14307	2.13699	2.14388	2.13705	2.13332	-0.00504221	0.00229049	0.00510669	0.00398074	-0.00372314	0.00144076
1623153_s_at	---	2.12385	2.12452	2.11422	2.11806	2.12878	2.12118	2.13052	2.12242	2.11541	-0.00579609	0.00426221	0.00695968	0.00666611	-0.00209713	0.00118423
1623154_a_at	CG1271	5.33556	5.12169	5.13161	5.70538	5.28072	5.15736	5.4065	5.52864	5.27744	0.369825	0.159033	0.0257549	0.0709472	0.406946	0.145833
1623155_at	CG33284	2.86967	2.87239	2.86022	2.85881	2.87675	2.86755	2.87433	2.86786	2.86497	-0.0108583	0.00436401	0.00732064	0.00466255	-0.00452375	0.0047493
1623156_at	---	2.35165	2.35241	2.34834	2.34768	2.35648	2.34502	2.3581	2.34841	2.34504	-0.00396295	0.00407362	-0.00331807	0.00644759	-0.00399685	-0.00330138
1623157_at	---	2.16648	2.16887	2.15795	2.16358	2.17058	2.16428	2.17149	2.16326	2.157	-0.00289536	0.00171161	0.00632906	0.00501335	-0.00560331	-0.000950813
1623158_s_at	rho-4	10.8495	11.1999	11.1847	11.0191	11.3158	11.3524	11.0255	11.394	11.3575	0.16963	0.11587	0.167718	0.17597	0.194124	0.172801
1623159_at	---	8.28129	7.36077	8.65697	8.43795	7.72155	8.49852	8.21839	7.23177	8.56721	0.156657	0.36078	-0.158453	-0.0629022	-0.129003	-0.089757
1623160_at	Mmp1	10.7732	10.2936	9.95796	10.6017	10.3312	9.9824	10.668	10.6425	10.0611	-0.171513	0.0376492	0.0244455	-0.105223	0.348879	0.103189
1623161_at	CG15777	2.31323	2.31458	2.30559	2.30792	2.32092	2.31045	2.32018	2.3112	2.30977	-0.00530654	0.00633931	0.00486279	0.00695092	-0.00338411	0.004179
1623162_at	---	2.30985	2.31278	2.30349	2.30494	2.31547	2.30664	2.31587	2.30804	2.30352	-0.00490823	0.00269341	0.00314498	0.0060174	-0.00473261	3.09945e-05
1623163_at	CG33543	2.2061	2.20847	2.19603	2.20008	2.21247	2.20348	2.21175	2.20373	2.19581	-0.00601787	0.00399423	0.00744653	0.00565347	-0.00474644	-0.000221014
1623164_a_at	Eip75B	5.53909	5.16521	5.15649	5.19009	5.16876	4.47337	5.176	5.129	4.8465	-0.349001	0.0035553	-0.683115	-0.363085	-0.0362043	-0.309986
1623165_at	thetaTry	2.44721	2.45162	2.43636	2.44322	2.45226	2.44314	2.45379	2.44469	2.42636	-0.00398445	0.000637054	0.00677919	0.00658581	-0.0069325	-0.0100031
1623166_at	CG6071	2.21771	2.23766	2.31003	2.2115	2.2272	2.21426	2.22254	2.21639	2.21108	-0.00621117	-0.0104589	-0.0957642	0.00482338	-0.0212736	-0.0989523
1623167_at	---	2.4599	2.46041	2.45436	2.45785	2.46675	2.45844	2.46415	2.45762	2.45558	-0.00205141	0.00633764	0.0040803	0.00424181	-0.00279593	0.00122571
1623168_at	TyrRII	2.21133	2.21754	2.20479	2.20593	2.21439	2.20879	2.21554	2.20991	2.20489	-0.00539242	-0.00314283	0.00399685	0.00421272	-0.00762773	9.82286e-05
1623169_at	Rim	2.2845	2.28594	2.27527	2.27851	2.28929	2.28185	2.28933	2.28245	2.2767	-0.00599889	0.00335312	0.00658798	0.00482898	-0.00348687	0.00143361
1623170_at	---	2.16843	2.18995	2.16247	2.16683	2.17252	2.27458	2.17293	2.16577	2.16575	-0.00159832	-0.0174251	0.112119	0.00450185	-0.0241795	0.00328398
1623171_s_at	lilli	5.0901	3.99168	5.2569	5.12588	4.93819	5.33677	4.89859	3.71079	5.10675	0.0357797	0.946512	0.0798726	-0.191509	-0.280882	-0.150147
1623172_at	---	2.55448	2.55499	2.5491	2.53471	2.56175	2.55205	2.56375	2.55233	2.54551	-0.0197712	0.00675774	0.00295329	0.00926654	-0.00266266	-0.00359082
1623173_at	CG10013 /// DvirGJ23308	2.1923	2.19462	2.18253	2.1864	2.19886	2.19012	2.19757	2.19063	2.18456	-0.00590741	0.00423551	0.00759721	0.00526356	-0.00399351	0.0020318
1623174_at	---	2.44588	2.44637	2.43643	2.43144	2.46241	2.43298	2.45672	2.44335	2.43916	-0.0144317	0.0160425	-0.00344944	0.0108416	-0.00301671	0.0027256
1623175_at	Grx-1	2.15251	2.15431	2.14861	2.14859	2.15711	2.15052	2.15738	2.15149	2.14714	-0.0039158	0.00279665	0.0019176	0.00486904	-0.00282526	-0.00146794
1623176_at	CG16812	9.61702	9.52732	9.32378	9.72053	9.74392	9.64404	9.72864	9.86427	9.6877	0.103506	0.216598	0.32026	0.111621	0.336947	0.363921
1623177_at	CG33228	8.67653	8.75119	8.7333	8.04399	8.22104	8.26579	8.26805	8.31824	8.21579	-0.632536	-0.530144	-0.46752	-0.408477	-0.432947	-0.517516
1623178_at	CG14190	2.25018	2.25272	2.2397	2.23679	2.27981	2.24593	2.25382	2.24623	2.23802	-0.0133826	0.0270834	0.00623274	0.00364154	-0.00649667	-0.00168276
1623179_at	Spindly	6.87667	6.68664	6.78236	7.29675	6.78845	6.88217	7.18696	7.13866	7.16737	0.420077	0.101817	0.0998101	0.310288	0.452028	0.385009
1623180_a_at	Hr46	2.81063	2.82038	2.75344	2.77004	2.85705	2.77488	2.82029	2.78812	2.74938	-0.0405948	0.0366678	0.0214477	0.0096618	-0.0322616	-0.0040617
1623181_at	---	2.09019	2.09396	2.08571	2.08539	2.09582	2.08785	2.09623	2.08898	2.08274	-0.00479428	0.00185561	0.00213385	0.00603827	-0.00498605	-0.00297642
1623182_at	mRpL51	10.8448	10.7994	10.3757	10.154	10.185	10.1419	10.3553	10.238	9.95368	-0.690841	-0.614456	-0.23377	-0.489522	-0.56149	-0.422028
1623183_at	---	2.67815	2.69084	2.65361	2.6571	2.70634	2.65629	2.7004	2.67949	2.65323	-0.0210499	0.0154958	0.00268459	0.0222423	-0.0113533	-0.000379801
1623184_at	---	2.13092	2.13152	2.12012	2.12448	2.13384	2.12686	2.135	2.12771	2.12056	-0.0064468	0.00232601	0.00674462	0.00407198	-0.00380731	0.000436067
1623185_s_at	jar	9.58995	9.40888	9.22031	10.2948	10.745	10.8037	9.63841	10.3007	10.6858	0.704883	1.33613	1.58343	0.0484629	0.89186	1.46546
1623186_at	---	2.48433	2.48808	2.45331	2.47049	2.50216	2.47576	2.4932	2.48253	2.46104	-0.0138428	0.0140743	0.0224504	0.00886771	-0.00555182	0.00772786
1623187_at	---	2.29712	2.2981	2.29148	2.29414	2.30331	2.29574	2.30302	2.29627	2.28103	-0.00298256	0.00520778	0.00426555	0.00589831	-0.00183392	-0.0104446
1623188_at	CG17208	2.08053	2.08344	2.06992	2.07562	2.08562	2.07766	2.08504	2.07699	2.07402	-0.00491111	0.00218201	0.00773311	0.00451192	-0.00644517	0.00409675
1623189_at	slik	11.1326	10.7431	10.6726	11.3019	11.082	11.045	11.2745	11.0651	11.1636	0.169233	0.338957	0.372393	0.141893	0.322013	0.490984
1623190_at	CG9168	2.19541	2.19628	2.18412	2.18891	2.19952	2.192	2.1998	2.19355	2.19207	-0.00650055	0.00324702	0.00787425	0.00438521	-0.00272679	0.00794697
1623191_at	Rab9	7.13152	7.6759	7.74283	6.70332	7.27099	7.40443	6.93762	7.03409	7.26039	-0.428197	-0.404912	-0.338407	-0.1939	-0.641811	-0.482441
1623192_at	---	2.19833	2.19963	2.18871	2.19219	2.20232	2.19611	2.20394	2.19627	2.1922	-0.00614198	0.00268483	0.00740337	0.00561012	-0.00336528	0.00349236
1623193_at	CG33123	10.4492	10.8906	10.6653	9.49879	9.85917	9.95374	9.84196	9.78049	9.86705	-0.950455	-1.03139	-0.711534	-0.60729	-1.11007	-0.798223
1623194_at	CG7637	12.3843	12.5964	12.2152	11.3114	11.6534	11.8553	11.5987	11.4809	11.4959	-1.07291	-0.942964	-0.359935	-0.785648	-1.11546	-0.719354
1623195_at	CG17944	2.51814	2.52368	2.49798	2.508	2.53385	2.50432	2.5322	2.51857	2.49647	-0.0101357	0.0101733	0.00634789	0.0140562	-0.00510383	-0.00151038
1623196_s_at	---	2.02191	2.02255	2.01375	2.01782	2.02737	2.01979	2.02693	2.01824	2.01723	-0.00409619	0.00482035	0.00604582	0.0050194	-0.00430822	0.0034802
1623197_a_at	zormin	2.47196	2.47206	2.46118	2.82113	2.51548	2.47135	2.43144	2.51083	2.46022	0.34917	0.0434241	0.0101666	-0.040513	0.0387726	-0.000962257
1623198_at	---	2.19167	2.19253	2.18285	2.1878	2.19836	2.19003	2.19754	2.19085	2.18655	-0.00387181	0.00583076	0.00718403	0.00586876	-0.00168419	0.00369859
1623199_a_at	CG32352	3.17612	3.16696	3.14108	3.13449	3.15724	3.14896	3.15442	3.15388	3.14211	-0.0416346	-0.00972962	0.00788331	-0.0217026	-0.0130846	0.00103235
1623200_at	fng	8.91973	7.95758	6.07872	7.41037	8.29691	7.58321	7.93913	8.1582	7.89668	-1.50936	0.339323	1.50448	-0.980597	0.200613	1.81796
1623201_at	CG5783	2.33634	2.34575	2.33306	2.3253	2.34221	2.37054	2.34167	2.33578	2.33202	-0.0110338	-0.003546	0.0374782	0.00533257	-0.00997233	-0.00104189
1623202_at	CG14113	2.2967	2.29496	2.28625	2.28928	2.29754	2.29214	2.30209	2.2921	2.28368	-0.00741153	0.00258636	0.00588822	0.00539803	-0.00285649	-0.00256181
1623203_at	CG7456	10.5715	10.7278	10.593	10.7279	10.7154	10.6808	10.6613	10.7283	10.6622	0.156369	-0.0123415	0.0877934	0.0897988	0.000555039	0.0692253
1623204_at	CG15728	2.10573	2.10641	2.09681	2.10051	2.11042	2.10352	2.11054	2.10345	2.10005	-0.0052206	0.00400662	0.00671101	0.00480591	-0.00296736	0.00324035
1623205_at	---	2.2012	2.20324	2.18873	2.19573	2.20674	2.19451	2.20689	2.19842	2.19422	-0.00547365	0.00349665	0.0057826	0.00568804	-0.00482416	0.00548458
1623206_a_at	eya	2.6381	2.64693	2.60337	2.61723	2.65969	2.62122	2.65512	2.63713	2.60249	-0.0208704	0.0127649	0.0178483	0.0170221	-0.00980043	-0.000885248
1623207_at	CG3548	9.97693	9.8792	9.48986	10.2168	10.3949	10.1826	10.1716	10.3001	10.1377	0.239895	0.515651	0.692696	0.194656	0.420893	0.64785
1623208_at	Sox100B	9.73543	9.89194	10.0677	9.17813	8.70701	8.63619	9.28227	9.00382	9.16209	-0.557297	-1.18493	-1.4315	-0.453152	-0.888128	-0.905594
1623209_at	CG8833	8.01046	8.03783	8.17932	8.14168	8.15872	8.23729	8.13748	8.2687	8.17301	0.131226	0.120894	0.0579691	0.127027	0.230869	-0.00631428
1623210_at	dimm	2.27738	2.27872	2.26874	2.26956	2.28245	2.27387	2.28371	2.27441	2.26387	-0.00782118	0.00372911	0.00513268	0.00633406	-0.00431204	-0.0048697
1623211_at	CG17234	2.09731	2.09839	2.08861	2.09151	2.10069	2.0946	2.10207	2.09496	2.0895	-0.00579694	0.00230479	0.00599337	0.00476366	-0.00343132	0.000888824
1623212_s_at	tamo	11.0835	11.0551	10.9362	10.4177	10.1698	9.9992	10.5269	10.2762	10.179	-0.665838	-0.885258	-0.936955	-0.5566	-0.778953	-0.757151
1623213_at	---	2.53116	2.52119	2.50921	2.50836	2.53622	2.52962	2.538	2.51834	2.49803	-0.0228039	0.0150282	0.0204079	0.00683871	-0.00285125	-0.0111754
1623214_at	CG9669	11.2558	11.1511	11.2041	11.2562	11.3037	11.5297	11.3122	11.2395	11.2383	0.000473246	0.152687	0.325589	0.0564663	0.0884466	0.0341911
1623215_at	---	2.10415	2.10332	2.09664	2.09887	2.10855	2.10135	2.1087	2.1015	2.09862	-0.00528257	0.0052371	0.00471282	0.00454627	-0.0018127	0.00198317
1623216_s_at	CG9629	2.87269	3.81503	5.45986	2.86542	2.73756	2.55397	3.11942	2.73044	2.37903	-0.00726587	-1.07747	-2.90589	0.246733	-1.08459	-3.08083
1623217_at	CG8743	2.72077	2.72987	2.70704	2.70201	2.72406	2.71426	2.72324	2.71463	2.70445	-0.0187644	-0.00580788	0.00721908	0.00247309	-0.0152357	-0.0025866
1623218_s_at	Alh	10.7758	10.8067	11.2622	10.8917	10.9832	11.1754	10.8958	11.2409	11.4048	0.11587	0.1765	-0.0867395	0.119984	0.434187	0.142675
1623219_at	---	2.20812	2.21075	2.20103	2.20205	2.216	2.20555	2.2154	2.20652	2.19524	-0.00606955	0.00525284	0.00451875	0.00728547	-0.0042336	-0.00579023
1623220_at	---	2.17699	2.17986	2.16738	2.17168	2.181	2.17333	2.18194	2.17448	2.16886	-0.00530231	0.00114656	0.00594878	0.00495222	-0.00537777	0.00147724
1623221_at	---	2.28528	2.28718	2.2701	2.27522	2.28986	2.27823	2.29102	2.28115	2.26919	-0.0100576	0.00268483	0.00812435	0.00574389	-0.00602984	-0.00091362
1623222_s_at	His3.3B	12.5137	12.4084	12.4899	12.591	12.6665	12.6201	12.4357	12.7175	12.7433	0.0772983	0.258147	0.130218	-0.0780629	0.309127	0.253389
1623223_at	---	2.34362	2.34589	2.32258	2.33621	2.35199	2.33462	2.34849	2.33946	2.32785	-0.00740658	0.00610113	0.0120423	0.00487643	-0.00643015	0.00527048
1623224_at	Eig71Eb	2.29594	2.29649	2.28402	2.2908	2.30209	2.293	2.30359	2.29338	2.28703	-0.00514248	0.00560379	0.00897908	0.00765004	-0.00310326	0.00301313
1623225_s_at	CG7611	10.5327	10.6171	10.7161	11.0981	11.0117	10.9533	10.8929	11.0406	11.0979	0.56537	0.394577	0.237264	0.360186	0.423501	0.381851
1623226_at	CG10154	2.27642	2.28074	2.27013	2.27045	2.28501	2.27707	2.28458	2.27721	2.2728	-0.00596769	0.00426841	0.00693583	0.00815408	-0.00352383	0.00266528
1623227_s_at	Hil	8.4975	8.49874	8.25285	8.756	8.80576	8.97603	8.68109	8.57546	8.93807	0.258504	0.307021	0.723174	0.183592	0.0767231	0.685222
1623228_at	---	2.47494	2.47986	2.46141	2.46064	2.48358	2.4698	2.48429	2.47264	2.46034	-0.0143016	0.00372529	0.00839186	0.00934617	-0.00721598	-0.0010705
1623229_at	CG7881	2.17864	2.181	2.16821	2.17131	2.18681	2.17482	2.18489	2.17678	2.16935	-0.0073344	0.00580597	0.00660586	0.00625037	-0.0042181	0.00113416
1623230_s_at	---	2.48987	2.49087	2.48431	2.48163	2.49315	2.48248	2.49839	2.49879	2.47517	-0.00824537	0.00227284	-0.00183105	0.00851067	0.00792027	-0.00913978
1623231_at	dyn-p25	10.5028	10.8555	10.8365	10.5668	10.8183	10.8228	10.4528	10.9784	10.7355	0.0639999	-0.0372591	-0.013628	-0.0500345	0.122849	-0.100987
1623232_at	---	2.40122	2.4024	2.39232	2.39271	2.40564	2.3955	2.40571	2.39829	2.37896	-0.00851044	0.00324011	0.00317788	0.00449244	-0.00411296	-0.0133638
1623233_at	---	2.15078	2.15341	2.14458	2.14591	2.15551	2.14918	2.15663	2.14938	2.14657	-0.00487027	0.00210118	0.0045979	0.00584879	-0.00403309	0.00199056
1623234_s_at	Calx	2.59224	2.60371	2.57585	2.57458	2.60329	2.57684	2.60808	2.58949	2.56225	-0.0176674	-0.000414133	0.00099659	0.0158388	-0.0142133	-0.0136018
1623235_at	sec10	9.77192	9.77049	9.77067	10.0719	10.056	9.88903	10.0036	10.0194	10.0033	0.299942	0.28548	0.118362	0.231698	0.248926	0.232605
1623236_at	---	2.26047	2.26069	2.25783	2.25766	2.26643	2.2595	2.26527	2.25966	2.25675	-0.0028098	0.00573945	0.00166845	0.00479152	-0.00102639	-0.0010767
1623237_at	Bub1	7.88733	7.83541	8.19405	7.81596	7.78368	7.828	7.88806	7.63867	7.72194	-0.0713736	-0.0517306	-0.366045	0.000725095	-0.196744	-0.472104
1623238_at	CG5618	6.44219	7.74701	8.49997	6.50725	7.1892	7.4208	6.53157	7.78978	7.94765	0.0650543	-0.557808	-1.07917	0.0893831	0.0427699	-0.552324
1623239_at	prod	9.835	9.41858	9.124	9.7223	9.59649	9.52147	9.73335	9.59334	9.49437	-0.112701	0.177919	0.397468	-0.101647	0.174761	0.370372
1623240_at	---	2.81144	2.82087	2.79773	2.79448	2.89673	2.80454	2.8307	2.81058	2.7895	-0.0169575	0.0758531	0.00680995	0.0192592	-0.0102973	-0.00823641
1623241_s_at	CG30104	2.30165	2.28906	2.27755	2.79144	2.29346	2.28495	2.29488	2.28628	2.2744	0.489787	0.00440049	0.00739837	-0.00677229	-0.0027864	-0.00315404
1623242_at	CG4174	2.49676	2.49825	2.48229	2.4842	2.50636	2.48877	2.50464	2.49451	2.48991	-0.012562	0.00811791	0.00647736	0.00788261	-0.00373483	0.007622
1623243_at	CG5656	2.06759	2.06988	2.06216	2.06323	2.07045	2.0652	2.07294	2.066	2.06137	-0.00436239	0.000568628	0.00304151	0.00535135	-0.00387907	-0.000790119
1623244_at	Ect4	5.01133	4.96041	4.91391	3.76136	2.84751	2.80384	4.34227	2.95067	3.02556	-1.24997	-2.1129	-2.11007	-0.669053	-2.00974	-1.88836
1623245_at	---	2.16591	2.16817	2.15765	2.16024	2.17004	2.16332	2.17127	2.16367	2.15892	-0.00566515	0.00187278	0.00567532	0.00535581	-0.00449347	0.00127673
1623246_at	CG6475	2.19854	2.20143	2.18807	2.19371	2.2046	2.1958	2.204	2.19649	2.18874	-0.00483783	0.0031693	0.00773215	0.00545459	-0.00494266	0.000672102
1623247_at	CG10420	9.5419	10.0232	9.63088	9.30256	9.70988	9.45462	9.42964	9.81008	9.25383	-0.239338	-0.31329	-0.176266	-0.112257	-0.213087	-0.377057
1623248_s_at	---	2.5304	2.53524	2.51351	2.51006	2.53529	2.52103	2.54199	2.52828	2.51469	-0.0203415	4.31539e-05	0.00752091	0.0115882	-0.00696325	0.0011797
1623249_s_at	---	2.03484	2.03475	2.0284	2.03005	2.03847	2.03233	2.03975	2.03257	2.02878	-0.00478806	0.00371909	0.00393176	0.00491281	-0.00218058	0.000385523
1623250_at	CG18591	12.9334	12.8836	12.6926	12.7213	12.7369	12.7697	12.8191	12.7607	12.6738	-0.212103	-0.14667	0.0771627	-0.114361	-0.122912	-0.0187359
1623251_at	CG14450	7.31157	7.59837	7.36358	7.45948	7.52502	7.303	7.37244	7.62863	7.15984	0.147906	-0.0733466	-0.0605726	0.0608674	0.0302587	-0.203734
1623252_a_at	---	6.85808	5.65982	7.03105	6.85141	6.64408	7.14932	7.0451	6.55526	7.20214	-0.00667196	0.984251	0.118267	0.187013	0.895431	0.171093
1623253_at	---	2.12518	2.12538	2.12044	2.11878	2.12968	2.12401	2.13028	2.12416	2.12143	-0.00640073	0.00429296	0.0035758	0.00509074	-0.00122786	0.000993729
1623254_s_at	CG31531	7.86814	7.46725	7.56762	8.1765	8.09951	8.08934	8.2437	7.74414	7.92999	0.30836	0.632263	0.521726	0.375552	0.276889	0.362371
1623255_at	---	2.29975	2.29874	2.29144	2.29005	2.30644	2.29618	2.30165	2.29606	2.29336	-0.00969803	0.00769711	0.00473928	0.00190093	-0.00268865	0.00191522
1623256_at	GstE1	9.46899	9.77052	9.56683	10.4946	11.0236	10.988	10.2143	10.8195	10.7982	1.02565	1.25308	1.42121	0.745278	1.04903	1.23134
1623257_a_at	CG17665	10.5568	9.72714	9.96856	10.6538	10.1837	10.3582	10.6999	9.94926	10.5404	0.0970475	0.456591	0.389677	0.143072	0.222123	0.57184
1623258_at	CG12493	2.46127	2.46348	2.45691	2.44959	2.47077	2.45141	2.47302	2.4601	2.43837	-0.0116814	0.00729084	-0.00549865	0.0117484	-0.00338197	-0.0185342
1623259_at	SP1070	2.4258	2.42798	2.41248	2.41557	2.43398	2.41466	2.43636	2.42308	2.40305	-0.0102267	0.0059979	0.00217962	0.0105602	-0.00489998	-0.00943279
1623260_at	---	2.42883	2.43142	2.40809	2.41649	2.43805	2.42018	2.4388	2.42694	2.41543	-0.0123427	0.00663066	0.0120959	0.00997059	-0.00448227	0.00734782
1623261_at	RabX4	5.68153	5.79759	5.68539	6.01549	5.82019	5.79912	5.79619	5.87068	5.80126	0.333959	0.0226054	0.113729	0.114658	0.0730915	0.115871
1623262_at	CG13883	2.22801	2.22689	2.22499	2.22441	2.23136	2.40501	2.23184	2.22622	2.22708	-0.00359488	0.00447369	0.180022	0.00382913	-0.000665188	0.00209546
1623263_at	---	2.16143	2.1615	2.15373	2.15649	2.16467	2.15894	2.16593	2.15901	2.15424	-0.00493579	0.00316191	0.00520301	0.00450454	-0.00249171	0.000506878
1623264_at	CG3493	8.64553	8.45618	8.19938	8.93494	8.73843	8.57043	8.87791	8.91271	8.65075	0.289403	0.282246	0.371051	0.232379	0.456531	0.451364
1623265_at	CG10513	2.11325	2.11348	2.10473	2.10763	2.11727	2.10908	2.11789	2.11005	2.1041	-0.00561806	0.00378489	0.00434613	0.00463447	-0.0034368	-0.000634432
1623266_at	CG14180	2.36462	2.36854	2.35568	2.35772	2.37478	2.36339	2.3782	2.36385	2.35058	-0.00690407	0.00624752	0.00770903	0.0135808	-0.00468898	-0.0050993
1623267_at	CG5237	2.19145	2.19215	2.18093	2.18569	2.19565	2.18856	2.19673	2.18898	2.18186	-0.00576378	0.00349498	0.00763631	0.00528155	-0.00317311	0.000932932
1623268_a_at	CG33785 /// CG33786	10.0174	10.9184	10.5798	8.81852	9.45091	9.54847	9.21548	9.6746	9.34233	-1.19893	-1.46745	-1.03129	-0.801966	-1.24376	-1.23744
1623269_at	---	2.31346	2.31504	2.30313	2.30574	2.32029	2.31034	2.32495	2.3114	2.30216	-0.00772405	0.00524545	0.00721478	0.0114883	-0.00364733	-0.000968456
1623270_at	---	2.15025	2.15072	2.14723	2.14597	2.15462	2.149	2.15468	2.14924	2.14771	-0.00427885	0.00389934	0.00176716	0.00443499	-0.00147963	0.000477314
1623271_a_at	janA	12.9956	12.977	12.9514	12.8353	12.9398	13.0764	12.9094	12.8308	12.9992	-0.160311	-0.0371838	0.124995	-0.0861604	-0.146204	0.0477972
1623272_at	Acp53C14b	2.27647	2.2776	2.26333	2.26783	2.28427	2.27246	2.28252	2.27409	2.26303	-0.00863367	0.00666332	0.00913405	0.00605587	-0.00351	-0.00030303
1623273_at	CG5432 /// dei	2.08475	2.08492	2.07573	2.07971	2.08906	2.08197	2.08968	2.08234	2.07822	-0.00504748	0.00413847	0.0062468	0.00492522	-0.00258327	0.00249648
1623274_s_at	bol	2.43804	2.43722	2.42152	2.4268	2.44422	2.42985	2.44575	2.43366	2.41287	-0.0112349	0.00699973	0.00833225	0.00770897	-0.00355816	-0.00865531
1623275_at	Or35a	2.24398	2.2437	2.23271	2.23937	2.24719	2.24001	2.24842	2.24055	2.23393	-0.00460271	0.00348926	0.00730467	0.00444448	-0.00314951	0.00122166
1623276_at	CG31663	2.15717	2.16106	2.14993	2.15162	2.16901	2.15457	2.16295	2.15558	2.15179	-0.0055558	0.00794768	0.00464201	0.0057807	-0.00548172	0.0018599
1623277_at	CG17100	11.8674	11.6739	11.7439	11.9457	11.7341	11.5352	11.8784	11.8125	11.8	0.0782855	0.0601816	-0.20871	0.0109825	0.138605	0.0560989
1623278_at	---	2.4732	2.47592	2.45396	2.46183	2.48626	2.46787	2.48563	2.47239	2.45918	-0.011367	0.0103357	0.013912	0.0124292	-0.00353408	0.00522375
1623279_at	---	1.96361	1.96729	1.9572	1.96028	1.96905	1.96173	1.96884	1.96185	1.95914	-0.0033242	0.00176132	0.00453055	0.00522999	-0.00543737	0.0019443
1623280_at	---	2.34895	2.35617	2.33221	2.33822	2.35574	2.34113	2.35452	2.34588	2.33223	-0.0107299	-0.000427961	0.00891709	0.00557676	-0.0102828	1.97886e-05
1623281_s_at	His2B:CG17949 /// His2B:CG33868 /// His2B:CG33870 /// His2B:CG33872 /// His2B:CG33874 /// His2B:CG33876 /// His2B:CG33878 /// His2B:CG33880 /// His2B:CG33882 /// His2B:CG33884 /// His2B:CG33886 /// His2B:CG33888 /// His2B:CG33890 /// His2B:CG33892 /// His	8.66822	8.27083	7.90997	8.61777	9.07673	9.22316	8.90007	9.26894	8.8222	-0.0504452	0.805892	1.31319	0.231848	0.998105	0.912228
1623282_at	CG31171	2.41306	2.41493	2.40238	2.40258	2.42066	2.40336	2.42241	2.41114	2.39618	-0.0104777	0.00572324	0.000980139	0.00935128	-0.00379515	-0.00619769
1623283_at	---	2.26832	2.27147	2.25575	2.2619	2.27638	2.26348	2.27641	2.26696	2.25684	-0.00642011	0.00491095	0.00772429	0.00808146	-0.00451374	0.00108147
1623284_at	CG10251	2.24557	2.24702	2.23651	2.24027	2.25377	2.24326	2.25363	2.24534	2.23703	-0.00529964	0.00674963	0.00675178	0.00805856	-0.00167918	0.000528097
1623285_at	CG1637	9.45166	9.27017	9.02739	9.61809	9.48983	9.2071	9.53797	9.41666	9.17831	0.166438	0.219659	0.179706	0.0863166	0.146486	0.150923
1623286_at	CG32298 /// CG32299	2.25422	2.25575	2.2453	2.24923	2.26102	2.25211	2.26073	2.2525	2.24331	-0.0049891	0.00526977	0.00681186	0.00650392	-0.00324559	-0.00198841
1623287_at	CG13921	8.52292	8.29457	8.07292	8.44766	8.61436	8.64427	8.73849	8.50176	8.67073	-0.0752539	0.319789	0.571344	0.215572	0.207182	0.597813
1623288_at	Pros26	13.1402	13.0997	13.0602	13.0859	13.068	12.9524	13.0579	13.2361	13.0247	-0.0542453	-0.0316677	-0.107737	-0.0822583	0.136437	-0.0354166
1623289_at	Obp83ef	2.08786	2.08773	2.0783	2.0829	2.09147	2.08514	2.09282	2.08528	2.08157	-0.00496121	0.00373793	0.00683808	0.00495692	-0.00245237	0.00326681
1623290_at	Osi4	2.4122	2.41698	2.39707	2.40506	2.42136	2.40594	2.42385	2.41174	2.39805	-0.00714554	0.00437617	0.00886893	0.0116522	-0.0052371	0.000976563
1623291_at	CG31673	11.9664	12.5255	12.3116	11.7716	12.239	12.1306	11.8706	12.2475	12.1588	-0.194779	-0.286478	-0.18102	-0.095791	-0.277924	-0.152837
1623292_at	CG33128	2.23768	2.2384	2.22858	2.22991	2.24213	2.23507	2.24294	2.23516	2.23181	-0.00776307	0.00373197	0.00648785	0.00526351	-0.00324202	0.0032289
1623293_at	CG4042	9.48994	9.92625	9.84291	9.11926	9.38961	9.26024	9.27207	9.51316	9.30386	-0.370677	-0.536641	-0.582673	-0.217872	-0.413089	-0.539051
1623294_at	CG17669	2.39223	2.39503	2.37903	2.38555	2.4062	2.38185	2.3998	2.39081	2.38169	-0.00668088	0.0111654	0.00282454	0.00757062	-0.0042212	0.0026567
1623295_at	CG8564	2.32834	2.32905	2.3206	2.31915	2.33648	2.32511	2.33426	2.32645	2.32102	-0.0091869	0.00742984	0.00450802	0.00592497	-0.00259662	0.00041604
1623296_at	CG32625	7.06368	6.72085	8.59024	6.89781	5.02875	5.68052	6.79141	5.66296	5.56197	-0.165876	-1.6921	-2.90971	-0.272273	-1.0579	-3.02827
1623297_at	CG18371	2.28983	2.29004	2.27611	2.28448	2.29225	2.2857	2.29335	2.28694	2.28227	-0.0053435	0.0022099	0.00958681	0.00352237	-0.00310588	0.00615573
1623298_at	CG6067	2.38149	2.3818	2.36417	2.36982	2.38945	2.37305	2.39279	2.37979	2.36194	-0.0116668	0.00764656	0.00888348	0.0113056	-0.00200653	-0.00223017
1623299_at	Mmp2	9.9368	9.52618	9.7106	10.4026	9.71838	9.93248	10.1275	9.60424	10.0993	0.465841	0.192203	0.221877	0.190703	0.0780611	0.388705
1623300_at	CG18586 /// CG5568	2.48427	2.48701	2.46332	2.47321	2.49453	2.47323	2.49828	2.48278	2.4612	-0.0110609	0.00752139	0.00991487	0.0140062	-0.00423479	-0.00211573
1623301_at	---	2.25103	2.25383	2.24201	2.24522	2.2582	2.24882	2.2572	2.25	2.23937	-0.0058095	0.00437021	0.00681162	0.00617732	-0.003829	-0.00264311
1623302_at	CG8067	7.19297	7.60514	7.28136	6.90953	7.06374	7.04967	7.07406	7.30036	7.01072	-0.283442	-0.541406	-0.231687	-0.11891	-0.30478	-0.270638
1623303_at	---	2.22429	2.22502	2.21679	2.21985	2.23006	2.22189	2.22997	2.22261	2.2174	-0.00444687	0.00503159	0.00509524	0.00568259	-0.00240946	0.000609398
1623304_at	CG9107	4.45477	4.40287	3.4608	3.44346	3.51493	3.5099	3.51531	3.32544	3.49868	-1.01132	-0.887934	0.0490992	-0.939463	-1.07743	0.0378835
1623305_at	CG5091	5.31167	4.89184	5.04175	5.15808	5.33324	5.28361	5.72728	4.91735	5.03233	-0.153588	0.4414	0.241859	0.415611	0.0255065	-0.00941849
1623306_at	l(1)G0004	8.87842	9.04603	8.71437	8.18605	8.36445	8.47486	8.25245	8.34522	8.09252	-0.692362	-0.68158	-0.239514	-0.625966	-0.700802	-0.621848
1623307_at	---	2.11621	2.11749	2.10872	2.11121	2.11943	2.11344	2.11991	2.11362	2.11019	-0.00500011	0.00194335	0.00471234	0.00369459	-0.00387287	0.0014689
1623308_at	CG33784	2.53133	2.53917	2.50241	2.51267	2.54343	2.51789	2.54564	2.52932	2.50028	-0.0186572	0.00426149	0.0154793	0.0143069	-0.00985336	-0.00213051
1623309_at	NepYr	2.08601	2.08718	2.07684	2.08059	2.08963	2.08284	2.09062	2.08332	2.07867	-0.00541713	0.00244403	0.00600076	0.00461348	-0.0038631	0.00183272
1623310_at	---	2.37152	2.37503	2.35982	2.36493	2.38036	2.36712	2.37739	2.37019	2.35982	-0.00658892	0.00533247	0.00730205	0.00586632	-0.00483871	-9.53635e-07
1623311_at	CG34127	2.22971	2.23342	2.22108	2.22419	2.23642	2.22736	2.23466	2.22722	2.21938	-0.0055117	0.00300431	0.00627756	0.00494994	-0.00619483	-0.00169945
1623312_s_at	CG11836	2.13902	2.13938	2.12962	2.13331	2.1411	2.13618	2.14334	2.136	2.13152	-0.00570853	0.00172615	0.0065608	0.00432164	-0.00337625	0.00190139
1623313_at	CG6114	2.61217	2.61835	2.60481	2.6008	2.62343	2.61227	2.62733	2.61266	2.58951	-0.0113613	0.00507689	0.00746703	0.0151667	-0.0056839	-0.0153015
1623314_at	toy	2.52467	2.51964	2.48393	2.50326	2.52246	2.50267	2.5302	2.51318	2.49098	-0.0214133	0.00281906	0.0187421	0.00553123	-0.00645828	0.00704527
1623315_at	CG13253	2.19819	2.2009	2.18999	2.19298	2.20412	2.19594	2.20394	2.19675	2.18846	-0.00520909	0.0032239	0.00595164	0.00574772	-0.004143	-0.00153327
1623316_at	CG14785	1.96238	1.96187	1.95664	1.95895	1.96606	1.96041	1.96749	1.96077	1.95859	-0.00343332	0.00418842	0.0037744	0.00510993	-0.00110114	0.00195014
1623317_at	CG15477	2.17851	2.18151	2.16756	2.17319	2.18432	2.1756	2.18416	2.17622	2.16984	-0.00531659	0.00281644	0.00804543	0.00564951	-0.00528812	0.00227857
1623318_s_at	Met75Ca /// Met75Cb	2.47475	2.47428	2.46849	2.46387	2.48257	2.46858	2.48142	2.47228	2.46982	-0.0108827	0.00828576	9.60826e-05	0.0066717	-0.00200272	0.00132966
1623319_at	Wnt10	2.42209	2.42486	2.41765	2.41803	2.43057	2.41729	2.42728	2.42043	2.41583	-0.00406191	0.00570726	-0.000361919	0.00518635	-0.00443363	-0.00182176
1623320_at	CG3711	8.10541	8.00362	8.00783	8.36377	8.20952	8.35874	8.33567	8.29379	8.48646	0.258364	0.205894	0.350902	0.230264	0.290164	0.478628
1623321_at	---	3.0649	2.995	2.9583	2.96641	3.00368	2.96961	3.01155	2.98639	2.96622	-0.0984876	0.00867128	0.0113077	-0.0533541	-0.00861669	0.00791621
1623322_at	CG9067	8.67756	8.70211	8.2374	8.68851	8.61835	8.46581	8.66319	8.8101	8.31782	0.010957	-0.0837593	0.228413	-0.0143686	0.107986	0.0804186
1623323_at	Gr10b	1.9924	1.99226	1.98838	1.98864	1.99593	1.9906	1.99726	1.99038	1.98896	-0.00376087	0.00367069	0.00222194	0.0048598	-0.00188243	0.00058043
1623324_at	lin	9.01756	8.84614	8.84654	9.11983	9.029	9.03801	9.11869	9.13655	9.11625	0.102267	0.182858	0.191468	0.10113	0.29041	0.269708
1623325_at	CG6847 /// DmirCG6847	2.36515	2.35348	2.3441	2.35349	2.35734	2.35249	2.35827	2.35513	2.34909	-0.0116599	0.0038619	0.00839067	-0.00688166	0.00164819	0.00499272
1623326_a_at	mge	11.9935	12.2017	11.8465	11.3787	11.6444	11.5768	11.5908	11.4988	11.4369	-0.61473	-0.557323	-0.269671	-0.402663	-0.702888	-0.409629
1623327_at	---	6.62543	6.40329	6.95033	6.7384	6.49129	6.99721	6.76088	6.07373	6.89221	0.11297	0.0880013	0.0468812	0.13545	-0.329559	-0.058116
1623328_at	CG7252	2.30191	2.30288	2.29146	2.29622	2.30675	2.29732	2.30885	2.2998	2.28893	-0.00569329	0.00386858	0.00586081	0.00694348	-0.00308323	-0.00252891
1623329_at	CG14500	2.25643	2.25745	2.25206	2.25052	2.26177	2.25532	2.26232	2.25551	2.25345	-0.00590806	0.00431943	0.00326419	0.00588842	-0.00194669	0.00139761
1623330_at	CG5568	2.41253	2.41503	2.39504	2.40686	2.4226	2.40572	2.42514	2.41035	2.39307	-0.00567007	0.00756717	0.0106747	0.0126123	-0.00467849	-0.00197029
1623331_at	CG32199	2.25035	2.25212	2.23987	2.24315	2.25775	2.24646	2.25634	2.24855	2.24284	-0.00720529	0.00563598	0.006598	0.0059935	-0.00356889	0.00297451
1623332_at	Obp99d	2.33178	2.3315	2.3155	2.3219	2.33839	2.32368	2.335	2.32785	2.32011	-0.00987517	0.00689316	0.00818109	0.00322194	-0.00364494	0.00461292
1623333_a_at	l(1)G0007	8.21362	8.1243	8.08009	8.40138	8.32032	8.2926	8.32244	8.56918	8.39244	0.187763	0.196014	0.212504	0.108818	0.444874	0.312346
1623334_at	CG12913	2.09398	2.09248	2.08631	2.08871	2.09687	2.09075	2.09738	2.09094	2.08725	-0.00526216	0.00439215	0.00444818	0.00340059	-0.00154233	0.000945091
1623335_a_at	CG5044	9.78959	9.70374	9.76153	9.31998	9.21796	9.08652	9.44055	9.41927	8.956	-0.469614	-0.485781	-0.675007	-0.349045	-0.284475	-0.805531
1623336_at	CG13719	2.47845	2.49636	2.47389	2.47908	2.50908	2.49238	2.50668	2.49108	2.49411	0.000623728	0.0127156	0.0184867	0.028232	-0.00527692	0.0202203
1623337_at	---	2.13	2.13073	2.12383	2.12652	2.13403	2.12848	2.1348	2.12898	2.12315	-0.00347155	0.00330186	0.00465679	0.00480285	-0.00174761	-0.000676155
1623338_at	---	2.6875	2.69462	2.82221	2.63133	2.67403	2.82367	2.66084	2.65186	2.61574	-0.0561668	-0.0205891	0.00145793	-0.0266564	-0.0427587	-0.206472
1623339_at	CG7498	8.33162	8.36586	8.41458	8.19632	8.27592	8.22556	8.18296	8.30445	8.19619	-0.135299	-0.0899382	-0.189025	-0.148655	-0.0614061	-0.218388
1623340_at	CG15333	2.36724	2.36822	2.35912	2.35959	2.37409	2.36347	2.37403	2.36504	2.35481	-0.00764736	0.00587606	0.00435519	0.00679246	-0.00317383	-0.00430703
1623341_at	Osi17	2.13712	2.13703	2.1275	2.13199	2.13982	2.13407	2.14247	2.13456	2.12963	-0.00513704	0.0027945	0.0065763	0.00535163	-0.00247192	0.00213122
1623342_at	CG8369	2.31299	2.31576	2.30509	2.30798	2.31935	2.30832	2.31879	2.30997	2.29813	-0.00501598	0.00358748	0.00322962	0.00579631	-0.00579071	-0.00696516
1623343_at	CG4049	6.3083	5.79674	5.69511	6.82071	6.18378	6.73514	6.90618	6.42497	6.74987	0.512413	0.387049	1.04003	0.597884	0.628235	1.05476
1623344_at	CG12856	2.00591	2.00541	1.99931	2.00135	2.00883	2.00373	2.01082	2.00367	2.00061	-0.00455876	0.00342727	0.00441992	0.0049139	-0.00173855	0.00129974
1623345_at	CG33474	3.40656	2.66476	3.94307	4.51584	4.43523	4.53036	4.46238	4.66767	4.68575	1.10928	1.77047	0.587283	1.05582	2.00291	0.742676
1623346_at	CG2861	2.41889	2.42053	2.39789	2.4099	2.42898	2.41253	2.42888	2.41717	2.39825	-0.00899505	0.00845003	0.0146399	0.00998528	-0.00336552	0.00035739
1623347_at	CG11674	2.17775	2.18073	2.17007	2.17209	2.1825	2.17543	2.18299	2.17546	2.16776	-0.00566094	0.00177002	0.00536132	0.00523195	-0.00527692	-0.00230789
1623348_at	CG15058	2.60941	2.6084	2.59571	2.59413	2.60719	2.59951	2.61331	2.60054	2.58054	-0.0152805	-0.00120115	0.00379372	0.00390183	-0.00785279	-0.0151742
1623349_x_at	---	7.78114	7.89602	8.19062	7.86108	7.68736	7.73682	7.86488	7.35972	7.71858	0.0799403	-0.208666	-0.453807	0.0837408	-0.536298	-0.472041
1623350_at	Lrr47	7.22299	7.23027	6.89852	7.29554	7.22667	7.2423	7.18088	7.37251	7.2569	0.0725518	-0.0036006	0.343777	-0.042113	0.142233	0.358378
1623351_at	CG3857	6.85507	6.9757	6.68399	6.78714	6.71693	6.79069	6.77974	6.86748	6.733	-0.0679313	-0.258777	0.106702	-0.0753222	-0.10822	0.0490127
1623352_at	CG7016	2.30977	2.31283	2.29948	2.30682	2.31325	2.30878	2.31489	2.309	2.30544	-0.00295091	0.000413179	0.00930047	0.00511854	-0.00382829	0.00595546
1623353_at	abs	9.7545	10.0778	9.96678	9.70779	9.8552	9.78089	9.71078	9.82628	9.81169	-0.0467096	-0.222561	-0.185893	-0.043721	-0.251475	-0.155092
1623354_at	---	2.38817	2.39209	2.37755	2.38249	2.39483	2.38497	2.39078	2.40676	2.3825	-0.00568159	0.00273824	0.00742364	0.00261194	0.0146656	0.00494647
1623355_at	v	2.15429	2.15526	2.15027	2.14928	2.15859	2.15157	2.15846	2.15147	2.14865	-0.00501194	0.00333142	0.00130153	0.00417032	-0.00378942	-0.00161767
1623356_at	CG11999	10.0775	10.3551	9.97314	10.0985	10.1709	9.99882	10.0966	10.2503	9.80803	0.0210066	-0.184263	0.0256748	0.0191751	-0.10483	-0.165109
1623357_at	CG8616	8.45424	8.10914	7.60139	8.85693	8.51395	8.37822	8.6881	8.64752	8.44425	0.402691	0.404817	0.776833	0.233853	0.538385	0.842859
1623358_at	CG30381	6.81509	6.86987	6.81615	6.91615	6.94017	6.87271	6.84185	7.15427	6.88398	0.101062	0.0703087	0.0565581	0.0267577	0.284402	0.0678239
1623359_at	stwl	8.15139	8.0639	7.90943	8.32656	8.13707	8.15542	8.37434	8.13942	8.18566	0.175168	0.0731716	0.245994	0.222949	0.0755253	0.276233
1623360_at	CG32534	4.01138	4.02123	4.02018	4.05535	4.0358	4.24671	4.00306	4.12326	4.13964	0.0439694	0.0145726	0.22653	-0.00832002	0.102034	0.11946
1623361_at	---	2.4429	2.44546	2.43073	2.43692	2.44886	2.44114	2.44929	2.44118	2.42983	-0.00597571	0.00340247	0.0104122	0.00639523	-0.00427198	-0.000893354
1623362_at	---	1.88494	1.88436	1.88186	1.88059	1.88876	1.88317	1.88836	1.88224	1.88029	-0.00434134	0.0043925	0.00130594	0.00342586	-0.0021199	-0.00157022
1623363_at	CG6432	2.13628	2.13923	2.12795	2.13059	2.14226	2.13333	2.1411	2.13433	2.1258	-0.00568519	0.00303197	0.00538516	0.00482632	-0.00490165	-0.00214314
1623364_at	CG4250	8.38266	8.68765	9.69313	8.72652	7.92531	8.47911	8.36859	8.26902	7.8028	0.343859	-0.76234	-1.21402	-0.0140757	-0.418628	-1.89033
1623365_at	Bgb	11.4683	11.2408	11.035	11.6982	11.5733	11.6341	11.5663	11.7086	11.5237	0.229852	0.332499	0.599049	0.0979593	0.467741	0.488654
1623366_at	mRpL19	9.597	10.0238	10.0114	9.09396	9.46993	9.32065	9.30201	9.55865	9.22378	-0.503045	-0.553905	-0.690779	-0.294992	-0.465191	-0.787652
1623367_at	---	2.48523	2.49196	2.46184	2.47848	2.50227	2.47824	2.49986	2.48187	2.45935	-0.00675682	0.0103126	0.0163991	0.0146211	-0.0100911	-0.00248575
1623368_at	---	2.52573	2.52891	2.51288	2.52294	2.54538	2.52608	2.5389	2.52583	2.5047	-0.00278744	0.0164692	0.0132031	0.0131744	-0.00308323	-0.00818372
1623369_at	CG31796	2.3159	2.31618	2.30137	2.29991	2.32058	2.31146	2.32014	2.31139	2.30963	-0.0159898	0.00440025	0.0100892	0.00424727	-0.0047915	0.00825691
1623370_at	wek	9.56788	9.56916	9.4925	9.52772	9.52791	9.42903	9.45031	9.59721	9.42872	-0.0401563	-0.0412464	-0.0634737	-0.117564	0.0280514	-0.0637827
1623371_at	CG42249	2.2347	2.37279	2.22551	2.22915	2.2416	2.23258	2.23708	2.2329	2.22831	-0.00555154	-0.131186	0.00707436	0.00238451	-0.139892	0.00279856
1623372_at	CG5873	2.07796	2.07794	2.06987	2.07311	2.08072	2.0753	2.08237	2.07544	2.07287	-0.00485702	0.00277829	0.00542855	0.00440902	-0.00250936	0.00299931
1623373_at	CG14806	11.1891	11.1991	10.9846	11.0521	11.055	10.8096	11.0292	11.2218	10.8153	-0.136978	-0.144057	-0.175039	-0.159868	0.0227633	-0.16932
1623374_a_at	Fim	11.7018	11.4115	11.4732	11.937	11.7838	11.6927	11.9013	11.3756	11.6668	0.235129	0.372272	0.219516	0.199494	-0.0359268	0.193606
1623375_at	CG17081 /// DmirCG17081	8.37522	7.79003	7.69194	8.86424	8.52525	8.48755	8.7688	8.4715	8.52126	0.48902	0.735217	0.795605	0.393576	0.681465	0.829318
1623376_s_at	Nmda1	11.6648	12.0352	12.2604	12.0351	12.2008	12.1776	11.9764	12.2441	12.2028	0.370252	0.165555	-0.0827618	0.311552	0.208856	-0.0575542
1623377_at	CG14841	2.32487	2.32665	2.31639	2.31845	2.33299	2.32031	2.33262	2.32342	2.31614	-0.00642524	0.00634527	0.00392127	0.00774208	-0.00323272	-0.000246048
1623378_at	Oli	2.50934	2.53099	2.49336	2.50215	2.51903	2.50434	2.52449	2.51321	2.4851	-0.0071911	-0.0119593	0.0109811	0.0151537	-0.0177782	-0.00825667
1623379_at	Mer	8.65259	8.86608	8.79461	8.58957	8.5971	8.54183	8.56493	8.75504	8.66161	-0.0630272	-0.268982	-0.252775	-0.0876595	-0.11104	-0.133
1623380_at	---	2.24506	2.2469	2.23363	2.2386	2.25078	2.24182	2.2504	2.24219	2.23377	-0.00645544	0.00388074	0.0081954	0.00534052	-0.00470495	0.000138998
1623381_at	---	2.11719	2.11843	2.10695	2.11158	2.1201	2.11393	2.12036	2.11446	2.10882	-0.00561153	0.00166655	0.00698042	0.00316932	-0.00397634	0.00187206
1623382_at	---	2.04625	2.04397	2.03485	2.03672	2.04824	2.03967	2.04953	2.04197	2.03702	-0.00952596	0.00427222	0.00482368	0.00328253	-0.00199842	0.00216746
1623383_at	Dhc64C	10.5741	10.4849	10.2351	10.7467	10.6519	10.581	10.7601	10.6844	10.721	0.172569	0.167011	0.34589	0.186003	0.199482	0.485965
1623384_at	ytr	12.899	12.5885	12.6946	12.6722	12.6691	12.6664	12.8648	12.4064	12.7526	-0.226727	0.0806684	-0.0281563	-0.0341933	-0.182075	0.058095
1623385_at	---	2.44891	2.45052	2.43389	2.43983	2.45612	2.44585	2.45841	2.4464	2.4402	-0.00908285	0.00559688	0.0119543	0.00950434	-0.00411654	0.00630093
1623386_s_at	CG14438 /// DmirCG14438 /// DsimCG14438	7.95075	7.52109	6.78538	8.11857	7.796	7.91834	8.17675	7.62069	7.86947	0.167814	0.274912	1.13296	0.225999	0.0996032	1.08409
1623387_at	Bap55	10.9705	10.8627	10.6183	10.8103	10.8168	10.7793	10.8546	10.8683	10.727	-0.160289	-0.0459089	0.161029	-0.115979	0.00557804	0.108656
1623388_at	CG15861	8.2328	9.82692	9.95308	7.62681	8.54629	8.72431	7.77156	9.40847	8.84968	-0.605988	-1.28063	-1.22877	-0.461239	-0.418447	-1.1034
1623389_at	Ddr	2.20158	2.20254	2.19535	2.19693	2.20534	2.19913	2.20753	2.1995	2.19382	-0.00465412	0.00279927	0.00377512	0.00594688	-0.00304341	-0.00153661
1623390_at	CG11768	2.06888	2.06992	2.05989	2.06314	2.0986	2.06613	2.07386	2.06732	2.08406	-0.00574101	0.0286884	0.00623679	0.00497451	-0.00259209	0.024164
1623391_at	sisA	2.24443	2.2456	2.23602	2.23884	2.24944	2.23881	2.2503	2.24263	2.23875	-0.0055931	0.0038383	0.00279427	0.00586624	-0.00297189	0.00272465
1623392_at	Camta	2.30194	2.30106	2.29151	2.29679	2.30876	2.30018	2.30671	2.2992	2.28831	-0.00514482	0.00769782	0.00867033	0.00477794	-0.00186038	-0.00319338
1623393_a_at	CG3277	2.22122	2.2225	2.20988	2.21444	2.22615	2.21739	2.2278	2.21842	2.2113	-0.00677922	0.00364828	0.00750709	0.00658632	-0.00408292	0.00142097
1623394_at	CG3536	2.04327	2.04248	2.0379	2.03958	2.04665	2.04149	2.04817	2.04201	2.03767	-0.00369849	0.00416636	0.00358963	0.004897	-0.00047636	-0.000230312
1623395_at	---	2.13577	2.13512	2.12674	2.13063	2.13841	2.13297	2.14058	2.13325	2.13057	-0.00513953	0.0032897	0.00623488	0.00481288	-0.00186586	0.00383544
1623396_at	CG13875	2.45912	2.46044	2.45036	2.44627	2.46598	2.45239	2.46762	2.45625	2.4387	-0.0128518	0.00554109	0.00202894	0.00849246	-0.00418234	-0.0116558
1623397_at	---	2.26498	2.26493	2.25722	2.25714	2.27171	2.2611	2.27088	2.26225	2.25878	-0.00783756	0.00678372	0.00387287	0.0059064	-0.00267887	0.00155663
1623398_at	CG4830	2.05628	2.05613	2.05021	2.05194	2.05954	2.05228	2.06064	2.05441	2.05002	-0.00433573	0.00341511	0.00207615	0.00436104	-0.00171518	-0.000190735
1623399_at	---	2.06741	2.06678	2.05813	2.06255	2.07083	2.06445	2.07187	2.06497	2.0612	-0.00486347	0.00404954	0.00631571	0.00445226	-0.00181866	0.00307012
1623400_at	---	2.11491	2.11463	2.10724	2.1105	2.11912	2.11305	2.11958	2.11308	2.11079	-0.00441207	0.00448203	0.00580788	0.00466295	-0.00155377	0.00355101
1623401_a_at	CG8092	9.87772	9.5443	9.11779	9.7939	9.66646	9.66	9.77683	9.41791	9.64168	-0.0838189	0.122159	0.542215	-0.100884	-0.126388	0.523888
1623402_at	Arc-p34	13.1859	13.3221	13.2515	13.2894	13.5582	13.4916	13.3093	13.5339	13.5167	0.10356	0.236092	0.240027	0.123449	0.211813	0.26518
1623403_s_at	CkIalpha	10.8653	10.8185	11.4137	11.1865	11.237	11.4619	11.352	11.044	11.4247	0.321247	0.418437	0.0481787	0.486729	0.225463	0.0109978
1623404_at	CG16890	8.62084	8.42844	8.42225	8.89279	8.69894	8.76394	8.9162	8.90551	8.60614	0.27195	0.270495	0.341693	0.295366	0.477072	0.183892
1623405_at	pav	10.7629	10.4009	10.0122	10.8132	10.836	10.445	10.8821	10.7106	10.7351	0.0502248	0.435069	0.432798	0.1192	0.309742	0.722898
1623406_at	---	2.78605	2.79256	2.76338	2.76167	2.8086	3.07194	2.80026	2.78414	2.75193	-0.0243742	0.016037	0.308566	0.0142135	-0.00842237	-0.0114424
1623407_at	CG10298	2.21512	2.21743	2.21245	2.21408	2.27711	2.21583	2.21955	2.21624	2.2135	-0.00104078	0.0596843	0.00338674	0.00442577	-0.00119281	0.00105786
1623408_s_at	CG2947 /// CG32789	13.2633	13.0864	13.3227	13.4763	13.3964	13.511	13.4837	13.2796	13.4843	0.212986	0.309977	0.188291	0.220329	0.193224	0.161604
1623409_at	---	2.13568	2.13705	2.1258	2.13029	2.14018	2.13226	2.14116	2.13326	2.12693	-0.00539167	0.00313282	0.00645781	0.00547926	-0.003793	0.0011282
1623410_at	Pxd	2.29405	2.29438	2.2792	2.2885	2.30033	2.28725	2.30072	2.2908	2.27829	-0.00554631	0.00594234	0.00805211	0.00667257	-0.00358605	-0.000913382
1623411_at	lola	4.85088	4.98854	4.98793	4.9984	5.00624	5.04816	4.98831	5.00218	5.30052	0.147525	0.0177016	0.0602312	0.137429	0.0136418	0.312584
1623412_a_at	CG17150 /// DmirCG17150	2.2795	2.28183	2.271	2.27438	2.28814	2.27662	2.28495	2.278	2.27108	-0.00511639	0.00630379	0.00561428	0.0054541	-0.00382948	8.05855e-05
1623413_at	---	2.55453	2.5598	2.54453	2.54757	2.7176	2.60851	2.56584	2.55498	2.54024	-0.00695988	0.157805	0.0639822	0.0113107	-0.00481868	-0.00428748
1623414_at	---	2.20408	2.20577	2.19346	2.19873	2.20864	2.20097	2.20828	2.2026	2.19188	-0.00534942	0.00287366	0.00751281	0.00420368	-0.00317001	-0.00157976
1623415_at	dl	7.42327	7.64324	7.18751	8.09618	8.51726	8.24645	8.03288	8.3401	8.38814	0.672911	0.874022	1.05893	0.60961	0.696861	1.20063
1623416_at	CG33265	2.15326	2.15507	2.14322	2.14818	2.15892	2.15059	2.15822	2.1508	2.14426	-0.00508224	0.00385046	0.00737286	0.00496329	-0.00426388	0.0010407
1623417_at	---	2.46081	2.47521	2.45604	2.45029	2.47412	2.4595	2.47035	2.47067	2.43589	-0.0105172	-0.0010953	0.0034616	0.00953412	-0.0045402	-0.020143
1623418_at	Cad96Ca	4.73195	4.81199	4.77137	4.20356	3.49203	3.5586	4.59006	3.27779	3.48833	-0.528385	-1.31996	-1.21276	-0.141892	-1.5342	-1.28304
1623419_s_at	CG31358	2.07805	2.07879	2.07154	2.07333	2.13982	2.07551	2.08278	2.07625	2.07337	-0.00472484	0.0610318	0.00396919	0.00472856	-0.00254321	0.00183153
1623420_at	---	2.23776	2.24077	2.22605	2.23157	2.24546	2.23465	2.24371	2.23529	2.22722	-0.00618554	0.0046916	0.00859237	0.00595023	-0.00547862	0.00117087
1623421_at	CG6347	2.24298	2.24425	2.23069	2.23636	2.24898	2.24033	2.24902	2.24086	2.23391	-0.00661355	0.00473642	0.00964522	0.00603855	-0.00338435	0.00321984
1623422_a_at	ade3 /// CG31908	10.713	10.9143	10.8322	10.4683	10.5651	10.5789	10.5224	10.5841	10.6016	-0.244724	-0.349183	-0.25338	-0.190683	-0.330166	-0.230617
1623423_at	---	1.86471	1.86349	1.85513	1.86037	1.86722	1.86235	1.86815	1.86246	1.85782	-0.00433879	0.00372779	0.00721979	0.00344203	-0.00102997	0.00268733
1623424_a_at	babo	9.14445	8.56449	9.16032	9.24419	8.75866	9.20337	9.19097	8.62463	9.48689	0.0997336	0.19417	0.0430431	0.0465169	0.0601358	0.326564
1623425_at	Buffy	7.20761	7.86037	7.66021	7.19567	7.20095	7.16662	7.0024	8.10477	7.05899	-0.0119404	-0.659422	-0.493585	-0.205207	0.244406	-0.601212
1623426_at	CG31633	7.64109	7.53939	7.78633	7.61301	7.42651	7.56447	7.56243	7.6672	7.52502	-0.0280713	-0.112883	-0.221866	-0.078656	0.127805	-0.261312
1623427_at	CG7179	1.94394	1.94392	1.93917	1.93962	1.94762	1.94215	1.94818	1.94161	1.93968	-0.00432646	0.00369775	0.00298822	0.004238	-0.00230551	0.000517845
1623428_at	CG14933	7.42926	5.51338	4.70165	7.62284	4.54357	4.21311	7.05401	4.07347	4.17444	0.193578	-0.969808	-0.488542	-0.375254	-1.4399	-0.527206
1623429_at	CG11073	2.27169	2.27108	2.26384	2.26768	2.27643	2.2681	2.27548	2.2672	2.26243	-0.00401266	0.00535107	0.00426102	0.00379024	-0.00388336	-0.00140858
1623430_at	Phm	9.31127	9.39484	9.01579	8.88456	9.07065	8.74558	9.02453	8.98644	8.74167	-0.426712	-0.324188	-0.270211	-0.286744	-0.408393	-0.274122
1623431_at	CG13423	2.26888	2.27024	2.25773	2.25846	2.27267	2.26531	2.27475	2.26621	2.25314	-0.0104138	0.00243068	0.00757122	0.00587107	-0.00402737	-0.00459623
1623432_s_at	plexB	8.74387	7.63872	8.40053	9.18296	8.64214	9.23648	9.17346	8.0611	9.27929	0.439091	1.00342	0.835956	0.42959	0.422378	0.878761
1623433_at	CG30369	2.11084	2.11558	2.10494	2.10721	2.11932	2.10849	2.11719	2.10986	2.10301	-0.00362903	0.00374675	0.00354719	0.00634816	-0.00572133	-0.00193405
1623434_at	CG3702	11.6265	11.7563	11.3924	11.4188	11.6696	11.4102	11.4754	11.5685	11.4257	-0.207697	-0.0867767	0.0177402	-0.151052	-0.187839	0.0332823
1623435_at	---	2.54491	2.54601	2.52856	2.53408	2.56259	2.53273	2.55665	2.54171	2.52449	-0.0108358	0.0165884	0.00417662	0.0117328	-0.00429535	-0.00406146
1623436_a_at	bun	9.36817	8.08552	9.45854	9.58556	8.77232	9.52817	9.48369	8.54861	9.6343	0.217388	0.6868	0.0696287	0.11552	0.46309	0.175763
1623437_at	CG9948	2.45469	2.45234	2.43122	2.47419	2.46086	2.45685	2.46663	2.46941	2.42666	0.0195059	0.00851965	0.0256262	0.0119416	0.0170634	-0.00456715
1623438_at	CG9505	2.06785	2.06807	2.06261	2.0627	2.07148	2.06375	2.07254	2.06509	2.06265	-0.00515807	0.00341249	0.0011332	0.00468907	-0.00297952	3.2425e-05
1623439_at	CG17744	2.17233	2.17463	2.16185	2.1669	2.17778	2.16967	2.17755	2.17008	2.16531	-0.00543383	0.00314569	0.00782728	0.00522061	-0.00454593	0.00346041
1623440_at	CG31848	2.12184	2.12333	2.11757	2.11676	2.12607	2.11917	2.12626	2.11969	2.11562	-0.00507487	0.00273252	0.00159478	0.00441973	-0.00364661	-0.00195837
1623441_at	ph-p	9.43315	9.13098	9.20879	9.63324	9.30493	9.4449	9.60278	9.04871	9.63264	0.200089	0.173944	0.236118	0.169633	-0.0822754	0.423851
1623442_at	CG14088	2.22704	2.22837	2.21938	2.21753	2.23056	2.2227	2.23045	2.22387	2.216	-0.00951171	0.00218868	0.00331211	0.00340768	-0.00449729	-0.00338078
1623443_at	---	2.30844	2.31255	2.30192	2.30377	2.31453	2.30338	2.31257	2.30529	2.29556	-0.00467632	0.0019815	0.00146008	0.00412283	-0.00726008	-0.00636768
1623444_at	rn	2.75813	2.76213	2.75811	2.74003	2.83125	2.7597	2.76594	2.75836	2.75811	-0.0180959	0.0691144	0.00158572	0.00781022	-0.00377393	-5.48345e-06
1623445_at	CG14095	2.00777	2.00734	2.13073	2.00317	2.01095	2.06457	1.99996	2.00491	2.00526	-0.00459803	0.0036149	-0.066165	-0.0078146	-0.00242591	-0.125478
1623446_a_at	---	2.16594	2.16859	2.15712	2.16186	2.17218	2.1631	2.17116	2.16433	2.15776	-0.00407994	0.00359035	0.00598025	0.00521952	-0.00425887	0.000641584
1623447_a_at	CG12201	2.14478	2.14512	2.13655	2.13872	2.14704	2.14258	2.14913	2.1428	2.13804	-0.00606709	0.00192022	0.00602818	0.00434829	-0.00231743	0.00148535
1623448_at	CG5196	10.6318	10.6419	10.4651	10.8092	10.7868	10.7063	10.6843	10.7659	10.6763	0.177461	0.144884	0.241264	0.0525299	0.123963	0.21118
1623449_at	CG7840	9.62521	9.73198	9.39695	9.48485	9.45209	9.34225	9.6316	9.83686	9.3722	-0.140366	-0.279893	-0.0546999	0.00638268	0.10488	-0.0247488
1623450_at	Gr59e	5.29765	7.00017	6.53974	5.20383	6.89153	6.40102	5.2693	7.41055	6.53012	-0.0938149	-0.108638	-0.138718	-0.0283513	0.410381	-0.0096159
1623451_at	Ank2	2.13055	2.13128	2.12467	2.1258	2.13439	2.12805	2.13529	2.12845	2.12495	-0.00475261	0.00310469	0.00338578	0.00473972	-0.0028367	0.000287771
1623452_at	CG13068	3.41253	4.12974	3.86948	3.3244	3.41138	3.40705	3.40945	3.55202	3.23683	-0.0881279	-0.718361	-0.462431	-0.00307299	-0.57772	-0.632646
1623453_at	CG10447	9.93118	10.156	10.1126	10.4682	10.544	10.53	10.2411	10.5212	10.4869	0.536991	0.388004	0.417399	0.309917	0.365247	0.374306
1623454_at	---	2.10206	2.10231	2.09465	2.09852	2.10562	2.09991	2.10731	2.1003	2.09791	-0.00354091	0.00330758	0.00526071	0.00525679	-0.00201917	0.00325871
1623455_s_at	Imp	9.97314	7.70931	9.95232	10.2488	8.57079	10.1542	10.3774	8.09979	10.3926	0.275667	0.861481	0.201839	0.404226	0.390477	0.440237
1623456_at	CG12477	2.26453	2.4647	2.26082	2.26098	2.27086	2.26356	2.27007	2.26649	2.26102	-0.00354799	-0.193836	0.00273061	0.00554344	-0.1982	0.000192642
1623457_at	---	2.54158	2.5408	2.53656	2.53139	2.55087	2.53649	2.5505	2.5403	2.53118	-0.0101872	0.0100746	-6.91413e-05	0.00891934	-0.000504494	-0.00537443
1623458_at	CG14899 /// DbuzCG14899	10.5375	10.5753	10.3561	10.6075	10.7401	10.5042	10.6499	10.7531	10.516	0.0699779	0.164826	0.14811	0.112436	0.177876	0.159978
1623459_at	Spn4	10.0894	9.84309	9.73998	9.95142	9.7925	9.64303	9.98962	9.70313	9.58823	-0.137993	-0.0505943	-0.0969582	-0.0997951	-0.139968	-0.15175
1623460_at	Aats-leu	8.83142	8.89669	8.60041	8.48247	8.48524	8.44308	8.59942	8.38958	8.26108	-0.348955	-0.411454	-0.157323	-0.232002	-0.507113	-0.339328
1623461_at	CG40239	2.10086	2.09942	2.09407	2.09556	2.10848	2.09815	2.10798	2.09861	2.09521	-0.00529909	0.00906444	0.0040834	0.00711824	-0.000806093	0.00113487
1623462_at	cato	2.11272	2.11221	2.10352	2.10876	2.11513	2.10997	2.1161	2.11099	2.10764	-0.00395645	0.00292873	0.00644803	0.00338434	-0.00121069	0.00411963
1623463_at	tsr	15.2169	15.1394	15.0749	15.2901	15.3258	15.3119	15.2614	15.3225	15.2747	0.0732142	0.186401	0.236942	0.0445889	0.183135	0.199742
1623464_at	CG13217	2.2666	2.27049	2.2575	2.26302	2.27537	2.26471	2.27223	2.26567	2.25683	-0.0035805	0.00487685	0.00720859	0.00562633	-0.00482297	-0.000668049
1623465_at	CG6138	2.90856	2.93939	2.86591	2.85126	2.97245	2.8525	2.94349	2.90752	2.82148	-0.0572996	0.0330665	-0.0134158	0.034937	-0.0318651	-0.044435
1623466_at	bab1	2.57106	4.52804	5.60412	2.56017	4.45345	5.39407	2.56756	5.03568	5.30859	-0.0108872	-0.0745955	-0.210054	-0.00349387	0.507638	-0.295539
1623467_at	CG8087	2.38373	2.38797	2.36974	2.37607	2.39386	2.38192	2.39308	2.38442	2.36299	-0.00766241	0.00589514	0.0121834	0.00935109	-0.00355053	-0.00674939
1623468_at	CG2213	11.3739	11.4474	11.0969	11.4612	11.6467	11.5977	11.4789	11.6705	11.6079	0.0873102	0.199267	0.500857	0.105033	0.223119	0.510971
1623469_s_at	CG18331	2.06994	2.07037	2.06218	2.07765	2.08146	2.07119	2.07697	2.0709	2.07265	0.00770799	0.0110905	0.00901127	0.00703533	0.000530958	0.0104635
1623470_at	Las	8.47596	8.96546	9.1265	8.15484	8.27197	8.05039	8.25953	8.5304	8.14444	-0.321123	-0.693494	-1.07611	-0.216438	-0.435064	-0.982063
1623471_s_at	---	12.3575	10.8108	12.5843	12.4827	11.7375	12.7875	12.79	10.9675	12.6339	0.125201	0.926669	0.203189	0.432494	0.156686	0.0495768
1623472_at	wus	8.62812	9.29213	9.24562	8.75423	9.09588	9.12689	8.73953	9.71624	9.02993	0.126112	-0.196247	-0.118732	0.111415	0.424112	-0.215685
1623473_at	shark	9.53205	9.3474	9.08332	9.83592	9.73973	9.53006	9.73764	9.8128	9.62749	0.303871	0.392324	0.446737	0.205592	0.465395	0.544173
1623474_at	CG15479	2.2855	2.28783	2.27478	2.28059	2.29709	2.28272	2.2918	2.28319	2.26997	-0.00490805	0.00926113	0.00794363	0.00630172	-0.00463128	-0.00480938
1623475_s_at	Rm62	13.7634	13.8612	13.933	13.9393	13.8022	13.8131	13.8472	13.8524	13.9564	0.175934	-0.0590429	-0.119923	0.083838	-0.00886536	0.0234013
1623476_at	---	2.60074	2.77381	2.58964	2.57929	2.64157	2.59286	2.61174	2.60198	2.55976	-0.021449	-0.13224	0.0032227	0.0110002	-0.171834	-0.0298784
1623477_at	---	2.53993	2.54413	2.51919	2.53189	2.55474	2.52368	2.55237	2.53823	2.51061	-0.00803762	0.0106182	0.00448275	0.0124406	-0.00589514	-0.00858092
1623478_at	CG16752 /// DsimCG16752	2.27331	2.2846	2.2617	2.26468	2.28008	2.26767	2.28105	2.27026	2.25956	-0.00862506	-0.00451231	0.00596452	0.0077407	-0.0143316	-0.00214171
1623479_at	Rbf	9.49407	9.24011	8.88054	9.38479	9.19012	9.0364	9.45617	9.09878	9.10408	-0.109274	-0.0499878	0.155861	-0.0378977	-0.141326	0.223539
1623480_at	CG5047	8.88822	8.88752	8.81114	8.77746	8.55471	8.75248	8.73918	8.95692	8.7184	-0.110761	-0.332811	-0.0586586	-0.149043	0.0694046	-0.0927353
1623481_at	CG9066	11.6748	11.9988	12.2402	11.668	11.7668	11.7557	11.6363	11.7591	11.7337	-0.00682395	-0.231997	-0.48447	-0.0384678	-0.239656	-0.506526
1623482_at	CG9072	2.06158	2.06364	2.05817	2.05639	2.06787	2.05937	2.06604	2.05989	2.05699	-0.00519315	0.00423241	0.00119805	0.00445582	-0.00375152	-0.00117946
1623483_at	CG17283	2.18902	2.19081	2.17978	2.18281	2.19433	2.18654	2.19463	2.18731	2.18492	-0.00620308	0.00352407	0.00676227	0.00561752	-0.00349426	0.0051446
1623484_at	vg	2.56137	2.56707	2.53413	2.55172	2.58099	2.54475	2.57312	2.55927	2.54171	-0.00965081	0.0139272	0.0106204	0.0117546	-0.00779343	0.00757623
1623485_at	Xpac	9.24549	9.17134	8.79887	8.95994	9.09326	9.28225	9.10637	9.07069	8.93103	-0.285553	-0.0780869	0.483384	-0.139126	-0.100649	0.132163
1623486_at	CG7900	2.88554	2.43356	2.75718	3.52982	2.90482	2.89962	2.96619	2.7939	3.63198	0.644272	0.471257	0.142441	0.0806447	0.36034	0.874795
1623487_at	dmt	10.5686	10.1015	9.90429	10.4466	10.3787	10.2639	10.6269	10.1552	10.2217	-0.122008	0.277145	0.359616	0.0582838	0.0537186	0.317384
1623488_at	CG40164	2.75351	2.76771	2.6999	2.71934	2.78691	2.72243	2.77627	2.75297	2.69935	-0.0341784	0.0192046	0.0225289	0.0227576	-0.014735	-0.000547647
1623489_at	---	2.22391	2.22466	2.21927	2.2176	2.22553	2.22034	2.22799	2.22113	2.21378	-0.00630685	0.000869989	0.00107789	0.00408097	-0.00353503	-0.00548267
1623490_at	Ten-m	12.4712	11.9394	12.4577	12.8314	12.3098	12.6274	12.7864	12.3127	12.7122	0.360139	0.370391	0.169715	0.31519	0.373244	0.254551
1623491_at	CG15155	2.20569	2.20463	2.19839	2.20118	2.20899	2.2028	2.21037	2.2038	2.19991	-0.00451402	0.00435376	0.00440764	0.00468172	-0.000834465	0.00152183
1623492_a_at	CG17010	2.27211	2.27424	2.25973	2.26701	2.28005	2.27049	2.27845	2.27019	2.26629	-0.0050991	0.00580478	0.0107625	0.00633975	-0.00405192	0.00656223
1623493_at	CG12717	7.8908	7.36344	7.36593	8.12808	7.76706	7.8436	8.16013	7.9413	7.98831	0.237282	0.40362	0.477669	0.269332	0.577857	0.622381
1623494_at	ImpE3	2.55587	2.5568	2.53291	2.55986	2.63092	2.55841	2.57036	2.84948	2.54988	0.00398335	0.0741141	0.0254946	0.014483	0.29268	0.016974
1623495_at	I-2	8.85406	8.90825	8.85092	8.88891	9.05916	8.82831	8.9277	8.92395	8.8397	0.0348448	0.150908	-0.0226164	0.073636	0.0156984	-0.0112219
1623496_at	kz	7.79513	7.89542	7.19279	6.96131	6.98353	7.24541	7.18203	6.82858	7.02571	-0.833819	-0.911889	0.0526271	-0.613107	-1.06683	-0.167077
1623497_at	HLHm3	8.15926	6.39047	2.98635	8.37027	9.5519	10.8631	6.0978	7.20048	9.92856	0.211015	3.16143	7.87675	-2.06146	0.810012	6.94221
1623498_at	CG5857	10.2688	10.0751	9.76039	9.96404	9.97946	9.90659	10.1374	9.80019	9.80891	-0.304766	-0.0955887	0.146203	-0.131434	-0.274861	0.0485229
1623499_at	CG12341	8.29768	8.24951	8.38321	8.44089	8.39746	8.53565	8.37255	8.46087	8.55536	0.143202	0.147942	0.152447	0.0748658	0.211356	0.172154
1623500_at	CG13622	2.55948	2.56664	2.56063	2.55546	2.57413	2.563	2.57606	2.5638	2.55108	-0.00402418	0.00749516	0.00237274	0.0165779	-0.0028429	-0.00954223
1623501_at	eIF4E-7	2.23322	2.23514	2.22284	2.22783	2.23902	2.2302	2.23995	2.23093	2.22094	-0.00539064	0.00387645	0.00736904	0.00673533	-0.00420904	-0.00189614
1623502_at	CG31910	2.10876	2.10984	2.10004	2.10357	2.11243	2.10547	2.11346	2.10662	2.10091	-0.00519888	0.00258446	0.00542879	0.00469952	-0.00322103	0.000871182
1623503_at	sda	10.1246	9.08196	9.27325	6.41772	5.86941	7.24525	8.3708	5.78549	8.26223	-3.70687	-3.21255	-2.028	-1.75379	-3.29647	-1.01102
1623504_at	---	2.19736	2.19791	2.19298	2.19283	2.20113	2.19558	2.20203	2.19434	2.1934	-0.00453356	0.00322509	0.00260258	0.00467138	-0.0035696	0.000417948
1623505_s_at	CR11700 /// Ubi-p5E	13.835	13.9986	13.9582	14.1137	14.1251	14.0177	13.9644	14.1545	14.0856	0.278662	0.126467	0.0595074	0.129323	0.15591	0.127398
1623506_s_at	Pp4-19C	11.0956	11.1187	10.6275	11.1086	11.0895	10.8927	11.0991	11.2535	10.9884	0.0129682	-0.0291729	0.265178	0.00342899	0.134815	0.360922
1623507_at	CG33136	6.03052	6.61581	6.9929	7.45623	8.16204	8.75462	6.80921	8.01914	8.47991	1.42571	1.54622	1.76172	0.778689	1.40333	1.48701
1623508_at	CG30466	8.54634	8.51272	8.3702	9.26676	9.12098	9.00551	9.02961	9.33589	9.21586	0.720421	0.608257	0.635311	0.483274	0.823163	0.845661
1623509_at	CG15252	2.28471	2.28872	2.27743	2.28002	2.28832	2.28035	2.29251	2.28306	2.27855	-0.00468709	-0.000408411	0.00291753	0.00780355	-0.00565982	0.00112462
1623510_at	CG7970	11.8102	11.6843	11.591	11.7803	11.7247	11.717	11.7844	11.845	11.7396	-0.0298328	0.0403404	0.125991	-0.025757	0.160697	0.148611
1623511_at	---	2.22471	2.22632	2.22125	2.22073	2.22875	2.22312	2.23032	2.22307	2.21723	-0.00398122	0.00242972	0.00187039	0.00561633	-0.00324512	-0.00401807
1623512_at	CG13291	2.34824	2.35139	2.34087	2.34369	2.35651	2.34614	2.3563	2.34776	2.34498	-0.0045461	0.00511909	0.00527668	0.00806377	-0.0036304	0.00411534
1623513_at	Upf1	7.18319	6.32717	5.68	6.33841	6.4505	6.03806	6.69696	6.18286	5.97455	-0.84478	0.123325	0.358058	-0.486232	-0.144315	0.294556
1623514_a_at	jdp	7.5023	6.19343	5.76209	6.40818	7.30799	7.59618	6.19426	6.75296	7.40487	-1.09411	1.11455	1.83409	-1.30804	0.559525	1.64278
1623515_at	---	2.22056	2.22247	2.2159	2.21673	2.22698	2.21813	2.2254	2.21933	2.21715	-0.00383242	0.00451708	0.00222921	0.00483369	-0.00313902	0.0012517
1623516_s_at	Ent1	8.93025	9.14106	8.78687	9.41012	9.5043	9.56673	9.23157	9.48071	9.47111	0.479867	0.363235	0.779855	0.301322	0.339645	0.684237
1623517_at	CG4962	2.26749	2.27166	2.25876	2.26218	2.27865	2.26655	2.27774	2.26681	2.25819	-0.00531853	0.00699091	0.0077827	0.0102495	-0.00485635	-0.000578403
1623518_s_at	CG6782	11.2089	11.1296	10.8986	11.3154	11.1661	10.9847	11.2783	10.97	11.0679	0.106571	0.036581	0.0860834	0.0694103	-0.159536	0.169269
1623519_at	esc	9.11826	9.14528	8.40754	8.76274	8.91132	8.68545	8.79388	8.74658	8.59783	-0.355524	-0.233959	0.277906	-0.324379	-0.398695	0.19029
1623520_a_at	CG10336	8.535	8.02219	6.59193	8.21253	8.19767	7.96393	8.32157	7.95628	7.79741	-0.322473	0.175486	1.372	-0.213431	-0.0659118	1.20548
1623521_at	CG11909	2.17707	2.17763	2.16808	2.17223	2.18035	2.17509	2.18194	2.1756	2.17379	-0.00484435	0.00272512	0.00700712	0.00486766	-0.00202179	0.00570774
1623522_at	CG11668	2.31012	2.31219	2.30135	2.30426	2.31821	2.3052	2.31531	2.3081	2.29454	-0.00586264	0.00601649	0.00385714	0.00518472	-0.00409818	-0.00680161
1623523_at	CG5810	2.32898	2.33111	2.31646	2.32313	2.33751	2.32284	2.33658	2.32763	2.32296	-0.00585006	0.0063982	0.00638509	0.00760161	-0.00348186	0.00650191
1623524_at	CG7031	2.19444	2.19721	2.18471	2.18843	2.19971	2.19201	2.19964	2.19261	2.18474	-0.0060087	0.0025034	0.00730181	0.00520397	-0.00459433	3.02793e-05
1623525_at	Pcl	9.69279	8.95243	8.80262	9.41819	8.99812	9.23653	9.3775	8.75844	9.2271	-0.274601	0.0456934	0.433906	-0.315294	-0.193994	0.424478
1623526_at	CG32511	2.38851	2.3933	2.39305	2.37728	2.39679	2.38201	2.39897	2.38502	2.36792	-0.0112348	0.00348234	-0.0110435	0.0104629	-0.0082829	-0.0251338
1623527_at	CG40122	1.9923	1.99228	1.98834	1.98838	1.995	1.98985	1.99581	1.98982	1.98627	-0.00391419	0.00272512	0.00150597	0.0035186	-0.00245535	-0.00206709
1623528_a_at	CG31784	2.15742	2.15893	2.14925	2.15153	2.16249	2.15515	2.16277	2.15511	2.14938	-0.00589248	0.00355411	0.00590515	0.00534747	-0.0038197	0.000136376
1623529_s_at	Or19a /// Or19b	2.01964	2.01897	2.0122	2.01482	2.02259	2.01678	2.024	2.01713	2.01372	-0.00482074	0.00362277	0.00458169	0.00435782	-0.00183225	0.00152135
1623530_at	---	2.25295	2.25707	2.24883	2.24929	2.26063	2.25136	2.26322	2.25014	2.23117	-0.00365908	0.00356388	0.00253439	0.0102702	-0.0069263	-0.0176616
1623531_at	Mst89B	2.18176	2.18243	2.17132	2.1749	2.18597	2.17696	2.18609	2.1786	2.17043	-0.00685812	0.00353265	0.00564289	0.0043282	-0.00383019	-0.000891209
1623532_at	CG34236	2.28415	2.28605	2.27793	2.27962	2.29227	2.27972	2.2888	2.28156	2.26966	-0.00452651	0.00622559	0.00179148	0.00465371	-0.00448465	-0.00826907
1623533_at	CG15140	2.71175	2.72221	2.69771	2.69988	2.7952	2.69719	2.73341	2.71046	2.68058	-0.0118663	0.0729871	-0.000515222	0.0216578	-0.0117571	-0.0171263
1623534_at	---	2.44677	2.44519	2.43723	2.43846	2.45494	2.44117	2.44961	2.44451	2.43721	-0.00831199	0.00975275	0.00394368	0.00283783	-0.000674724	-2.00271e-05
1623535_at	CG7164	2.37482	2.3817	2.36145	2.36593	2.38257	2.37236	2.38255	2.37273	2.3604	-0.00889823	0.000869513	0.0109153	0.00772788	-0.00896144	-0.00105
1623536_s_at	CG11347	2.15554	2.15547	2.1493	2.15557	2.16186	2.16755	2.16127	2.19609	2.226	3.90406e-05	0.006387	0.018249	0.00573129	0.0406218	0.0766928
1623537_at	---	2.24879	2.24891	2.2427	2.24262	2.25253	2.24583	2.25382	2.24629	2.24254	-0.00617072	0.00362086	0.00312901	0.00502512	-0.00261498	-0.000162363
1623538_at	---	2.37733	2.38041	2.36378	2.3692	2.38323	2.36785	2.3842	2.37384	2.36371	-0.00813462	0.00281787	0.00406861	0.00686815	-0.00656867	-7.12874e-05
1623539_at	CG30039	2.31443	2.31705	2.30156	2.30611	2.32188	2.30891	2.32193	2.31198	2.30286	-0.00832251	0.00482178	0.00735259	0.0074932	-0.00507188	0.00129461
1623540_at	CG31704	1.90591	1.90564	1.89766	1.90213	1.90892	1.90295	1.91157	1.90193	1.89869	-0.00377844	0.00328767	0.0052948	0.00566398	-0.00370407	0.00103283
1623541_at	---	2.10516	2.10474	2.09918	2.09985	2.10844	2.10248	2.10929	2.10267	2.09928	-0.00531116	0.00369692	0.00329876	0.00412151	-0.00207639	9.94208e-05
1623542_at	CG11373	2.42989	2.43624	2.40873	2.41862	2.44743	2.42112	2.44195	2.42824	2.40896	-0.0112716	0.0111868	0.0123975	0.0120548	-0.00799727	0.000232458
1623543_at	CG5807	9.30669	9.1035	8.82798	8.92904	9.03807	9.05052	9.2507	8.88381	9.0036	-0.377647	-0.0654278	0.222538	-0.0559928	-0.21969	0.175624
1623544_at	comm3	2.38144	2.38304	2.37759	2.37742	2.3885	2.37808	2.38792	2.37873	2.3688	-0.00402819	0.0054574	0.000487328	0.00647262	-0.0043056	-0.00879574
1623545_at	mus209	12.1095	11.9317	11.4317	11.9602	11.9932	11.7812	11.9942	11.9515	11.7765	-0.149325	0.0614281	0.34948	-0.115318	0.019742	0.344823
1623546_at	Taf8	8.32734	8.19782	7.78987	8.24948	8.29401	8.25838	8.52147	8.31008	8.07796	-0.077861	0.0961914	0.468504	0.194127	0.112267	0.288088
1623547_at	side	2.23284	2.23332	2.2238	2.22146	2.238	2.2297	2.23737	2.2301	2.22077	-0.0113835	0.00467587	0.00589561	0.00452858	-0.0032177	-0.00303674
1623548_at	CG18269	2.23538	2.2395	2.2266	2.22876	2.24243	2.23018	2.24202	2.23388	2.22715	-0.00661903	0.0029366	0.00357771	0.0066484	-0.00561213	0.000544071
1623549_at	CG1973	7.88014	7.71049	7.82968	7.8375	7.7429	7.61828	7.90529	7.85525	7.77347	-0.0426358	0.0324092	-0.211401	0.0251517	0.144754	-0.0562024
1623550_at	Phlpp	2.11686	2.11593	2.10611	2.1103	2.11986	2.11268	2.12024	2.11314	2.10774	-0.00656109	0.00393152	0.00656867	0.00337261	-0.00279808	0.00163531
1623551_at	CG18081	11.747	11.8576	12.1403	11.557	11.627	11.8199	11.5613	11.5652	11.7382	-0.189963	-0.230579	-0.320442	-0.185689	-0.29243	-0.402104
1623552_s_at	CG2893	1.99989	1.99919	1.99436	1.99623	2.00336	1.99777	2.00395	1.99809	1.99579	-0.00365278	0.0041703	0.00340331	0.00405941	-0.00110006	0.00143206
1623553_a_at	Miro	10.3971	10.2723	10.2378	10.435	10.2831	10.1714	10.281	10.4422	10.2996	0.0379094	0.0107527	-0.0664597	-0.116109	0.169864	0.0618162
1623554_at	CG3708	2.08794	2.0871	2.08116	2.08281	2.09101	2.08499	2.09185	2.08537	2.08123	-0.00513108	0.00391006	0.00383759	0.00390299	-0.00173521	7.31946e-05
1623555_at	CG10131	10.0143	9.37058	9.66348	11.0845	10.48	10.6089	10.6827	10.1885	10.4858	1.07015	1.1094	0.945417	0.668365	0.817921	0.822295
1623556_at	CG32669	2.14249	2.14436	2.13209	2.1388	2.14603	2.14008	2.14755	2.14087	2.13334	-0.00368586	0.00166249	0.00799465	0.00506907	-0.00349069	0.00124741
1623557_at	CG31679	2.25249	2.25386	2.2397	2.24493	2.25723	2.24773	2.26108	2.25048	2.23912	-0.0075606	0.00337219	0.00803089	0.00858871	-0.00337815	-0.000581742
1623558_at	Cpr49Ae	2.07723	2.07788	2.07108	2.07215	2.08111	2.0743	2.08192	2.07496	2.07033	-0.00508514	0.00323319	0.00322223	0.00468374	-0.00292015	-0.000751972
1623559_s_at	---	2.97443	2.96561	2.96902	2.97243	2.98527	2.97542	2.99831	2.95467	2.98155	-0.00200122	0.0196631	0.00640726	0.0238759	-0.0109358	0.0125368
1623560_at	CG18048	6.88453	7.76631	7.59676	6.66462	6.91844	6.78915	6.68522	7.23784	6.98099	-0.219914	-0.847873	-0.807604	-0.199311	-0.528474	-0.615762
1623561_at	---	2.39466	2.40835	2.3898	2.38919	2.39924	2.39147	2.39871	2.39294	2.38918	-0.00547131	-0.00910425	0.00166678	0.00404831	-0.0154023	-0.000623703
1623562_at	CG14431	2.31498	2.31632	2.30823	2.30969	2.31843	2.31201	2.31924	2.3124	2.30902	-0.00529116	0.00210786	0.00377512	0.00425804	-0.0039196	0.000788212
1623563_at	---	3.15347	3.22649	3.12763	3.08566	3.16392	3.14495	3.15294	3.13902	3.08785	-0.0678106	-0.0625615	0.0173211	-0.000532286	-0.0874639	-0.0397756
1623564_at	Syx8	8.2741	8.32953	8.33025	8.56416	8.61723	8.53261	8.25971	8.8081	8.33461	0.290053	0.287706	0.202357	-0.0143943	0.478579	0.00436306
1623565_at	CG17278	3.29109	6.12424	6.61246	2.21383	2.36725	2.2936	2.40375	2.37162	2.15086	-1.07726	-3.75699	-4.31886	-0.887334	-3.75261	-4.4616
1623566_at	CG13957	7.66029	7.74789	7.61593	7.84738	7.79798	7.77648	7.92754	7.85344	7.93892	0.187095	0.0500941	0.160559	0.267258	0.105552	0.322991
1623567_at	---	2.09986	2.10155	2.09374	2.09563	2.10949	2.13599	2.10501	2.09905	2.09658	-0.00422767	0.00794005	0.0422578	0.00514952	-0.00250125	0.00284696
1623568_at	---	2.14119	2.1438	2.13075	2.13536	2.14527	2.13707	2.14716	2.13869	2.13283	-0.00583419	0.00146675	0.00631952	0.00596717	-0.00510979	0.00208116
1623569_at	CG14906 /// CG14907	10.5238	11.392	11.5577	10.2893	10.7577	10.659	10.4184	11.4841	10.7296	-0.234522	-0.634292	-0.898733	-0.105475	0.092124	-0.828119
1623570_at	CG7924	2.30119	2.30695	2.28896	2.29846	2.31321	2.29937	2.30956	2.30236	2.31357	-0.00272967	0.00625539	0.010416	0.00836715	-0.00459433	0.0246162
1623571_a_at	CG9328	7.74872	6.90475	6.96352	7.43282	7.05191	7.67205	7.5966	6.79669	7.52981	-0.315903	0.147162	0.70853	-0.152117	-0.108064	0.566287
1623572_at	xmas-2	6.90747	6.10336	6.1621	7.06809	6.85307	6.66444	7.09041	6.88724	6.86247	0.160616	0.749702	0.502348	0.182941	0.783873	0.700375
1623573_s_at	CG11266	10.9586	10.9014	10.6923	10.8835	10.9402	10.9051	10.8327	10.881	10.9473	-0.0751067	0.0388222	0.212722	-0.125863	-0.0203533	0.254941
1623574_at	CG11694	2.3799	2.38321	2.36863	2.36964	2.3874	2.37698	2.38931	2.37808	2.3692	-0.0102603	0.00418663	0.00834155	0.00940729	-0.0051291	0.000564575
1623575_at	---	4.75945	4.28851	4.4216	5.04566	4.91019	5.27342	4.89995	4.35386	4.97762	0.286213	0.621678	0.851825	0.140508	0.0653481	0.556016
1623576_at	CG1850	3.76919	4.23588	5.00097	4.27042	5.36037	7.3555	3.89405	5.27897	6.14631	0.501238	1.12449	2.35454	0.124866	1.04309	1.14534
1623577_at	---	2.13686	2.13845	2.12941	2.13193	2.14069	2.13428	2.14182	2.13454	2.12958	-0.0049244	0.00224233	0.00487423	0.00496521	-0.00391197	0.0001719
1623578_at	---	2.16795	2.1674	2.16013	2.16373	2.17061	2.1655	2.17254	2.16578	2.16015	-0.00421398	0.00320745	0.0053649	0.0045891	-0.00161934	2.12193e-05
1623579_at	CG33773	2.15665	2.15774	2.14682	2.15089	2.16495	2.14853	2.16435	2.15375	2.14498	-0.00575553	0.00720787	0.00170946	0.00770442	-0.00399208	-0.00184584
1623580_at	alphaTub84B	15.1263	15.1866	15.2237	15.2546	15.3435	15.3569	15.3093	15.3927	15.3759	0.128341	0.156898	0.133221	0.182999	0.206106	0.152151
1623581_at	---	2.18642	2.18746	2.17727	2.18197	2.19186	2.17897	2.19185	2.18584	2.18168	-0.00445453	0.0043993	0.00170183	0.00542388	-0.00161576	0.00441098
1623582_at	CG6364	9.959	10.0088	9.63837	9.79293	9.8373	9.57835	9.85265	9.82339	9.72179	-0.166074	-0.171458	-0.0600119	-0.106346	-0.185369	0.0834227
1623583_at	PNUTS	7.94878	7.41253	7.03018	8.17932	8.08409	8.10819	8.1349	8.00905	7.87852	0.230538	0.671559	1.07801	0.186125	0.596517	0.848338
1623584_at	hkl	11.5095	11.4116	11.2726	11.4214	11.5718	11.6016	11.4622	11.4565	11.6307	-0.0881097	0.160201	0.329055	-0.0473797	0.0448322	0.358154
1623585_at	CG34383	2.64126	2.64652	2.69205	2.64151	2.70748	2.64592	2.65084	2.64482	2.64344	0.000247406	0.0609534	-0.0461314	0.00958106	-0.00170445	-0.0486114
1623586_a_at	pyx	2.53186	2.53663	2.52099	2.51739	2.54555	2.65664	2.54075	2.58449	2.79016	-0.014463	0.00891018	0.135642	0.00889508	0.0478528	0.269161
1623587_at	CG31730	2.08544	2.08583	2.07619	2.08029	2.08982	2.08256	2.09003	2.08304	2.07813	-0.00514719	0.0039897	0.0063715	0.00458789	-0.0027914	0.00194335
1623588_at	EfTuM	10.9226	11.2856	11.2258	10.2892	10.7233	10.6956	10.4114	10.6711	10.5399	-0.633487	-0.562222	-0.53019	-0.511297	-0.614454	-0.685859
1623589_a_at	CG5326	2.12165	2.12286	2.11469	2.11743	2.1259	2.11973	2.12673	2.12011	2.11795	-0.00421474	0.00304341	0.00504088	0.00508506	-0.00274491	0.00326276
1623590_s_at	Smc5	9.72458	9.28502	9.49119	9.80257	9.26948	9.46216	9.73012	9.2663	9.6911	0.0779861	-0.0155411	-0.029027	0.00554508	-0.0187178	0.199907
1623591_a_at	CG17883	11.1221	10.8019	11.2411	11.4425	11.1876	11.4913	11.3184	11.1477	11.4268	0.320382	0.385629	0.250218	0.196327	0.345776	0.18572
1623592_at	CG15894 /// DmirCG15894	2.23547	2.23813	2.23229	2.23164	2.23896	2.2337	2.24131	2.23394	2.23255	-0.00383267	0.000837564	0.00140595	0.00583955	-0.00418782	0.000259161
1623593_at	---	2.21506	2.2166	2.20679	2.21011	2.22065	2.21214	2.22017	2.21264	2.20587	-0.00494502	0.00404978	0.00535178	0.00511504	-0.00395226	-0.000924349
1623594_at	blow	11.5774	11.2321	11.083	11.6945	11.3145	11.1707	11.5534	11.6101	11.5204	0.117018	0.0823507	0.0876465	-0.0240846	0.377983	0.437379
1623595_at	CG5439	10.0494	10.1443	9.91262	10.1243	10.3582	10.1771	10.1549	10.2769	10.2709	0.0749254	0.213947	0.264508	0.105462	0.132648	0.358227
1623596_at	Cpr72Eb	2.23658	2.23635	2.22932	2.22784	2.23926	2.23252	2.24005	2.23295	2.22887	-0.0087418	0.00291586	0.00319672	0.00346802	-0.0034008	-0.000443935
1623597_s_at	CG17684	2.54638	2.5473	2.58859	2.52118	2.59884	2.53532	2.55272	2.55335	2.75828	-0.0251988	0.051543	-0.0532777	0.00634355	0.00605202	0.169687
1623598_at	---	2.39985	2.42212	2.3948	2.39555	2.40282	2.39498	2.40682	2.39777	2.3948	-0.00430675	-0.0193045	0.000185728	0.00696773	-0.024354	5.00674e-06
1623599_at	boca	10.401	10.6037	10.3062	10.6912	10.788	10.666	10.5265	10.865	10.4541	0.290238	0.18428	0.359878	0.125532	0.261333	0.147885
1623600_at	---	2.32183	2.32247	2.3173	2.31255	2.33235	2.31885	2.32759	2.32011	2.30493	-0.00927384	0.0098815	0.0015521	0.00576624	-0.00236058	-0.0123742
1623601_at	Amyrel	2.1051	2.10502	2.09945	2.10131	2.10806	2.10168	2.10955	2.10351	2.1024	-0.00378361	0.00303555	0.00222874	0.0044568	-0.00151539	0.00294948
1623602_a_at	Ptp69D	9.43879	8.97645	8.75027	9.94686	9.59889	9.38232	9.94384	9.28998	9.66791	0.508066	0.622442	0.632053	0.505048	0.313525	0.917648
1623603_at	CG4793	2.61476	2.62365	2.58095	2.59534	2.69571	2.59555	2.6309	2.6181	2.57985	-0.0194227	0.0720589	0.0145979	0.0161363	-0.00555468	-0.00110483
1623604_at	CG7742	2.15088	2.15157	2.14308	2.14605	2.15538	2.14825	2.15594	2.14854	2.1429	-0.00483417	0.00381589	0.0051651	0.00505517	-0.00302577	-0.000177622
1623605_a_at	cbt	11.5149	12.1391	12.5784	10.7272	10.9862	11.165	11.0092	11.8491	11.4265	-0.787668	-1.15291	-1.41339	-0.505704	-0.290017	-1.15185
1623606_at	RpLP1	15.3538	15.3197	15.3068	15.2508	15.2335	15.228	15.2459	15.2539	15.2296	-0.102981	-0.086153	-0.0787878	-0.107842	-0.0657663	-0.0772495
1623607_at	Mgat1	10.1423	10.0812	9.82148	10.0689	9.92854	9.90512	10.0508	9.88795	9.82478	-0.0734591	-0.152681	0.0836372	-0.0915573	-0.193276	0.0032959
1623608_at	---	5.85711	5.61693	6.24602	5.90371	5.96791	6.24875	6.13335	5.55268	6.0647	0.0466017	0.350985	0.00272942	0.27624	-0.0642438	-0.181315
1623609_at	CG15172	2.30742	2.31011	2.30004	2.3003	2.31357	2.30401	2.31256	2.30332	2.2967	-0.00711549	0.00345922	0.00397325	0.00514005	-0.00678778	-0.00333977
1623610_at	CG34357	2.15156	2.15251	2.1416	2.14622	2.15604	2.14864	2.15639	2.1489	2.14453	-0.005336	0.00352979	0.0070343	0.00483275	-0.00360799	0.00292969
1623611_at	---	2.34036	2.34358	2.32938	2.33125	2.34682	2.3361	2.34869	2.33839	2.32359	-0.00911649	0.00324202	0.00672269	0.00832285	-0.00519609	-0.00578785
1623612_at	CG7722 /// DsimCG7722	2.39947	2.40017	2.38162	2.38686	2.40476	2.38867	2.40975	2.39381	2.37794	-0.0126141	0.00458765	0.00704217	0.0102812	-0.00635529	-0.00368619
1623613_at	CG13762	3.23455	3.14266	2.8034	2.8016	2.93044	2.65701	2.65209	2.80637	2.34718	-0.432944	-0.212216	-0.146387	-0.58246	-0.336293	-0.456219
1623614_at	CG12531	2.27152	2.27371	2.26436	2.267	2.27827	2.26872	2.27656	2.26988	2.26301	-0.00451539	0.0045619	0.00435567	0.00504419	-0.00383186	-0.00135231
1623615_at	CG8675	9.65385	9.82282	9.32809	9.01503	9.33576	9.12521	9.18991	9.34991	8.85282	-0.63882	-0.487066	-0.20288	-0.463941	-0.472915	-0.475279
1623616_at	---	2.51681	2.52114	2.51313	2.50198	2.53082	2.5039	2.52739	2.51576	2.50878	-0.0148361	0.00968671	-0.00923038	0.0105759	-0.00537848	-0.00435376
1623617_at	---	2.20502	2.20599	2.20078	2.19974	2.20875	2.20224	2.21	2.20236	2.19975	-0.00527696	0.0027566	0.00145292	0.0049838	-0.00362754	-0.00102925
1623618_at	CG34356	2.10456	2.10548	2.09569	2.09968	2.10881	2.1024	2.1093	2.10252	2.0997	-0.0048724	0.00332999	0.00671601	0.00473903	-0.00296092	0.00401044
1623619_at	CG15684	2.6102	2.62102	2.61475	2.61732	2.63056	2.74918	2.62356	2.61834	2.67813	0.00711974	0.00954247	0.13443	0.0133578	-0.00268292	0.0633781
1623620_a_at	rho-6	2.16046	2.1623	2.15262	2.15609	2.16367	2.15789	2.16684	2.15737	2.15517	-0.00436774	0.00136328	0.00527239	0.00638856	-0.00493407	0.00254726
1623621_at	---	2.06179	2.06223	2.05559	2.05732	2.06502	2.05942	2.06665	2.05977	2.05658	-0.00447381	0.00278735	0.0038228	0.00485973	-0.00246668	0.000984669
1623622_a_at	CG12862	2.79389	3.12086	2.88232	2.75916	2.80804	2.7671	2.81109	2.79098	2.76256	-0.034727	-0.312815	-0.115227	0.0172048	-0.329882	-0.119768
1623623_at	---	2.13262	2.1338	2.12673	2.12808	2.13728	2.13101	2.13864	2.13115	2.12649	-0.00454177	0.0034802	0.0042789	0.00601744	-0.00265074	-0.000246525
1623624_at	CG14869	7.30478	3.9176	3.62313	5.01187	3.42702	2.92526	6.55209	3.6508	2.84566	-2.2929	-0.490574	-0.697869	-0.752682	-0.266794	-0.777475
1623625_at	CG14542	11.7102	11.5516	11.4689	11.8342	11.8762	11.6935	11.7451	11.938	11.6825	0.124015	0.324646	0.224617	0.0348442	0.386457	0.213616
1623626_a_at	CG11412	10.1019	10.2619	10.3624	9.95505	9.99966	9.99555	10.0482	10.0869	10.1677	-0.146805	-0.26221	-0.366879	-0.0536918	-0.174971	-0.194686
1623627_at	---	2.11913	2.11978	2.11415	2.1154	2.12267	2.11767	2.12435	2.11697	2.11481	-0.00372814	0.00288653	0.00351763	0.0052245	-0.00281405	0.000661373
1623628_at	Gr36b	2.17351	2.17489	2.16375	2.16727	2.17876	2.17022	2.17867	2.17118	2.16513	-0.00623557	0.00387359	0.00646305	0.00516508	-0.0037055	0.00137591
1623629_at	alpha4GT2	2.27662	2.28009	2.26494	2.2689	2.28555	2.26906	2.28979	2.27549	2.26425	-0.00771987	0.00546789	0.00411487	0.0131704	-0.00460196	-0.000690937
1623630_at	---	2.3426	2.34185	2.32532	2.333	2.34902	2.33563	2.34926	2.33931	2.32431	-0.00960096	0.00717235	0.0103116	0.00665858	-0.00253749	-0.00101089
1623631_at	AP-47	10.3428	10.6424	10.6449	10.365	10.5205	10.4168	10.3254	10.6501	10.6232	0.022182	-0.121875	-0.22817	-0.0174007	0.00774479	-0.0217628
1623632_s_at	CG6327	2.81599	2.8327	2.81734	2.8051	2.86154	2.80784	2.84467	2.81645	2.79619	-0.010883	0.028837	-0.00950074	0.0286782	-0.0162506	-0.0211535
1623633_at	CG2034	12.1659	11.9553	11.6073	11.8863	11.7629	11.6727	11.9325	11.8226	11.6051	-0.27954	-0.192404	0.0653372	-0.233305	-0.13265	-0.00225735
1623634_at	CG6527	2.15407	2.15644	2.14659	2.14977	2.16028	2.15181	2.16185	2.15247	2.14403	-0.00430686	0.00383353	0.00522447	0.00777462	-0.00397348	-0.00255966
1623635_at	TotM	2.25051	2.25197	2.23692	2.24586	2.25784	2.24763	2.26065	2.24996	2.2471	-0.00465853	0.0058651	0.0107043	0.0101392	-0.00201392	0.010175
1623636_at	Obp19a	2.14172	2.14163	2.13208	2.13567	2.14482	2.13868	2.14654	2.13909	2.13415	-0.00605619	0.00318956	0.00660658	0.00481516	-0.00254107	0.00207663
1623637_s_at	Lcp65Ab1 /// Lcp65Ab2	2.22625	2.22634	2.21563	2.22027	2.23295	2.22383	2.23355	2.22435	2.21629	-0.00597774	0.0066061	0.00820065	0.00729488	-0.00199842	0.000667334
1623638_a_at	CG3894	7.36253	7.3845	7.25279	7.4877	7.42526	7.378	7.23407	7.39728	7.37498	0.125172	0.0407681	0.125206	-0.128462	0.0127897	0.122189
1623639_at	---	2.29999	2.30254	2.28602	2.29152	2.30929	2.29417	2.30936	2.29851	2.28125	-0.00846456	0.0067482	0.00815511	0.00937499	-0.00403023	-0.00476098
1623640_at	CG32169	2.31662	2.31947	2.30174	2.30944	2.3249	2.31157	2.32528	2.31434	2.30207	-0.00717948	0.00542617	0.00982785	0.00865298	-0.00512958	0.000326634
1623641_at	CG32856	9.26814	9.71881	9.69031	9.17067	9.56841	9.78944	9.29221	9.57525	9.72565	-0.0974668	-0.150395	0.0991259	0.0240693	-0.143556	0.0353403
1623642_at	CG16723	1.9216	1.92302	1.91379	1.91691	1.92607	1.91951	1.92614	1.91972	1.91482	-0.00468374	0.00304401	0.00572491	0.00454432	-0.00330603	0.00102854
1623643_s_at	Idgf3	6.63578	4.43858	2.91275	7.92598	5.40018	4.24479	7.60269	4.38965	4.1576	1.2902	0.961596	1.33204	0.966908	-0.0489345	1.24484
1623644_s_at	oho23B	14.6925	14.7493	14.7509	14.5015	14.499	14.5392	14.531	14.5511	14.4765	-0.190961	-0.250278	-0.211648	-0.161508	-0.198167	-0.274365
1623645_a_at	RhoGAP5A	7.49669	7.9348	8.02531	7.70272	7.86842	7.66468	7.68514	8.10911	8.00439	0.206025	-0.0663815	-0.360627	0.188452	0.174307	-0.0209141
1623646_at	CG15400	2.2198	2.22098	2.21152	2.21188	2.22259	2.21677	2.22393	2.21702	2.21477	-0.00792082	0.00160527	0.00524735	0.00413238	-0.00396085	0.00324821
1623647_at	CG8243	11.3684	11.077	10.8108	11.3106	11.3218	11.1475	11.3438	11.2141	11.0792	-0.0578825	0.244733	0.336705	-0.0246221	0.137081	0.268337
1623648_s_at	Psa	11.7193	11.9279	11.9493	11.6394	11.7113	11.5997	11.6403	11.7127	11.7157	-0.0799226	-0.216635	-0.349527	-0.0790525	-0.215158	-0.23354
1623649_at	---	2.3428	2.34648	2.3292	2.33646	2.35389	2.33877	2.35359	2.34297	2.32982	-0.00634047	0.00741196	0.00956798	0.0107954	-0.00350952	0.000621319
1623650_a_at	PNGase	10.8477	10.8945	10.8896	11.0837	10.9715	10.8505	10.9895	10.9998	10.9681	0.235993	0.0769281	-0.0390978	0.141831	0.105289	0.0784492
1623651_at	---	2.39268	2.39395	2.37355	2.38114	2.40129	2.38681	2.40104	2.39015	2.38371	-0.0115431	0.00734234	0.0132608	0.00836334	-0.00380254	0.0101645
1623652_at	CG14740	2.12719	2.12817	2.11766	2.12211	2.13157	2.12402	2.13205	2.12479	2.12074	-0.00507329	0.00340223	0.00636196	0.00486075	-0.0033772	0.00308347
1623653_at	VhaM9.7-2	12.3538	12.5873	12.5038	12.6675	12.8264	12.6765	12.5612	12.9476	12.6467	0.313707	0.239056	0.172687	0.20741	0.360277	0.142855
1623654_at	---	2.23613	2.23711	2.23246	2.2318	2.2401	2.23181	2.24401	2.23476	2.23234	-0.00432585	0.00299335	-0.000645399	0.00788642	-0.00235128	-0.000112772
1623655_at	Yp2	2.39533	2.39924	2.38709	2.38757	2.4012	2.38669	2.40146	2.39371	2.3814	-0.00775106	0.00196385	-0.000394106	0.00613274	-0.00552201	-0.00569105
1623656_s_at	CG1109	8.72653	8.69508	8.0413	8.53968	8.47752	8.20972	8.72321	8.51232	8.17428	-0.18685	-0.217557	0.16842	-0.00331492	-0.18276	0.132985
1623657_at	CG14505	2.13855	2.13807	2.12685	2.13209	2.1416	2.13404	2.1416	2.13457	2.12981	-0.00645519	0.00353193	0.00718451	0.00305759	-0.00350642	0.00296235
1623658_at	CG13306	2.02061	2.02086	2.01224	2.01605	2.02337	2.018	2.02514	2.01828	2.01473	-0.00456033	0.00250435	0.00576115	0.00453646	-0.00258684	0.00249314
1623659_at	Obp56d	2.19892	2.19908	2.18955	2.19457	2.20416	2.19741	2.2056	2.19797	2.18956	-0.00434788	0.00508142	0.00786018	0.00668539	-0.00110865	1.02518e-05
1623660_at	CG4892	2.17614	2.17722	2.1683	2.17131	2.17998	2.17326	2.1801	2.17356	2.1705	-0.00482262	0.00276422	0.00495863	0.00395953	-0.00365901	0.00219083
1623661_at	---	2.20406	2.20378	2.19537	2.19936	2.20734	2.20109	2.21031	2.20165	2.19916	-0.00469446	0.00355291	0.00572467	0.00625768	-0.00213623	0.00378895
1623662_at	CG11044	2.271	2.27196	2.25837	2.26645	2.2781	2.26706	2.27849	2.26936	2.26107	-0.0045493	0.00613213	0.00868916	0.00749124	-0.00260544	0.00269651
1623663_a_at	CG18063	2.19133	2.19136	2.18213	2.18564	2.19694	2.18863	2.19652	2.18919	2.18266	-0.00569089	0.005584	0.0065043	0.00519278	-0.00216126	0.000537157
1623664_at	CG10585	9.2057	9.31487	9.19903	8.84409	8.86276	8.91615	8.87854	8.92364	8.81959	-0.361605	-0.452107	-0.28288	-0.327163	-0.391232	-0.379436
1623665_at	---	2.40098	2.39931	2.3895	2.39032	2.41419	2.39821	2.40551	2.39916	2.38997	-0.0106534	0.014884	0.00871062	0.00453358	-0.000144482	0.000464678
1623666_at	CG10516	8.29656	7.89441	7.18848	8.39913	8.21963	7.7128	8.3647	8.23834	7.90166	0.10257	0.325223	0.52432	0.0681334	0.343933	0.713187
1623667_at	---	2.34648	2.3495	2.33384	2.33811	2.35489	2.34245	2.35479	2.34474	2.33024	-0.00837252	0.00539231	0.00860739	0.0083079	-0.00475931	-0.00360298
1623668_at	sha	2.31999	2.32401	2.30662	2.31593	2.33019	2.31862	2.32938	2.31974	2.30744	-0.00405737	0.0061748	0.0119958	0.00939454	-0.00427628	0.000817061
1623669_at	CG16836	2.17962	2.18197	2.16951	2.17221	2.18497	2.17524	2.18462	2.17731	2.16989	-0.00741116	0.00300789	0.00572801	0.00499566	-0.00465107	0.000378132
1623670_at	CG14562 /// DmirCG14562	7.36068	6.90295	6.31305	7.79181	7.29613	7.21159	7.65152	7.446	7.39955	0.431133	0.393186	0.89854	0.290839	0.543052	1.0865
1623671_at	---	2.39893	2.40248	2.38074	2.38911	2.41236	2.39145	2.4083	2.39563	2.37831	-0.00981972	0.00988555	0.010709	0.00936782	-0.00685	-0.00243235
1623672_at	---	2.50907	2.51189	2.49241	2.49566	2.51901	2.49716	2.52746	2.50795	2.49757	-0.0134154	0.00711179	0.00474167	0.0183909	-0.00394821	0.00515127
1623673_at	CG10435	7.96491	8.10701	7.96658	8.17843	8.26773	7.9918	8.08718	8.37842	8.12316	0.213523	0.160719	0.0252137	0.12227	0.271409	0.156581
1623674_at	---	2.22353	2.22522	2.21354	2.21869	2.22693	2.22014	2.23042	2.22133	2.21184	-0.00484724	0.0017066	0.00659847	0.00688939	-0.00388742	-0.00169897
1623675_at	Obp99b	2.14892	2.14891	2.1423	2.14389	2.15497	2.14642	2.15341	2.14645	2.13942	-0.00503284	0.00606155	0.00412512	0.0044891	-0.00246406	-0.00288391
1623676_at	Doa	8.11203	7.74573	7.41601	8.54161	8.13115	8.33833	7.96989	8.09206	8.52884	0.429579	0.385419	0.922314	-0.142146	0.346327	1.11283
1623677_at	---	2.44751	2.44955	2.45869	2.43683	2.45526	2.44761	2.45622	2.44795	2.43638	-0.0106788	0.00571036	-0.0110803	0.00871187	-0.00160027	-0.02231
1623678_at	mRpS30	10.4477	10.8174	10.5232	9.74932	10.073	10.0304	10.0112	10.0806	9.90812	-0.698356	-0.744376	-0.492805	-0.436487	-0.736778	-0.615113
1623679_at	CG4789	2.00954	2.01094	2.00529	2.00557	2.01374	2.02978	2.01401	2.00734	2.00682	-0.00397779	0.00280094	0.0244825	0.00446211	-0.0036037	0.00153136
1623680_at	CG32793	2.2342	2.23466	2.22417	2.22867	2.23922	2.23099	2.23883	2.23094	2.22633	-0.00553691	0.004565	0.00681901	0.00462399	-0.00371718	0.0021596
1623681_at	CG10163	2.18852	2.22971	5.07264	2.18444	2.19465	2.1845	2.19407	2.18829	2.17695	-0.00408372	-0.0350668	-2.88814	0.0055411	-0.0414248	-2.89569
1623682_a_at	Cam	13.6156	12.2204	13.4245	13.7241	12.9291	13.5848	13.8155	12.5238	13.6281	0.108477	0.708697	0.16031	0.199965	0.303318	0.203671
1623683_at	mRpL33	12.6638	12.6602	12.7588	12.6734	12.6635	12.7991	12.6894	12.6981	12.6999	0.00959057	0.00330353	0.0403566	0.0255813	0.0378275	-0.0589247
1623684_at	CG33960	2.71885	2.62958	2.62212	2.62675	2.63658	2.62741	2.63549	2.62933	2.63351	-0.0921	0.00699234	0.00529504	-0.0833623	-0.000256538	0.0113902
1623685_at	CG4064	3.83629	3.81489	3.80262	3.8181	3.76462	3.81762	3.83755	3.76408	3.90268	-0.0181876	-0.0502725	0.0150018	0.00126559	-0.0508182	0.100067
1623686_at	CG7148	9.03035	9.20971	8.85417	9.16698	9.08278	9.03565	9.09101	9.22809	9.09399	0.136623	-0.126929	0.181488	0.0606602	0.0183773	0.239823
1623687_at	CG15199	2.18648	2.30527	2.18092	2.18081	2.18979	2.1828	2.19022	2.18408	2.17858	-0.00566919	-0.115476	0.00187898	0.0037445	-0.121189	-0.00233722
1623688_at	CG3680	9.30543	8.98079	8.77052	9.35528	9.22937	9.20981	9.28311	9.20516	9.2501	0.0498479	0.248585	0.439291	-0.0223213	0.224373	0.479573
1623689_a_at	CG14642	11.3765	11.1457	10.9051	10.1742	10.2967	10.1413	10.4063	10.2383	10.0897	-1.20232	-0.848959	-0.763762	-0.970153	-0.907402	-0.815378
1623690_at	CG17190	2.1654	2.16563	2.15874	2.1611	2.16765	2.16159	2.1693	2.16293	2.15589	-0.00430094	0.00202441	0.00284481	0.00389624	-0.00269747	-0.00285101
1623691_at	CG3964	2.53253	2.5366	2.51545	2.52197	2.54573	2.5163	2.54361	2.53019	2.50922	-0.0105569	0.00912929	0.00085187	0.0110853	-0.00640512	-0.0062232
1623692_s_at	rho-4	11.285	11.6427	11.6694	11.4254	11.7373	11.7182	11.3706	11.8079	11.7815	0.140467	0.0946016	0.0488348	0.0856114	0.165245	0.112165
1623693_a_at	drongo	11.8078	11.8159	12.0074	11.9933	11.9577	12.0583	11.7575	12.1254	12.259	0.185496	0.141788	0.050868	-0.0503021	0.309548	0.251524
1623694_at	Gas8	2.41035	2.42751	2.39927	2.40346	2.42691	2.4074	2.42885	2.40947	2.4041	-0.00689431	-0.000606775	0.00813365	0.0184992	-0.0180418	0.00482702
1623695_a_at	CG11255	10.9383	11.1655	10.9996	10.7615	10.9421	10.6033	10.8412	11.0766	10.6974	-0.17686	-0.223426	-0.396325	-0.0971312	-0.0888872	-0.302182
1623696_at	CG15634	2.62535	2.65129	3.18391	2.59501	2.65992	2.62254	2.63096	2.63119	2.84379	-0.0303389	0.00863361	-0.561377	0.00560844	-0.0201015	-0.340119
1623697_s_at	CG33465	2.31276	2.31573	2.30343	2.30605	2.32506	2.30995	2.31759	2.31054	2.30332	-0.0067105	0.00933504	0.00651932	0.00483209	-0.0051856	-0.000111103
1623698_s_at	Iap2	9.5959	9.94324	9.97396	9.71184	9.78444	9.80445	9.6623	9.80063	9.81882	0.115944	-0.158799	-0.169511	0.0663985	-0.14261	-0.155147
1623699_a_at	sm	7.67208	6.33623	7.60034	8.40856	7.82612	8.5741	8.07225	6.93084	8.41056	0.73648	1.48989	0.973758	0.40017	0.594613	0.810225
1623700_at	CG32797	2.342	2.34463	2.33445	2.33448	2.35982	2.34029	2.35247	2.3447	2.33528	-0.00752748	0.0151908	0.00584698	0.0104709	6.53266e-05	0.000838995
1623701_at	CG30120	2.69035	2.68227	2.6513	2.68117	2.68892	2.67743	2.69942	2.69551	2.65754	-0.0091733	0.00664878	0.0261266	0.00907149	0.013236	0.0062356
1623702_at	CG3226	11.8931	11.8357	11.5474	11.3373	11.482	11.5107	11.5891	11.5697	11.4068	-0.555754	-0.35374	-0.036664	-0.304008	-0.266028	-0.140602
1623703_at	---	2.35473	2.35485	2.34917	2.34921	2.38423	2.35346	2.36	2.3534	2.34887	-0.00552084	0.029382	0.00429392	0.00527465	-0.00144577	-0.000297546
1623704_at	CG17841	9.641	9.46211	9.57238	9.52216	9.62209	9.63014	9.60876	9.50683	9.65861	-0.118837	0.159985	0.0577621	-0.0322438	0.0447216	0.0862265
1623705_at	---	2.37864	2.38051	2.36442	2.36905	2.39104	2.37359	2.38789	2.37668	2.35984	-0.00958786	0.0105267	0.00916886	0.00925226	-0.00383163	-0.00458765
1623706_at	CG9498	2.16868	2.16937	2.1592	2.16367	2.17319	2.166	2.17395	2.16647	2.16037	-0.00500476	0.00381851	0.00680065	0.00527511	-0.00289249	0.0011692
1623707_a_at	CG32192	2.30856	2.30892	2.29491	2.2976	2.31439	2.3002	2.31397	2.30421	2.29474	-0.0109602	0.00547028	0.00529957	0.00541526	-0.00470614	-0.000164271
1623708_at	alph	10.0458	8.92573	9.55999	9.92331	9.53887	9.57444	9.93673	9.07286	9.76034	-0.12249	0.613138	0.0144501	-0.10907	0.14713	0.200347
1623709_at	CG14854	2.33889	2.34179	2.32617	2.32943	2.34696	2.33429	2.34845	2.33678	2.31874	-0.00946549	0.00516582	0.0081172	0.00956052	-0.00501132	-0.00743389
1623710_at	CG5847	2.14102	2.1431	2.13264	2.13543	2.14639	2.13796	2.1465	2.13898	2.13261	-0.0055913	0.00329089	0.00532579	0.00547938	-0.00411725	-2.78949e-05
1623711_at	Nach	2.18961	2.19083	2.18243	2.18434	2.19345	2.18687	2.19488	2.18743	2.18158	-0.00526781	0.00262165	0.00443697	0.00526849	-0.00339508	-0.000854492
1623712_at	CG10132	2.11082	2.11293	2.10557	2.1069	2.11437	2.10839	2.1152	2.10962	2.10214	-0.0039145	0.00143671	0.00281787	0.00437716	-0.00330639	-0.00342608
1623713_at	CG18581	2.45783	2.46101	2.44708	2.44422	2.47904	2.44943	2.4669	2.45515	2.43659	-0.0136111	0.0180328	0.00234318	0.00906644	-0.00586104	-0.010494
1623714_at	CG8620	6.28346	5.97447	6.59685	6.76791	6.90038	8.24672	6.70168	7.00762	6.597	0.48445	0.925906	1.64986	0.418214	1.03315	0.000141144
1623715_at	---	9.1199	9.31926	9.12525	8.02035	8.15815	8.27094	8.40614	8.15927	8.11915	-1.09955	-1.16111	-0.854313	-0.713761	-1.15999	-1.0061
1623716_at	Arp66B	12.8217	12.7809	12.6088	12.9506	13.079	12.8672	12.9189	13.033	12.9335	0.128848	0.298103	0.258458	0.0971946	0.252132	0.324728
1623717_at	CG32086	2.10201	2.1015	2.09217	2.0965	2.1053	2.09831	2.10577	2.09852	2.09547	-0.00550828	0.00380588	0.00613976	0.00376418	-0.00297451	0.00329113
1623718_at	upd2	2.26963	2.27365	2.26514	2.265	2.27605	2.26811	2.2752	2.26883	2.26113	-0.00462412	0.00239778	0.00297332	0.00557283	-0.00481844	-0.00400972
1623719_at	---	2.31678	2.32183	2.30307	2.30892	2.32572	2.31133	2.32515	2.31511	2.30186	-0.0078602	0.00389123	0.00825453	0.00837187	-0.0067215	-0.00120878
1623720_at	CG34442 /// CG34443 /// CG34444	2.15407	2.15309	2.14836	2.1494	2.1609	2.1519	2.15974	2.152	2.14554	-0.00467412	0.00780964	0.00354648	0.00566834	-0.0010891	-0.00281692
1623721_at	---	2.37614	2.37734	2.36651	2.36991	2.38431	2.37023	2.37928	2.37323	2.36814	-0.00623153	0.00696898	0.00371814	0.00313336	-0.00411439	0.00162959
1623722_at	nonA-l	9.30658	9.35369	9.27886	9.71535	9.53507	9.45529	9.65543	9.47336	9.56968	0.408761	0.181385	0.176424	0.348842	0.119675	0.290813
1623723_at	CG40400	2.39957	2.39677	2.38583	2.39117	2.40756	2.39378	2.40333	2.39578	2.38964	-0.00839708	0.0107844	0.0079453	0.00376195	-0.000992298	0.00381088
1623724_at	CG15027	8.91777	9.01304	8.58593	7.92002	8.103	7.85488	8.21905	8.40993	7.82501	-0.997744	-0.91004	-0.731051	-0.698722	-0.603107	-0.760919
1623725_at	CG7914	6.76499	7.45397	7.44006	6.83054	7.06695	6.56646	6.77156	7.35072	6.84816	0.0655497	-0.387027	-0.873606	0.00656678	-0.103249	-0.591907
1623726_at	CG11755	8.00511	8.24279	8.46243	7.71317	7.8438	7.86858	7.85379	7.98192	7.77043	-0.291939	-0.398996	-0.593848	-0.151316	-0.260877	-0.691995
1623727_at	Cyp313a2	2.20055	2.19989	2.18897	2.19404	2.20353	2.19554	2.20853	2.19814	2.19016	-0.00650906	0.00363636	0.00656986	0.00798354	-0.00175261	0.00119138
1623728_at	CG13689	7.95488	7.52726	7.45755	8.51119	8.27757	8.30628	8.32789	8.28163	8.14283	0.556307	0.75031	0.848722	0.373006	0.754375	0.685278
1623729_at	CG4136	2.61598	2.61239	2.58385	2.60972	2.62435	2.59181	2.62292	2.60826	2.58677	-0.00625412	0.011965	0.00796247	0.00694076	-0.00413299	0.00291705
1623730_at	---	2.47747	2.48328	2.45198	2.4725	2.4915	2.46786	2.49451	2.48054	2.47342	-0.00496791	0.00821972	0.0158842	0.0170387	-0.00273395	0.0214365
1623731_at	trk	2.51804	3.02086	4.13219	2.5021	2.5214	2.51226	2.52148	2.73885	2.50085	-0.0159445	-0.499455	-1.61993	0.00343682	-0.282007	-1.63135
1623732_at	CG31410	2.25961	2.26004	2.2457	2.25351	2.26572	2.25694	2.26537	2.25735	2.25298	-0.00610117	0.00567913	0.0112405	0.00575715	-0.00269055	0.00727415
1623733_at	Nmd3	11.126	11.0985	10.6194	10.2195	10.3437	10.3203	10.4834	10.4011	10.0635	-0.906549	-0.754812	-0.299165	-0.642601	-0.697365	-0.555918
1623734_at	m6	2.71927	2.74355	2.71537	2.73059	2.77295	2.78481	2.75155	2.73815	3.57146	0.0113144	0.0294027	0.0694373	0.0322807	-0.00539637	0.856086
1623735_at	E5	2.70852	2.69669	3.02011	2.66505	2.69796	2.67564	2.70659	2.69579	2.74672	-0.0434766	0.00126982	-0.344464	-0.00193629	-0.000899315	-0.273384
1623736_at	trh	3.30584	2.62916	2.78895	2.90414	2.91596	2.85435	2.99507	2.90544	2.86015	-0.401699	0.286796	0.0653985	-0.310766	0.276281	0.0711985
1623737_a_at	Rab14	10.8535	10.7198	10.568	11.1006	11.1141	10.8969	10.8632	11.0436	10.9628	0.247096	0.394257	0.32886	0.00969189	0.323756	0.394797
1623738_at	---	2.14765	2.15035	2.13779	2.14224	2.15385	2.14457	2.15233	2.14505	2.13825	-0.00541612	0.0034976	0.00678134	0.00467917	-0.00529885	0.000462532
1623739_at	---	12.6441	12.6426	12.4696	12.2978	12.3414	12.1949	12.3697	12.2277	12.3139	-0.346312	-0.301203	-0.274698	-0.274355	-0.414882	-0.155687
1623740_at	CG32154	2.20343	2.20361	2.19389	2.19763	2.20775	2.19924	2.20758	2.1991	2.19579	-0.00579518	0.00413728	0.0053494	0.00415246	-0.00451183	0.0019002
1623741_at	CG13981 /// scu	7.85465	8.22012	7.46699	5.44832	4.43186	3.21819	5.7334	5.83154	4.46235	-2.40632	-3.78826	-4.2488	-2.12125	-2.38857	-3.00464
1623742_at	CG4813	7.73618	7.91107	7.71221	7.54355	7.64318	7.609	7.51582	7.86557	7.72703	-0.192622	-0.26789	-0.103212	-0.220358	-0.0455008	0.014811
1623743_at	CG3191	4.69357	4.48366	4.35621	4.39744	4.49514	4.36814	4.55039	4.45029	4.38179	-0.296136	0.0114751	0.0119333	-0.143184	-0.0333667	0.0255833
1623744_at	CG30411	2.39181	2.3927	2.37411	2.38218	2.40058	2.38797	2.39906	2.38956	2.37274	-0.00963026	0.0078783	0.0138583	0.00724916	-0.00313973	-0.00136948
1623745_at	CG31528	2.19008	2.19275	2.18379	2.18385	2.19609	2.18748	2.19545	2.18829	2.18042	-0.00623322	0.00334358	0.00369096	0.00536518	-0.00445366	-0.00337267
1623746_a_at	PICK1	5.62072	5.11354	4.53561	5.98431	5.59635	5.44145	5.87118	5.54524	5.54088	0.363598	0.482809	0.905841	0.250462	0.431697	1.00527
1623747_at	CG5895	2.12382	2.12469	2.11469	2.11859	2.13058	2.12135	2.12918	2.1217	2.1159	-0.00522591	0.00588822	0.00666165	0.00536037	-0.00299239	0.00120735
1623748_at	---	2.21151	2.20293	2.19419	2.19368	2.20546	2.19732	2.20523	2.1991	2.19049	-0.0178271	0.0025351	0.00313377	-0.00628003	-0.00382519	-0.00370049
1623749_at	---	2.54561	2.5535	2.54483	2.53663	2.55405	2.54552	2.55301	2.54597	2.54039	-0.00897219	0.000547171	0.000692367	0.0074023	-0.00752711	-0.00444555
1623750_at	CG32246	2.0692	2.06835	2.06084	2.06432	2.07265	2.06634	2.07372	2.06658	2.06318	-0.00488084	0.0043056	0.00550294	0.00452048	-0.0017643	0.00233889
1623751_at	---	2.51225	2.51242	2.48267	2.50241	2.52174	2.49554	2.51751	2.50596	2.48997	-0.00983872	0.00932169	0.0128772	0.00525467	-0.00645328	0.00730443
1623752_at	CG5959	2.27503	2.27414	2.26337	2.2689	2.27964	2.27334	2.27969	2.27268	2.27062	-0.00612644	0.00549698	0.009974	0.00466839	-0.00145364	0.00725222
1623753_at	TepIII	2.35033	2.35055	2.33259	2.34028	2.35902	2.34171	2.35742	2.34776	2.33245	-0.0100528	0.00847077	0.00912237	0.00709113	-0.00279117	-0.000132799
1623754_s_at	Qm	15.5235	15.518	15.5297	15.469	15.4763	15.4407	15.467	15.4637	15.4756	-0.0545361	-0.0417099	-0.0889397	-0.0565685	-0.0543795	-0.0540428
1623755_at	Ten-a	11.3301	10.8461	11.2172	11.9077	11.7309	12.0166	11.7805	11.5499	12.0819	0.577543	0.884819	0.799414	0.450394	0.703768	0.864632
1623756_at	CG17239	2.25177	2.25199	2.24673	2.24927	2.25538	2.24853	2.2565	2.24899	2.24392	-0.0024996	0.00339818	0.00180531	0.00473702	-0.00299549	-0.00280786
1623757_at	Cry	2.11814	2.11762	2.10989	2.11303	2.12265	2.11588	2.12309	2.11669	2.11476	-0.00510976	0.00502849	0.00599194	0.00494554	-0.000929594	0.00487351
1623758_at	CG13123	8.00736	7.76206	7.10809	7.96017	7.93051	7.68714	7.90127	8.05724	7.74429	-0.0471868	0.168456	0.57905	-0.106088	0.29518	0.636197
1623759_at	CG13428	2.1346	2.13569	2.1281	2.13116	2.1416	2.13363	2.14124	2.13088	2.1312	-0.00343655	0.0059061	0.0055306	0.00664325	-0.00480914	0.00309992
1623760_at	Ugt86De	2.40008	2.40239	2.3861	2.39245	2.4073	2.39498	2.40745	2.3977	2.38705	-0.00763313	0.00491381	0.0088861	0.00737109	-0.00468945	0.000955343
1623761_at	CG15347	3.95068	3.8842	5.41571	4.07939	3.39142	3.85456	3.85823	3.73504	3.51328	0.128709	-0.492783	-1.56114	-0.0924545	-0.149165	-1.90242
1623762_at	key	12.5451	12.2922	12.1195	12.8083	12.5739	12.4894	12.6719	12.7079	12.5276	0.263186	0.281698	0.369917	0.126822	0.415685	0.408111
1623763_at	CG14274	2.08053	2.07983	2.07345	2.07665	2.08414	2.07869	2.08559	2.07884	2.07551	-0.00388802	0.00430512	0.0052402	0.00505638	-0.00099349	0.00205731
1623764_at	Or85d	1.99948	1.99829	1.99385	1.99494	2.00208	1.99684	2.00372	1.99708	1.99398	-0.00454479	0.00379694	0.00298345	0.00424361	-0.00120771	0.000130892
1623765_at	CG31606	2.24155	2.24335	2.23298	2.23456	2.25037	2.23889	2.24831	2.24034	2.23332	-0.00699196	0.00702429	0.0059123	0.00675675	-0.00300956	0.000340462
1623766_at	CG14054	2.10016	2.09943	2.09238	2.09537	2.10318	2.09751	2.10434	2.09796	2.09461	-0.00479474	0.00374889	0.00513148	0.00418061	-0.00146675	0.00223303
1623767_at	CG17839	2.09204	2.09362	2.08437	2.08909	2.09754	2.09128	2.0984	2.0909	2.08904	-0.00294818	0.00392199	0.00690818	0.00636719	-0.0027163	0.00467396
1623768_at	CG31840	2.50303	2.50613	2.48777	2.49468	2.51356	2.49563	2.51547	2.49814	2.47711	-0.00835449	0.00742674	0.0078547	0.0124385	-0.00799322	-0.0106637
1623769_at	CG7322	6.41224	6.1595	6.19066	6.54445	6.77703	6.47894	6.73955	6.15279	6.33848	0.132206	0.61753	0.288279	0.327308	-0.00671625	0.14782
1623770_at	CG1673 /// DpaiCG1673 /// DsimCG1673	9.36902	10.2744	10.0604	7.887	8.75089	9.18202	8.66114	8.87136	8.80346	-1.48202	-1.52348	-0.87834	-0.707875	-1.40301	-1.2569
1623771_at	CHOp24	11.5221	11.6375	11.5519	11.6867	11.7558	11.7575	11.5327	11.9778	11.6127	0.164582	0.118376	0.205567	0.0106287	0.340336	0.0607557
1623772_a_at	mthl10	5.86169	5.7378	6.03698	7.2866	6.64414	6.63962	6.44959	6.64288	7.11706	1.4249	0.906334	0.602644	0.5879	0.905073	1.08008
1623773_at	CG32082	2.41571	2.41977	2.40796	2.40652	2.42393	2.41124	2.4235	2.41378	2.40526	-0.00919398	0.00415397	0.0032773	0.00778194	-0.00599194	-0.00269723
1623774_at	---	2.10614	2.10782	2.09767	2.10166	2.11313	2.1041	2.11264	2.10469	2.09859	-0.00448742	0.00530529	0.00643516	0.00649279	-0.0031352	0.000920296
1623775_at	CG31089	2.19503	2.19727	2.18888	2.19029	2.20088	2.19225	2.20184	2.19413	2.19061	-0.00474425	0.00360394	0.00337219	0.00680561	-0.00314689	0.00173187
1623776_s_at	dsx	2.35753	2.35993	2.34544	2.34857	2.36628	2.3521	2.36559	2.35479	2.34294	-0.00896016	0.00634956	0.00665927	0.00805508	-0.00514412	-0.0025034
1623777_s_at	CG1358	6.09926	8.35253	8.58551	6.79928	8.05546	8.59118	6.58026	8.08561	8.78315	0.700023	-0.297069	0.00567436	0.480999	-0.266918	0.197641
1623778_at	CG9162	2.38086	2.38249	2.36736	2.37624	2.38461	2.37827	2.38911	2.37853	2.36781	-0.00462473	0.00212407	0.0109115	0.00824644	-0.00395632	0.000445604
1623779_at	CG34420	2.26112	2.26194	2.25531	2.25596	2.27122	2.25837	2.26466	2.25884	2.24658	-0.00515414	0.00927711	0.0030551	0.00353934	-0.00309682	-0.0087316
1623780_at	---	2.52766	2.53044	2.51533	2.51438	2.53852	2.5165	2.53579	2.52391	2.5095	-0.0132757	0.00807738	0.00116944	0.00812821	-0.0065279	-0.00583577
1623781_at	---	2.19764	2.20102	2.188	2.19282	2.20382	2.19528	2.20315	2.19625	2.18762	-0.004821	0.00280356	0.00728273	0.00551288	-0.00476575	-0.000379324
1623782_at	SCAP	9.96552	10.2344	10.1664	9.94311	10.0355	10.2201	9.9129	10.0691	10.2063	-0.0224108	-0.198856	0.0536652	-0.0526174	-0.165291	0.0399065
1623783_at	CG8489	2.23546	2.23724	2.22564	2.22972	2.23936	2.23192	2.24036	2.23347	2.22679	-0.00573185	0.00211692	0.00627136	0.00490457	-0.00376749	0.00114942
1623784_at	CG5732	3.21046	2.99608	3.16419	3.2209	3.69534	3.51847	3.18786	3.13238	3.34983	0.0104411	0.69926	0.354284	-0.0226013	0.136294	0.185644
1623785_a_at	pbl	11.2062	10.9758	10.6102	11.4092	11.2395	11.011	11.3613	11.2474	11.2629	0.202994	0.263657	0.400805	0.155029	0.271541	0.652752
1623786_at	---	2.09371	2.09309	2.08548	2.08834	2.09671	2.09053	2.09825	2.09082	2.08786	-0.00537618	0.0036149	0.00505495	0.00453896	-0.00226927	0.00238752
1623787_at	CG7144	5.29403	5.75422	6.25344	5.41837	4.97629	4.71828	5.48471	4.7492	4.12244	0.124344	-0.77793	-1.53516	0.190679	-1.00502	-2.131
1623788_at	CG7461	10.3877	10.6678	10.8008	10.1091	10.1588	10.0938	10.2302	10.3445	10.2	-0.278603	-0.50898	-0.707046	-0.1575	-0.323277	-0.600798
1623789_at	CG31776	2.27291	2.27479	2.2611	2.26396	2.27952	2.26649	2.27936	2.27039	2.25814	-0.00895019	0.00472617	0.00539851	0.00645335	-0.00440478	-0.00295615
1623790_at	CG31901	1.98492	1.98397	1.97768	1.98054	1.988	1.98228	1.98957	1.98274	1.97946	-0.00438067	0.00402832	0.00460482	0.00464857	-0.00123119	0.00178397
1623791_s_at	Rab9D /// Rab9Db /// Rab9E /// Rab9Fa	2.2891	2.29236	2.27563	2.28653	2.29753	2.28158	2.2972	2.28863	2.28035	-0.00256698	0.00516701	0.00595093	0.00810106	-0.00373387	0.00472426
1623792_a_at	Dhod	10.7508	10.9978	11.0709	10.4424	10.5049	10.7206	10.4867	10.5471	10.6892	-0.30839	-0.492934	-0.350295	-0.264133	-0.450785	-0.381668
1623793_at	krz	7.96382	7.56559	8.01911	7.8987	7.88109	7.78682	7.92992	7.33787	8.206	-0.0651205	0.315499	-0.232297	-0.0339029	-0.227726	0.186884
1623794_at	CG7928	8.20174	8.27474	7.90431	8.27192	8.26126	8.26517	8.34264	8.26494	8.26272	0.0701801	-0.013484	0.360862	0.140895	-0.009799	0.358403
1623795_at	Cyp313a5	2.28826	2.28967	2.27757	2.28347	2.29376	2.28568	2.29622	2.28536	2.27682	-0.00479932	0.00409794	0.00811481	0.00795263	-0.00430346	-0.000741482
1623796_at	CG12027	2.5522	2.59817	2.53948	2.5324	2.56411	2.53506	2.56022	2.55164	2.51998	-0.0198029	-0.0340576	-0.00442171	0.00801712	-0.0465343	-0.0195041
1623797_at	CG5969	10.41	10.4869	10.1273	10.2634	10.323	10.2521	10.3607	10.429	10.1308	-0.146551	-0.163853	0.124718	-0.0492574	-0.0579214	0.003438
1623798_at	CG5669	6.98381	6.52899	6.14775	7.06687	6.72541	6.9286	7.08574	6.91283	6.92381	0.0830509	0.196415	0.780844	0.101925	0.383839	0.776062
1623799_a_at	CG7557	2.16237	2.16492	2.15244	2.1565	2.16813	2.15943	2.16768	2.16082	2.15405	-0.00587511	0.00321078	0.006989	0.00531412	-0.00410724	0.00161862
1623800_at	CG18682	2.37283	2.36877	2.3602	2.37345	2.37197	2.35931	2.37125	2.36548	2.35884	0.00062347	0.00320625	-0.000888586	-0.00157718	-0.00328422	-0.00135922
1623801_at	---	2.14807	2.14591	2.13955	2.14258	2.15812	2.14372	2.1551	2.14667	2.19224	-0.0054814	0.0122132	0.00417423	0.00703115	0.000760317	0.0526884
1623802_at	CG1625	2.34475	2.35595	2.33078	2.33526	2.37131	2.33978	2.35814	2.34121	2.33018	-0.00948645	0.0153592	0.00900006	0.0133851	-0.0147419	-0.000599146
1623803_at	---	2.07919	2.07905	2.07495	2.07401	2.08184	2.07629	2.08376	2.07656	2.0727	-0.00517722	0.00278974	0.00133276	0.00456866	-0.00248909	-0.00225854
1623804_a_at	hep	5.81568	5.10351	4.69779	5.86336	5.68451	5.5412	5.87103	5.33974	5.44886	0.0476833	0.581004	0.843407	0.0553567	0.236234	0.751072
1623805_at	CG4875 /// CG8232	7.66463	7.56965	7.65376	7.77941	7.55722	7.56464	7.81965	7.56872	7.76255	0.114776	-0.0124292	-0.0891261	0.155019	-0.000927925	0.108786
1623806_at	Ada2b	8.36548	8.70215	8.49262	8.67893	8.64761	8.40426	8.51376	9.21346	8.56225	0.313451	-0.0545378	-0.0883646	0.148273	0.511311	0.0696278
1623807_a_at	milt	8.29896	8.33222	8.33939	8.3945	8.18572	8.32507	8.34904	8.43876	8.59591	0.0955337	-0.146495	-0.0143194	0.0500746	0.106539	0.256519
1623808_s_at	---	2.29435	2.29603	2.28241	2.28558	2.29693	2.29155	2.30052	2.29185	2.27946	-0.00876815	0.000900269	0.00914168	0.00617752	-0.00417733	-0.00294757
1623809_s_at	CG1354	11.6921	12.1197	12.051	10.9579	11.1622	11.1448	11.1579	11.1833	11.0811	-0.734218	-0.957533	-0.906194	-0.534208	-0.936431	-0.969937
1623810_at	CG17265	8.69336	8.54986	8.09309	8.12823	8.07169	7.67125	8.39626	8.234	8.10748	-0.565124	-0.478169	-0.421841	-0.297095	-0.315857	0.0143909
1623811_at	mRpL18	9.89799	9.99846	9.63737	9.49806	9.67527	9.29089	9.57825	9.77827	9.31413	-0.399925	-0.323195	-0.346479	-0.319734	-0.220192	-0.323237
1623812_at	CG10943	2.77044	2.78321	2.72958	2.75086	2.79336	2.75239	2.79218	2.76645	2.7149	-0.0195765	0.0101538	0.0228193	0.0217467	-0.0167556	-0.014672
1623813_at	CG33307	2.14405	2.14535	2.13393	2.13959	2.14744	2.14148	2.14892	2.14185	2.13656	-0.00445749	0.00208473	0.00755644	0.00487	-0.00350428	0.00263047
1623814_at	CG13829	2.34075	2.34121	2.33171	2.33527	2.34709	2.33618	2.34927	2.33898	2.32759	-0.00547841	0.00587535	0.00447083	0.00852106	-0.00222683	-0.00411844
1623815_at	CG8100	2.18314	2.18721	2.17724	2.1753	2.199	2.18048	2.19238	2.18197	2.17001	-0.00784756	0.0117846	0.00324464	0.00923189	-0.00524306	-0.00722527
1623816_s_at	CG1943	14.5645	14.5338	14.545	14.6801	14.6379	14.5375	14.6806	14.8677	14.6786	0.115578	0.10402	-0.00757217	0.116101	0.333897	0.133526
1623817_at	CG7916	2.31363	2.31472	2.31005	2.30546	2.32061	2.30891	2.31921	2.31123	2.30388	-0.00816958	0.00588965	-0.00113487	0.0055778	-0.00348806	-0.00616598
1623818_at	---	2.76652	2.76763	2.71526	2.74948	2.78008	2.74928	2.78209	2.76324	2.70708	-0.0170329	0.0124595	0.0340199	0.0155731	-0.00438261	-0.00818539
1623819_at	RanGap	11.4845	11.2628	10.8444	11.0355	11.166	10.9606	11.307	11.165	10.8404	-0.448916	-0.0968056	0.116209	-0.177472	-0.0978031	-0.00402546
1623820_at	CG12252	9.56122	9.25568	8.86728	9.51941	9.4412	9.17622	9.54864	9.36263	9.22699	-0.0418069	0.185527	0.308936	-0.0125743	0.106953	0.359713
1623821_at	CG12011	3.73098	3.38682	3.33207	4.52434	4.24177	3.99036	4.07043	4.22347	3.80878	0.793362	0.854949	0.658291	0.33945	0.836657	0.476705
1623822_at	CG41266	2.17502	2.1753	2.16595	2.16472	2.17757	2.17153	2.178	2.1717	2.16836	-0.010295	0.00226641	0.0055778	0.00298467	-0.00359559	0.00241137
1623823_a_at	CG11227	2.22236	2.22535	2.21292	2.21702	2.2298	2.21929	2.22934	2.22114	2.21393	-0.00534599	0.00445962	0.00636864	0.00698241	-0.00420189	0.00101423
1623824_at	---	2.35134	2.35381	2.34248	2.34842	2.361	2.34655	2.35953	2.35123	2.33815	-0.00291479	0.00718594	0.00407362	0.00818974	-0.00257826	-0.00432515
1623825_s_at	CG17018	12.6367	12.3353	12.6468	11.9399	11.6165	12.1004	12.2424	11.2488	12.2104	-0.696871	-0.718782	-0.546363	-0.394366	-1.08648	-0.436316
1623826_at	CHIP	10.0316	9.84439	10.0325	10.2758	10.2835	10.34	10.2606	10.3654	10.2394	0.24412	0.43909	0.307443	0.228992	0.520996	0.206922
1623827_a_at	fra	9.77177	11.4748	11.8693	9.71247	10.8366	11.2174	9.83093	11.3556	11.6836	-0.0592933	-0.638192	-0.651918	0.0591635	-0.119226	-0.185762
1623828_at	---	2.35571	2.3563	2.33929	2.34502	2.36281	2.36673	2.36343	2.35307	2.33736	-0.0106923	0.00650358	0.0274405	0.00771763	-0.00323749	-0.00192213
1623829_at	CG31414	2.17975	2.18067	2.17041	2.17417	2.18492	2.17744	2.18504	2.17814	2.17452	-0.00558056	0.00424385	0.00702906	0.00528879	-0.00253773	0.00410771
1623830_at	CG13350	9.4128	8.98594	8.13513	9.14514	9.10901	8.90207	9.20773	8.75057	8.8574	-0.267663	0.123071	0.76694	-0.205073	-0.235377	0.722272
1623831_x_at	---	3.13475	3.13664	3.17793	3.11789	3.10582	3.42561	3.12636	3.13175	3.23495	-0.0168605	-0.030829	0.247679	-0.0083884	-0.00489807	0.0570235
1623832_a_at	CG17140	2.34379	2.34418	2.3387	2.32149	2.35154	2.34152	2.34881	2.34189	2.32776	-0.0222996	0.00736165	0.00281692	0.00501853	-0.00229573	-0.0109427
1623833_at	CG7309	2.12272	2.1238	2.11282	2.11722	2.12703	2.11983	2.12748	2.12022	2.11494	-0.00550222	0.00323009	0.0070138	0.00475839	-0.00357556	0.00212312
1623834_at	CG18641	2.23912	2.24154	2.22809	2.23311	2.24425	2.23461	2.2437	2.23602	2.23011	-0.0060016	0.00270915	0.00651836	0.0045889	-0.00552154	0.00202131
1623835_at	CG6592	2.38898	2.39103	2.37973	2.38159	2.39566	2.38634	2.39816	2.3871	2.37315	-0.00738162	0.004632	0.00660753	0.00918318	-0.00392699	-0.0065763
1623836_at	RpL13	15.3469	15.3963	15.3423	15.1709	15.1832	15.1963	15.1975	15.1823	15.1713	-0.176	-0.213161	-0.146032	-0.149368	-0.214008	-0.170969
1623837_at	Pez	8.19578	8.28056	8.14517	8.35946	8.45369	8.43326	8.38263	8.47757	8.48225	0.16368	0.173132	0.288093	0.186851	0.19701	0.337082
1623838_s_at	CG4629	4.94593	4.58761	4.52877	5.26365	4.52556	3.79779	5.31525	3.96705	3.76151	0.317719	-0.0620437	-0.730979	0.369323	-0.620551	-0.767259
1623839_at	CG6415	2.11586	2.11686	2.10562	2.1097	2.11829	2.11192	2.11886	2.11217	2.1094	-0.00616581	0.00143027	0.00629854	0.00300082	-0.00469089	0.00378299
1623840_at	CG18607	2.18633	2.18892	2.17699	2.18222	2.19166	2.1845	2.19195	2.18461	2.17827	-0.00411527	0.00273991	0.00751019	0.0056136	-0.00431085	0.00127316
1623841_at	CG15169	2.50156	2.50333	2.4927	2.49653	2.50567	2.49913	2.50979	2.49965	2.49352	-0.00502838	0.0023334	0.00643635	0.00823012	-0.00368834	0.00082469
1623842_a_at	PhKgamma	9.60151	9.53436	9.61223	9.59391	9.47707	9.36278	9.60256	9.87527	9.49011	-0.00759405	-0.0572891	-0.249444	0.00105107	0.340912	-0.122112
1623843_at	CG5903	12.8759	12.8852	12.745	12.6688	12.6787	12.6387	12.7053	12.7848	12.6183	-0.207092	-0.206495	-0.106312	-0.170569	-0.100387	-0.126717
1623844_at	elfless	2.47219	2.4742	2.44863	2.4619	2.48238	2.46415	2.48395	2.46996	2.46499	-0.0102946	0.00817633	0.0155199	0.01176	-0.00424385	0.016366
1623845_s_at	---	2.63868	2.64636	2.60189	2.61657	2.6616	2.62099	2.65555	2.63915	2.60281	-0.0221093	0.0152419	0.0190949	0.0168697	-0.00721455	0.000923395
1623846_at	disco-r	2.44524	2.45634	2.43511	2.43386	2.46647	2.44587	2.45736	2.44704	2.41869	-0.011385	0.010124	0.0107586	0.0121165	-0.009305	-0.0164163
1623847_at	CG11906	7.97867	8.19111	7.73751	8.03496	8.00148	7.74582	8.05658	8.12767	7.78121	0.0562846	-0.189634	0.00830269	0.0779063	-0.0634441	0.0436969
1623848_a_at	---	2.98927	3.14251	2.99253	2.9675	2.99195	2.97099	3.05751	2.97404	2.95692	-0.0217663	-0.150555	-0.021543	0.0682403	-0.168472	-0.0356126
1623849_s_at	CG6726	9.03607	8.88771	8.70565	8.6576	8.4601	8.399	8.75913	8.47689	8.46931	-0.378474	-0.427609	-0.306645	-0.27694	-0.410814	-0.236339
1623850_at	---	2.64616	2.65461	2.62606	2.63855	2.70449	2.63085	2.65335	2.64314	2.63994	-0.00760744	0.0498886	0.00478959	0.00719431	-0.011467	0.0138793
1623851_at	CG9400	2.2802	2.28326	2.27085	2.27402	2.28762	2.27809	2.28646	2.27847	2.26867	-0.0061808	0.00435805	0.00723863	0.00625813	-0.00478792	-0.00217438
1623852_at	CG10407	7.52328	7.17173	7.28755	7.4805	7.23356	7.12575	7.64569	7.18931	7.3839	-0.0427757	0.0618296	-0.161794	0.122408	0.0175834	0.0963554
1623853_at	betaggt-I	9.77586	10.013	9.87777	9.99552	10.1631	10.0001	9.88175	10.4017	9.93309	0.219655	0.150087	0.12231	0.105893	0.388751	0.0553226
1623854_at	---	2.6471	2.66949	2.62722	2.62716	2.69694	2.63329	2.66105	2.6373	2.61682	-0.0199405	0.027457	0.00607681	0.0139494	-0.0321839	-0.0104022
1623855_s_at	CG11660	7.94543	7.85877	7.30154	7.10599	7.1729	7.01023	7.33054	7.20678	6.97167	-0.839442	-0.685867	-0.291306	-0.614895	-0.651989	-0.329867
1623856_at	CG30395	2.5806	2.5802	2.55354	2.55595	2.59654	2.56488	2.59243	2.57706	2.54539	-0.0246457	0.0163357	0.0113428	0.0118364	-0.0031476	-0.00814438
1623857_at	Ranbp16	8.93453	8.71161	8.77312	8.97572	8.95551	8.95129	9.06216	8.94972	9.09102	0.041193	0.243897	0.178175	0.12763	0.238111	0.317901
1623858_at	NP15.6	12.6345	12.7822	12.5866	12.7939	12.893	12.7679	12.6506	12.8956	12.759	0.159378	0.110821	0.181279	0.0161375	0.113387	0.172326
1623859_at	mRpL49	10.5324	10.589	10.2649	10.3145	10.3806	10.2295	10.3123	10.6181	10.0485	-0.217932	-0.20839	-0.035449	-0.220052	0.029171	-0.21641
1623860_at	CG15478	2.31381	2.31417	2.30463	2.3082	2.31767	2.30791	2.31875	2.31115	2.3016	-0.00560717	0.00349736	0.00328135	0.00494167	-0.00302792	-0.00302935
1623861_at	Eip55E	9.80345	9.99872	9.92164	8.8066	9.07162	9.31446	9.08279	8.81611	9.02602	-0.996842	-0.927102	-0.607179	-0.720653	-1.18261	-0.895623
1623862_at	ninaA	2.0583	2.05746	2.05029	2.05352	2.06545	2.05553	2.06261	2.05709	2.05182	-0.00477945	0.00798368	0.00524187	0.00431849	-0.000374794	0.00153065
1623863_a_at	Tis11	12.0257	10.2422	11.7964	12.0592	10.9759	11.9658	11.9749	10.3979	11.971	0.0335528	0.733699	0.169412	-0.050786	0.155725	0.17452
1623864_at	CG6321	9.30067	9.44025	9.2128	8.95934	8.93221	8.81023	9.01692	8.99769	8.77205	-0.341333	-0.508041	-0.402569	-0.28375	-0.442553	-0.440752
1623865_at	---	2.41082	2.41224	2.4029	2.39887	2.41956	2.40508	2.41977	2.40832	2.40517	-0.0119487	0.00731754	0.00217581	0.00894794	-0.00392413	0.00226521
1623866_at	Cyp4ac2	2.38078	2.38293	2.37128	2.37051	2.38809	2.3774	2.38981	2.37922	2.36954	-0.0102689	0.00515413	0.00612402	0.00903113	-0.00371289	-0.00173593
1623867_at	CG14168	2.50587	2.50751	2.49345	2.49481	2.52466	2.49557	2.52397	2.50748	2.5003	-0.0110591	0.0171492	0.0021174	0.0181024	-2.57491e-05	0.00684929
1623868_a_at	CG30275	2.14632	2.14788	2.13643	2.14076	2.15101	2.14326	2.15211	2.14379	2.13717	-0.00555822	0.00313711	0.0068295	0.00579416	-0.0040853	0.000743628
1623869_at	CtBP	7.18682	6.91985	7.08537	7.3288	6.96441	7.12539	7.16159	6.90396	7.1328	0.141981	0.0445614	0.0400214	-0.0252223	-0.0158896	0.0474277
1623870_at	---	2.60714	2.60985	2.58317	2.59375	2.6189	2.60373	2.61896	2.60537	2.58117	-0.0133854	0.00905252	0.0205643	0.0118169	-0.00448418	-0.00199914
1623871_at	CG18563	2.19799	2.20022	2.1888	2.19374	2.20503	2.19622	2.20482	2.19689	2.19109	-0.00425505	0.00481248	0.00741982	0.00682541	-0.00332165	0.00229287
1623872_at	CG13673	2.79602	2.80226	2.77988	2.78078	2.82796	2.78592	2.80558	2.79089	2.75053	-0.0152392	0.0256977	0.00604224	0.00955936	-0.0113776	-0.029346
1623873_at	Stim	10.6086	10.1816	10.2492	11.0994	10.9458	10.9298	10.9322	10.766	10.9582	0.490779	0.7642	0.680541	0.323584	0.584414	0.708917
1623874_at	CG14215	8.45974	8.53824	7.94205	8.47897	8.39139	8.4841	8.4206	8.60678	8.44369	0.019228	-0.146854	0.542046	-0.0391474	0.0685434	0.501632
1623875_at	CG3434 /// DwilCG3434	10.1878	10.1992	10.0153	9.97311	9.97738	9.89444	10.0221	10.0126	9.91494	-0.214744	-0.221828	-0.120819	-0.16578	-0.186609	-0.100319
1623876_at	---	2.64295	2.66058	2.62784	2.63117	2.66401	2.63165	2.65736	2.6452	2.61176	-0.0117782	0.0034225	0.00380969	0.0144096	-0.0153792	-0.0160849
1623877_a_at	elB	2.50315	2.45972	2.41713	2.48494	2.43265	2.42981	2.43385	2.39853	2.42362	-0.0182076	-0.0270662	0.0126793	-0.0693003	-0.0611916	0.00648427
1623878_at	CG6123	2.2587	2.26042	2.24719	2.25188	2.26487	2.25139	2.26654	2.25578	2.24316	-0.00681909	0.00445557	0.00419736	0.00784463	-0.00464296	-0.0040338
1623879_at	CG15764	2.23763	2.23924	2.22869	2.23027	2.24331	2.23254	2.24248	2.23466	2.22852	-0.00735882	0.00406384	0.00385332	0.0048547	-0.00458574	-0.000160217
1623880_at	CG34422	1.96059	1.96297	1.95397	1.95621	1.96435	1.95847	1.96492	1.95854	1.95464	-0.00438179	0.00138104	0.00450492	0.00432982	-0.00443006	0.000668645
1623881_s_at	Sirt4	7.53081	7.61259	7.14469	7.44115	7.46207	7.17907	7.4475	7.55098	7.15665	-0.0896668	-0.150517	0.03438	-0.0833115	-0.0616107	0.0119615
1623882_at	CG14195	2.06393	2.06296	2.05862	2.05821	2.06609	2.06087	2.06604	2.09025	2.05812	-0.00572461	0.00312757	0.002249	0.00210594	0.027288	-0.000501156
1623883_at	CG18661	7.17834	6.76498	6.51364	7.58938	6.9533	6.63565	7.47921	7.33591	6.83452	0.411041	0.188323	0.122011	0.300869	0.570935	0.320881
1623884_at	CG16775	2.17431	2.17548	2.16812	2.16957	2.18234	2.17204	2.17901	2.17298	2.16479	-0.00474203	0.00685883	0.00391793	0.00470745	-0.00250149	-0.00332999
1623885_at	alpha-Est1	5.94849	6.52653	7.21573	7.08194	6.48618	6.51873	7.19051	6.79763	7.20218	1.13344	-0.0403547	-0.697003	1.24202	0.271096	-0.0135517
1623886_at	---	2.63075	2.63639	2.59316	2.61562	2.65098	2.61655	2.64482	2.626	2.60009	-0.0151319	0.0145862	0.023385	0.0140718	-0.010392	0.00693345
1623887_at	CG12367	9.25484	8.78951	8.88825	8.84665	8.5434	8.7415	8.97216	8.30931	8.68255	-0.408192	-0.246113	-0.146754	-0.282682	-0.480204	-0.205704
1623888_at	CG11847	9.76848	9.36976	9.55879	9.52928	9.31471	9.37614	9.62207	9.28831	9.26595	-0.239204	-0.0550461	-0.182657	-0.146411	-0.0814495	-0.292847
1623889_at	CG1317	11.1907	11.258	11.26	11.3266	11.331	11.3119	11.383	11.3243	11.4244	0.135872	0.0730343	0.0519028	0.192323	0.0663376	0.164452
1623890_at	---	2.31428	2.31386	2.31851	2.30204	2.32379	2.30819	2.3207	2.30977	2.29638	-0.012243	0.00993347	-0.0103202	0.00641989	-0.00408983	-0.0221303
1623891_at	CSN7	11.3711	11.1671	10.9693	11.5627	11.259	11.2475	11.4439	11.3655	11.2725	0.191534	0.0919056	0.278215	0.0727119	0.198416	0.303204
1623892_at	Bsg25A	2.17905	2.18068	2.1708	2.17395	2.18183	2.17597	2.18457	2.1763	2.17222	-0.00510116	0.00115085	0.00516725	0.00552144	-0.00437307	0.00141811
1623893_at	CG13784	2.89715	2.90647	2.85454	2.91427	2.92818	2.88849	2.92963	2.86859	2.85933	0.0171137	0.0217161	0.033951	0.0324772	-0.0378766	0.00479293
1623894_a_at	CG8086	2.2406	2.24388	2.23378	2.23829	2.24947	2.2404	2.24738	2.23985	2.2439	-0.00231443	0.00558901	0.00662875	0.00677678	-0.00403047	0.0101216
1623895_at	CG31912	2.22213	2.22136	2.22494	2.21662	2.22515	2.21875	2.22716	2.22019	2.21789	-0.0055167	0.00378752	-0.00619268	0.00502419	-0.00116801	-0.00704956
1623896_a_at	CG34404	8.52344	8.44354	8.29196	9.07868	8.97097	8.59202	8.93323	9.23438	8.89841	0.55524	0.527426	0.300063	0.409784	0.790836	0.606446
1623897_at	---	2.43288	2.43227	2.41379	2.42606	2.44023	2.41986	2.44232	2.42882	2.40786	-0.0068182	0.00795984	0.00606561	0.00944367	-0.00344777	-0.00593209
1623898_at	---	2.54572	2.55307	2.52053	2.53592	2.56471	2.53992	2.56377	2.54349	2.53302	-0.00980228	0.011637	0.0193906	0.01805	-0.009583	0.0124919
1623899_at	Takr99D	2.27548	2.27741	2.26437	2.26872	2.28115	2.27202	2.28058	2.27288	2.26423	-0.00676186	0.00373816	0.00765753	0.00509964	-0.00453019	-0.000132561
1623900_a_at	CG14935	2.24103	2.23997	2.22756	2.2328	2.24653	2.23628	2.24836	2.23861	2.23254	-0.00823005	0.00656366	0.00871682	0.00733278	-0.00135684	0.0049746
1623901_s_at	sar1	12.052	12.2144	12.2166	11.9699	12.0368	11.971	11.9174	12.1171	11.8952	-0.0821444	-0.177665	-0.245626	-0.134606	-0.097331	-0.32143
1623902_at	tsu	12.6582	12.4687	12.2566	12.556	12.5327	12.4618	12.6189	12.5918	12.4082	-0.10214	0.0639906	0.205266	-0.0392259	0.123133	0.151635
1623903_at	CG18473	2.19506	2.1956	2.30184	2.19138	2.19961	2.19299	2.20043	2.19318	2.1903	-0.00368133	0.00401211	-0.108851	0.00536797	-0.00242138	-0.111544
1623904_a_at	Rpt3R	9.76808	10.9478	11.0562	9.30297	10.0983	9.96278	9.52639	9.93936	10.1391	-0.465113	-0.849503	-1.09341	-0.241695	-1.00846	-0.917094
1623905_s_at	---	2.82541	2.92637	2.81097	2.80611	2.82845	2.81725	2.82627	2.82117	2.79244	-0.0192983	-0.0979116	0.00627732	0.000859461	-0.105196	-0.0185301
1623906_at	Ripalpha	8.93146	8.68655	8.36909	9.28115	8.91784	8.98418	9.17031	8.85962	8.9299	0.349691	0.23129	0.615089	0.238848	0.173061	0.56081
1623907_at	armi	9.75939	9.19839	8.71657	9.51041	9.28335	9.09511	9.70745	8.86227	9.16678	-0.248978	0.0849533	0.378536	-0.0519363	-0.336124	0.450212
1623908_at	CG32111	2.33307	2.42365	2.32957	2.3237	2.33706	2.33033	2.34026	2.33114	2.33048	-0.00936716	-0.0865903	0.000761032	0.00718759	-0.0925093	0.000905514
1623909_s_at	inv	5.05048	5.07273	4.83683	7.8649	9.14585	9.40428	7.06305	8.18678	8.42444	2.81443	4.07312	4.56745	2.01257	3.11405	3.58761
1623910_at	alphaTub85E	2.95554	3.07732	2.95293	2.94083	2.96757	2.94955	2.96044	2.97213	2.94867	-0.014706	-0.109746	-0.00338411	0.00489982	-0.105187	-0.00426507
1623911_at	---	2.2605	2.26108	2.25253	2.2548	2.2667	2.2579	2.26537	2.25807	2.25222	-0.00569771	0.00561953	0.00537729	0.0048682	-0.00300908	-0.000303507
1623912_at	---	2.16052	2.15974	2.15104	2.1563	2.16578	2.15803	2.16564	2.15874	2.15384	-0.00421906	0.00603628	0.00699425	0.00512293	-0.000999451	0.00280786
1623913_at	---	2.29232	2.29539	2.28458	2.28689	2.30181	2.29037	2.30119	2.2912	2.28375	-0.00543252	0.00642014	0.00579572	0.00886706	-0.00418687	-0.000831127
1623914_at	RpL14	15.3299	15.3516	15.3637	15.2347	15.2116	15.1878	15.2261	15.2566	15.1493	-0.0952255	-0.140006	-0.175961	-0.103825	-0.0950327	-0.214428
1623915_at	CG14511	5.51196	4.79473	4.67769	5.31491	4.51255	4.85617	5.52932	4.69691	4.36456	-0.197042	-0.28218	0.178476	0.0173604	-0.0978198	-0.313135
1623916_at	CG14694	2.26044	2.25763	2.35241	2.253	2.26153	2.25685	2.25799	2.27363	2.34506	-0.00743948	0.00389433	-0.0955594	-0.0024488	0.0159926	-0.0073514
1623917_a_at	Sh	2.47146	2.4754	2.47039	2.46209	2.48927	2.47347	2.48107	2.47332	2.47268	-0.00936385	0.0138681	0.00308371	0.00960961	-0.00207782	0.00229669
1623918_at	Sras	9.97602	10.3443	10.0233	9.89836	10.2308	9.91542	9.80925	10.1802	9.7427	-0.077654	-0.113482	-0.107889	-0.166767	-0.164102	-0.280603
1623919_a_at	kuk	13.2277	12.9048	12.6714	13.6866	13.4632	13.3107	13.5255	13.3269	13.3971	0.458899	0.558468	0.639295	0.297802	0.422176	0.725731
1623920_at	CG11775	2.11767	2.11886	2.10955	2.11239	2.12239	2.13958	2.12457	2.11567	2.11185	-0.00527102	0.00353026	0.0300307	0.00690756	-0.00319481	0.00230026
1623921_at	---	2.12626	2.12684	2.12025	2.12168	2.1303	2.12411	2.13113	2.12348	2.12019	-0.0045836	0.00346208	0.00385714	0.00486562	-0.00336003	-6.50882e-05
1623922_at	ect	2.29492	2.29785	2.28201	2.28599	2.30417	2.28977	2.30281	2.2926	2.28137	-0.00893414	0.00632334	0.007761	0.00788816	-0.00525165	-0.000635147
1623923_a_at	gl	2.7084	2.72261	2.69117	2.69902	2.74	2.69609	2.72651	2.71024	2.68943	-0.00937923	0.0173903	0.00492358	0.0181146	-0.0123718	-0.00173521
1623924_at	CG12325	8.531	7.99337	7.6642	7.59934	7.79911	7.79318	7.95767	7.30778	7.65004	-0.931663	-0.194263	0.128978	-0.57333	-0.685594	-0.0141535
1623925_at	CG4477	2.22189	2.2265	2.21544	2.21609	2.22886	2.21907	2.22801	2.2214	2.21064	-0.00579425	0.00236177	0.00363255	0.00612717	-0.00510621	-0.00479841
1623926_at	mbm	8.902	8.76422	8.12998	7.55433	7.62779	7.75979	8.09455	7.59339	7.5801	-1.34767	-1.13643	-0.370187	-0.807447	-1.17083	-0.54988
1623927_at	CG31925	2.14598	2.14828	2.13685	2.14119	2.14999	2.14358	2.15132	2.14365	2.13877	-0.0047922	0.00170589	0.0067308	0.00533895	-0.00463223	0.00192332
1623928_at	CG5910	2.5215	2.52468	2.51439	3.79598	2.52367	2.52075	2.70291	2.51892	2.51898	1.27449	-0.00101161	0.00636649	0.181409	-0.00576329	0.00459552
1623929_at	---	2.20766	2.20621	2.20068	2.20262	2.21228	2.20477	2.21238	2.20511	2.19604	-0.00504117	0.00607634	0.0040853	0.00472141	-0.00109816	-0.00464177
1623930_s_at	---	2.34016	2.41644	2.51489	2.29066	2.34736	2.3366	2.33821	2.33678	2.32963	-0.0495004	-0.0690837	-0.178288	-0.00194655	-0.0796621	-0.185253
1623931_s_at	CanA-14F	5.61469	5.31862	5.45576	5.59834	5.63501	5.54281	5.60303	5.25368	5.67402	-0.0163456	0.316391	0.0870543	-0.0116575	-0.0649352	0.218265
1623932_at	Ent3	2.3723	2.34475	2.33587	2.46498	2.37064	2.34626	2.73956	2.35946	2.33829	0.0926818	0.0258899	0.0103815	0.367268	0.0147092	0.00241661
1623933_at	Sh	2.56511	2.56797	2.5388	2.5558	2.5842	2.55091	2.57708	2.56609	2.53381	-0.00931267	0.0162292	0.0121095	0.0119706	-0.00188708	-0.00499272
1623934_at	blp	9.22785	9.24737	9.10388	8.56114	8.7048	8.72815	8.75448	8.72584	8.49429	-0.666713	-0.542574	-0.375725	-0.473371	-0.521534	-0.609583
1623935_at	sxe2	2.32244	2.32422	2.31123	2.31135	2.33009	2.32047	2.32851	2.32215	2.30483	-0.0110865	0.0058639	0.00923204	0.00606952	-0.00206876	-0.00640512
1623936_at	cl	11.748	11.8824	12.0074	11.6018	11.7322	11.6892	11.6722	11.8379	11.6544	-0.146198	-0.150154	-0.318233	-0.0758291	-0.044508	-0.353007
1623937_at	---	2.22264	2.22138	2.21319	2.21687	2.22782	2.21984	2.22856	2.22049	2.21328	-0.00576653	0.00643682	0.00664544	0.00592087	-0.000892401	9.34601e-05
1623938_at	---	2.31898	2.3206	2.30868	2.30903	2.32663	2.31308	2.3254	2.31678	2.30447	-0.00995591	0.0060339	0.00439882	0.00641324	-0.00381899	-0.00421071
1623939_at	---	2.09142	2.09181	2.08158	2.08602	2.09546	2.08811	2.09601	2.08868	2.08405	-0.00539651	0.003649	0.00652695	0.0045896	-0.00313711	0.00246716
1623940_at	CG9855	10.4407	10.5863	10.7029	10.6546	10.6978	10.6909	10.5596	10.8057	10.7824	0.213916	0.111525	-0.0120373	0.118979	0.219373	0.0794954
1623941_at	---	2.43672	2.43582	2.42817	2.43204	2.44068	2.43466	2.44144	2.43456	2.42609	-0.00467513	0.00485849	0.00648999	0.00472215	-0.00125957	-0.00208068
1623942_at	CG6974	2.21856	2.22005	2.20908	2.21384	2.22481	2.21626	2.22582	2.21683	2.21268	-0.00472067	0.00476289	0.00717688	0.00725507	-0.00321412	0.0036025
1623943_at	CG17556	11.3677	11.4205	11.3061	11.4495	11.4346	11.5091	11.4843	11.4345	11.2993	0.0818204	0.0141592	0.202994	0.116577	0.0140524	-0.00678921
1623944_at	CG12605	2.68606	2.76064	2.65586	2.66938	2.73933	2.66928	2.69901	2.68224	2.65533	-0.0166762	-0.021307	0.0134244	0.0129491	-0.0784061	-0.000524283
1623945_at	CG3419	2.5431	2.54267	2.53489	2.54002	2.54606	2.53897	2.5473	2.54087	2.53912	-0.00308373	0.00339699	0.00408077	0.00420211	-0.0018003	0.00422764
1623946_at	CG32970	2.4761	2.47854	2.46348	2.46801	2.47875	2.47228	2.51988	2.4716	2.46801	-0.00808607	0.0002141	0.00879741	0.0437801	-0.00693226	0.00452924
1623947_at	Gr58c	2.13894	2.13919	2.13135	2.1333	2.14382	2.13598	2.14402	2.13624	2.13022	-0.00564243	0.00462866	0.0046277	0.00508608	-0.00295639	-0.00112939
1623948_at	CG40174	2.00267	2.00328	1.99933	1.99936	2.00622	2.00102	2.00686	2.00106	1.9995	-0.00330245	0.00294018	0.00169468	0.00419132	-0.00222087	0.000171661
1623949_s_at	CG32816	3.31593	3.0794	3.26506	3.96751	3.45128	3.79677	3.59758	3.17692	3.80865	0.651579	0.371888	0.531715	0.281656	0.0975227	0.543588
1623950_s_at	Ama	4.06594	3.66795	4.57681	5.04676	5.68056	6.2817	4.6593	5.62988	5.27447	0.98082	2.01262	1.70489	0.593365	1.96194	0.697657
1623951_at	dpr2	2.34934	2.35239	2.3369	2.34247	2.35791	2.34425	2.35669	2.34816	2.34135	-0.00686991	0.00551438	0.00735474	0.00734908	-0.00423098	0.00444865
1623952_a_at	Su(z)12	9.95602	9.58065	9.5034	9.9007	9.60712	9.62108	9.95316	9.54085	9.72144	-0.0553195	0.0264711	0.117677	-0.0028602	-0.0397987	0.218039
1623953_at	CG11592	2.39143	2.3936	2.37812	2.38085	2.39891	2.38419	2.40103	2.38918	2.37657	-0.0105769	0.00531411	0.00606704	0.00959648	-0.00441265	-0.00154924
1623954_s_at	CoRest	6.9077	6.65008	6.89306	7.14251	7.79713	7.77049	7.1925	7.32938	7.64357	0.23481	1.14705	0.877424	0.284796	0.679302	0.750506
1623955_at	CG5087	7.80082	7.73556	7.59349	7.9485	7.85316	7.70977	7.89494	7.8295	7.83024	0.147673	0.117605	0.116277	0.0941207	0.0939393	0.236747
1623956_at	bbx /// pen	9.4894	9.32955	8.81019	8.72966	8.78444	8.72722	8.92178	8.53107	8.56437	-0.759738	-0.545104	-0.082962	-0.56762	-0.798473	-0.245821
1623957_s_at	GstS1	14.4222	14.1786	14.3458	14.6645	14.5879	14.6216	14.6009	14.4306	14.6695	0.24237	0.409302	0.275846	0.178718	0.251998	0.323749
1623958_at	---	2.16666	2.16683	2.16162	2.18429	2.17062	2.18652	2.17077	2.16234	2.16359	0.0176314	0.0037899	0.0249007	0.00410553	-0.00449228	0.00197697
1623959_at	CG1532	10.4159	10.4774	10.2068	10.793	10.842	10.5076	10.6575	10.8615	10.3059	0.377189	0.364625	0.300809	0.241665	0.38412	0.099124
1623960_s_at	---	10.2343	10.2737	10.5829	10.1577	9.49746	9.76004	10.2675	9.76825	9.9821	-0.0765911	-0.776219	-0.822828	0.0332388	-0.505422	-0.60076
1623961_at	Arpc3B	9.94174	10.2762	9.91529	10.4626	10.3288	9.8947	10.2278	10.3481	9.74436	0.52084	0.0526896	-0.0205889	0.286109	0.0719919	-0.17092
1623962_x_at	---	2.36878	2.37128	2.35625	2.35844	2.37591	2.36455	2.37729	2.36562	2.34944	-0.010341	0.00463724	0.00830412	0.00851036	-0.00565434	-0.00680733
1623963_at	CG32115	7.30653	5.18639	6.80592	6.04497	3.44672	3.92686	6.5815	3.42852	3.68753	-1.26155	-1.73967	-2.87906	-0.72503	-1.75787	-3.11839
1623964_at	Or83c	2.01389	2.01446	2.0076	2.00966	2.01698	2.01112	2.01861	2.01165	2.00837	-0.00423646	0.00252104	0.00352001	0.0047173	-0.00281215	0.000767469
1623965_at	---	2.2099	2.20815	2.20127	2.2028	2.21133	2.20567	2.21296	2.20587	2.20241	-0.00710188	0.00318146	0.00439858	0.00305637	-0.00228143	0.00113678
1623966_s_at	Nrt	9.82371	8.50982	9.01168	10.2614	10.3885	10.6328	10.099	9.60754	10.3555	0.437649	1.87868	1.62115	0.275334	1.09772	1.34377
1623967_at	Shc	10.724	10.7591	10.8632	11.3304	11.3449	11.2229	11.1206	11.5047	11.273	0.606424	0.585814	0.359759	0.396623	0.745624	0.409852
1623968_at	CG10631	9.00306	8.6395	8.0402	9.18877	9.09911	9.02143	9.26607	9.01631	9.05545	0.185713	0.459611	0.981225	0.263008	0.376814	1.01525
1623969_at	CG31200	2.32706	2.32854	2.32129	2.32176	2.34252	2.32252	2.33179	2.3261	2.31363	-0.00530616	0.0139813	0.00122452	0.0047272	-0.00243759	-0.00765944
1623970_at	CG13154	2.25789	2.25992	2.25092	2.24984	2.26952	2.25457	2.26301	2.25611	2.24804	-0.00805806	0.00959635	0.00365114	0.00511023	-0.0038085	-0.00288486
1623971_at	CG9150	2.1319	2.13171	2.12228	2.1268	2.13605	2.12902	2.13697	2.1296	2.12386	-0.00510038	0.00434279	0.00673318	0.00507196	-0.0021162	0.00157285
1623972_a_at	CG4538 /// DlitCG4538	10.8108	10.8206	11.0086	11.0027	10.9575	10.9041	10.9763	10.8699	10.9893	0.191906	0.136889	-0.104492	0.165556	0.0493231	-0.0193176
1623973_at	---	2.2677	2.2695	2.25649	2.26255	2.27459	2.26239	2.27379	2.26551	2.25355	-0.00514809	0.00508952	0.00589705	0.00608595	-0.00398445	-0.00294375
1623974_at	CG15549	2.24355	2.24864	2.24016	2.23821	2.25348	2.24266	2.25123	2.24368	2.23604	-0.00533923	0.00484538	0.00249934	0.00768155	-0.00495815	-0.00412035
1623975_at	az2	7.453	7.59699	7.58336	7.72717	7.57457	7.6061	7.55015	7.85936	7.88236	0.274167	-0.0224199	0.0227404	0.0971512	0.262373	0.298995
1623976_at	CG30081	2.07542	2.07633	2.06676	2.0712	2.07951	2.07329	2.08081	2.07352	2.07041	-0.00421823	0.00317955	0.00652528	0.00538915	-0.00281215	0.00364566
1623977_at	nvy	2.55555	2.5593	2.54169	2.5466	2.61515	2.54996	2.56326	2.62756	2.53592	-0.00895015	0.0558536	0.00827479	0.00771126	0.0682588	-0.00576329
1623978_at	CG10862	2.22532	2.22479	2.21445	2.22031	2.23112	2.22237	2.23	2.2226	2.2187	-0.00500492	0.00633788	0.00791669	0.00468336	-0.00218964	0.00425506
1623979_at	CG15482	2.151	2.15271	2.14601	2.1452	2.15522	2.1473	2.15558	2.14843	2.14225	-0.00579757	0.00251246	0.00129318	0.00458314	-0.0042851	-0.00375724
1623980_at	CG15905	2.20371	2.20564	2.19334	2.19866	2.20974	2.20151	2.20908	2.20192	2.19815	-0.0050529	0.00409722	0.00817084	0.00536544	-0.00371957	0.0048027
1623981_at	CG7017	2.1935	2.19439	2.18751	2.18378	2.19972	2.19133	2.19886	2.19178	2.18337	-0.00972344	0.00532937	0.00382257	0.00536433	-0.00260901	-0.00413442
1623982_s_at	---	2.00526	2.00655	1.99696	2.00112	2.00907	2.0032	2.00984	2.00272	2.00082	-0.00413864	0.00251412	0.00624263	0.00458198	-0.00383377	0.00386488
1623983_at	CG9514	2.51622	2.51398	2.5037	2.50335	2.52318	2.49935	2.52531	2.52299	2.49021	-0.0128695	0.00920701	-0.00434995	0.0090893	0.00901437	-0.0134928
1623984_s_at	MICAL	6.95543	6.68287	5.98019	7.34162	6.81122	6.90316	7.26664	6.98368	7.15396	0.386193	0.128344	0.922966	0.311214	0.300812	1.17377
1623985_at	l(3)j2D3	9.52565	9.10983	9.0525	9.43259	9.22163	9.12751	9.50082	9.33723	8.99932	-0.0930539	0.111801	0.0750113	-0.0248226	0.227398	-0.0531864
1623986_at	CG15046	2.15808	2.15729	2.1541	2.15286	2.16568	2.15656	2.16245	2.15763	2.15042	-0.00521093	0.00838804	0.00246453	0.00437618	0.0003407	-0.00367308
1623987_at	CG12679	1.99232	1.99327	1.98727	1.9885	1.99566	1.99072	1.99704	1.99053	1.98721	-0.00381908	0.00238836	0.00345051	0.00472767	-0.00274336	-5.66246e-05
1623988_at	CG14691	2.34168	2.34521	2.32373	2.33461	2.36267	2.33655	2.35007	2.35127	2.32883	-0.00706426	0.0174613	0.012821	0.00839589	0.00605392	0.00510383
1623989_at	CG5734	12.0241	12.1118	12.0382	12.0705	12.2661	12.1149	12.12	12.1907	12.1398	0.0463016	0.154208	0.076704	0.0958995	0.0788822	0.101583
1623990_at	CG33220	2.16987	2.1708	2.16507	2.1584	2.17286	2.16548	2.17478	2.16692	2.16593	-0.0114629	0.00205612	0.000416517	0.00491169	-0.00387597	0.000860929
1623991_s_at	coro	12.4939	12.3173	12.2549	12.4378	12.1887	12.0481	12.4624	12.2494	12.204	-0.0561157	-0.128551	-0.206819	-0.0314517	-0.0679207	-0.0508614
1623992_at	CG7229	2.18291	2.18413	2.17694	2.17698	2.1878	2.18047	2.1885	2.18072	2.17669	-0.00593459	0.00367117	0.0035305	0.00559139	-0.00340819	-0.000244856
1623993_at	CG4291 /// CG6744	7.58771	7.4604	7.40921	7.65689	7.65903	7.56451	7.57298	7.84402	7.61974	0.0691849	0.198631	0.155298	-0.0147307	0.383616	0.210525
1623994_at	CG30412 /// CG30416	2.37519	2.37685	2.36508	2.36361	2.38374	2.36916	2.38364	2.3725	2.36127	-0.0115843	0.0068922	0.00407124	0.00844253	-0.00434828	-0.00381374
1623995_at	RpL35A	15.2341	15.3287	15.3024	15.0888	15.0871	15.0811	15.1093	15.1219	15.0458	-0.145287	-0.241572	-0.221351	-0.124819	-0.206819	-0.256637
1623996_at	CG5001	3.57496	3.65164	3.7636	5.15715	5.21333	4.24694	4.30919	4.07503	4.98558	1.58219	1.56169	0.483335	0.734229	0.423388	1.22197
1623997_s_at	RpS30	14.8842	15.0055	14.9761	14.8111	14.786	14.8561	14.7921	14.8664	14.7269	-0.0731389	-0.219563	-0.119955	-0.0921779	-0.139112	-0.24913
1623998_at	CG10565	11.107	11.0049	10.6653	10.6012	10.6416	10.5432	10.7358	10.5335	10.4141	-0.505804	-0.363225	-0.122084	-0.371262	-0.471404	-0.251176
1623999_at	Dys	2.12798	2.12927	2.11848	2.12228	2.13355	2.12443	2.13336	2.1256	2.11946	-0.00570564	0.00428081	0.0059433	0.00537811	-0.00367093	0.000971317
1624000_at	CG13443	2.37006	2.37109	2.36027	2.36426	2.37766	2.3688	2.37556	2.36911	2.36345	-0.00580399	0.00657582	0.00852609	0.00550513	-0.00197577	0.0031774
1624001_at	sbb	3.22432	2.39658	2.78755	2.74907	2.48488	2.58635	2.48466	2.3999	2.576	-0.475244	0.0883014	-0.201207	-0.739653	0.00332332	-0.211558
1624002_a_at	CG31291	2.01641	2.0169	2.00995	2.01141	2.01928	2.01332	2.02096	2.01375	2.01034	-0.00500189	0.00237918	0.00337243	0.00455493	-0.00314713	0.000391245
1624003_at	CG10639	10.0775	10.7604	10.7956	9.69273	10.1659	10.1632	9.97919	10.5282	10.3726	-0.384725	-0.594468	-0.63242	-0.0982596	-0.232233	-0.422995
1624004_s_at	rols	7.18214	7.21038	7.97693	6.59985	5.37141	5.80181	6.94365	5.645	6.52935	-0.58229	-1.83897	-2.17512	-0.238489	-1.56538	-1.44758
1624005_at	---	2.17912	2.17992	2.17274	2.1744	2.18455	2.17663	2.184	2.17696	2.17237	-0.00472336	0.00463271	0.00389194	0.0048824	-0.00296569	-0.000372171
1624006_at	MED25	8.00882	7.83182	7.81641	8.25155	7.97926	8.07749	8.18777	7.93541	8.0841	0.242737	0.147442	0.261076	0.178956	0.103591	0.267686
1624007_at	CG6304	2.29148	2.29319	2.28332	2.28244	2.29908	2.28967	2.29839	2.28865	2.27573	-0.00904175	0.0058887	0.00634933	0.00691006	-0.00453973	-0.00759292
1624008_at	eIF2B-epsilon	11.4793	11.7803	11.5887	11.2475	11.3325	11.3665	11.2365	11.3563	11.2707	-0.231736	-0.447776	-0.222203	-0.242721	-0.424034	-0.318009
1624009_at	CG34360	3.26615	3.27093	3.34544	3.62831	3.34994	3.34653	3.34944	3.34508	4.2973	0.362157	0.0790122	0.00108433	0.0832886	0.074146	0.951855
1624010_a_at	CG9062	8.12638	8.35234	8.29867	8.18765	8.29298	8.30638	8.30253	8.20995	8.54102	0.0612685	-0.0593643	0.00770855	0.176147	-0.142395	0.242341
1624011_at	Cpr76Bc	2.21155	2.21089	2.20177	2.20039	2.21389	2.20728	2.21522	2.20778	2.20308	-0.0111627	0.00299597	0.00551105	0.00366447	-0.00311184	0.00130701
1624012_at	mRpL10	9.4165	9.64077	9.39413	8.96717	9.21801	9.12913	9.05984	9.41216	9.09037	-0.449326	-0.422755	-0.264999	-0.356655	-0.228602	-0.303758
1624013_at	CG42233	2.88616	2.88525	2.87898	2.95955	2.88963	3.07833	2.89164	2.88464	3.14569	0.0733969	0.00438666	0.199354	0.00548353	-0.000600815	0.266713
1624014_at	Use1	7.65621	7.77729	7.76218	7.94781	7.88467	7.66604	7.77966	8.15552	7.902	0.291599	0.107384	-0.0961442	0.123454	0.378238	0.139818
1624015_at	CG13732	2.70553	2.71324	2.67811	2.69522	2.72541	2.69112	2.7206	2.70144	2.68948	-0.0103184	0.0121636	0.0130103	0.0150665	-0.0117984	0.0113769
1624016_at	CG14238	2.78792	2.83241	2.78717	2.78854	2.80869	2.79062	2.80607	2.79007	2.78437	0.000614906	-0.0237217	0.00345635	0.0181417	-0.0423381	-0.00279951
1624017_at	Ahcy89E	1.98308	1.98357	1.97901	1.97988	1.98646	1.98115	1.98755	1.98183	1.97789	-0.003197	0.0028882	0.00214887	0.00447727	-0.00174177	-0.00111425
1624018_at	---	2.12018	2.12126	2.1103	2.11459	2.1246	2.11738	2.12519	2.11783	2.11352	-0.00559256	0.00333238	0.00708032	0.00500605	-0.00342822	0.00321484
1624019_s_at	RpL36	15.0503	15.1121	15.0944	15.0942	15.0889	15.0623	15.033	15.1303	15.0571	0.043947	-0.0231924	-0.032155	-0.01726	0.0181894	-0.037343
1624020_at	mod(mdg4)	7.99552	7.96915	8.07693	8.20601	7.98706	8.10154	8.219	8.08214	8.43367	0.210487	0.0179114	0.0246077	0.223478	0.112993	0.356737
1624021_a_at	dlg1	9.82479	8.89577	9.76006	10.1712	9.54169	10.1542	10.1228	9.26939	10.0136	0.346388	0.645923	0.39411	0.29803	0.373625	0.253573
1624022_at	Atac1	4.86409	4.78904	4.6588	4.79614	4.96897	4.7605	4.86383	4.78444	4.76302	-0.0679428	0.179924	0.101698	-0.000255719	-0.00460243	0.104214
1624023_at	Pp1-87B	12.5557	12.1501	12.1705	12.4368	12.4065	12.4319	12.4992	12.1682	12.4506	-0.118886	0.25638	0.261447	-0.0565226	0.0180674	0.280119
1624024_s_at	---	2.25529	2.25771	2.48757	2.24878	2.26121	2.25284	2.26075	2.25369	2.25119	-0.00650079	0.00350332	-0.234728	0.00546672	-0.00402093	-0.236381
1624025_at	CG14674	2.09084	2.09052	2.08383	2.08594	2.09377	2.08804	2.0954	2.08819	2.08447	-0.00490323	0.00325322	0.00421691	0.00455552	-0.00232697	0.000644684
1624026_at	---	2.381	2.38376	2.37161	2.37604	2.39011	2.37868	2.39033	2.38046	2.37313	-0.0049613	0.00634861	0.00706983	0.00932995	-0.00329328	0.00152755
1624027_at	CG4780	8.66851	8.72816	8.51918	8.85591	8.85253	8.67607	8.7305	9.23629	8.70967	0.187407	0.124371	0.156888	0.0619934	0.508128	0.190484
1624028_at	CG4415	2.11184	2.11261	2.41705	2.10766	2.11566	2.10966	2.11703	2.11062	2.10674	-0.00418329	0.00304961	-0.307389	0.00519399	-0.00198722	-0.310305
1624029_at	CG3608	8.96485	9.46668	9.27755	7.87408	8.02126	8.04041	8.33281	8.25328	8.04279	-1.09077	-1.44542	-1.23714	-0.632035	-1.2134	-1.23476
1624030_at	rnh1	9.2445	9.17366	9.06771	9.18573	9.27313	9.29711	9.17521	9.21872	9.1615	-0.0587626	0.099473	0.229401	-0.0692863	0.045063	0.0937862
1624031_at	---	3.4736	3.20886	4.17184	3.17441	3.21423	3.30093	3.26245	3.21811	3.23043	-0.299196	0.00536489	-0.870912	-0.211148	0.00924087	-0.941409
1624032_at	CG3887	12.1035	12.1178	11.8591	12.1844	12.2924	12.1885	12.1033	12.4034	12.0816	0.0809774	0.174582	0.329309	-0.000150578	0.285625	0.222488
1624033_at	Appl	2.72056	2.73005	2.69608	2.70567	2.76996	2.71073	2.73996	2.72409	2.6967	-0.0148904	0.039906	0.0146513	0.0193967	-0.0059638	0.000617027
1624034_at	Gr28a	2.00796	2.0077	1.99699	2.00459	2.01184	2.00633	2.01443	2.00649	2.00337	-0.00337084	0.0041399	0.00934291	0.00647365	-0.00121212	0.00637794
1624035_a_at	hlm /// LCBP1	1.96603	1.96604	1.96041	1.96269	1.96966	1.96405	1.97034	1.96446	1.9621	-0.00334036	0.00361276	0.00363374	0.00430427	-0.00158787	0.00168991
1624036_at	Cht5	2.25803	2.26017	2.24913	2.25155	2.26491	2.25519	2.26434	2.25646	2.24808	-0.0064755	0.00474381	0.00606441	0.00630973	-0.00371003	-0.00104547
1624037_s_at	Taf4	11.2466	10.5077	10.7406	11.2559	10.9091	11.0629	11.3083	10.6433	11.0866	0.00925505	0.401414	0.322359	0.0617178	0.13559	0.346066
1624038_at	CG17024	2.20998	2.21319	2.20181	2.20379	2.21564	2.20769	2.21599	2.20835	2.2015	-0.00619056	0.00244784	0.00588274	0.00601501	-0.00484657	-0.000301123
1624039_at	CG10147	4.7073	4.69746	4.69392	4.87648	4.70099	4.69678	4.65616	4.69534	4.69017	0.169175	0.00352383	0.00285339	-0.0511475	-0.00212336	-0.00375652
1624040_at	CG12732 /// SK	2.1059	2.10733	2.09615	2.10042	2.10973	2.1031	2.11078	2.10346	2.09767	-0.00547281	0.00240254	0.00694799	0.00488347	-0.00387311	0.00152659
1624041_at	cul-4	10.4306	10.4264	10.4031	10.411	10.385	10.3888	10.4614	10.2572	10.3856	-0.0195679	-0.0413971	-0.0142279	0.0307873	-0.169216	-0.0174808
1624042_at	Gprk2	10.2549	10.0399	10.4803	10.111	9.82581	9.89289	10.0897	10.2114	10.4678	-0.143899	-0.214118	-0.587455	-0.165187	0.171473	-0.0125523
1624043_at	---	4.35732	3.97194	4.17452	4.21851	4.06206	4.21016	4.33775	3.75844	4.20738	-0.138813	0.0901189	0.0356455	-0.0195662	-0.213501	0.0328627
1624044_at	mRpL52	10.0391	10.1876	9.58794	9.70064	9.82051	9.4959	9.8105	9.98145	9.48727	-0.338478	-0.367101	-0.0920467	-0.228612	-0.206154	-0.100671
1624045_at	---	2.11712	2.11945	2.1125	2.113	2.12336	2.11616	2.12214	2.11523	2.11252	-0.00411638	0.00391698	0.00366473	0.00502352	-0.00421691	2.71796e-05
1624046_at	---	2.188	2.18835	2.17656	2.18273	2.19109	2.18613	2.19269	2.18437	2.17893	-0.00527301	0.00273585	0.00956845	0.00468727	-0.00397539	0.00236869
1624047_at	CG31078	2.3231	2.3254	2.31018	2.31352	2.33229	2.31831	2.33017	2.32086	2.30949	-0.00957705	0.00689459	0.00813341	0.00706648	-0.00453377	-0.00068903
1624048_at	CG15185	2.1331	2.1345	2.12357	2.12743	2.1386	2.13014	2.13826	2.13078	2.12458	-0.00567719	0.00409293	0.00657249	0.0051573	-0.00372076	0.00101757
1624049_at	DmsR-2	2.27353	2.27645	2.26329	2.26761	2.28117	2.27116	2.27975	2.2713	2.26303	-0.00591708	0.00472188	0.00786996	0.00622054	-0.00515389	-0.000258446
1624050_at	CG6842	10.3942	10.3821	10.1163	10.6844	10.794	10.5913	10.5604	10.8347	10.6024	0.290189	0.411915	0.475013	0.166117	0.452617	0.486073
1624051_at	CG13850	8.93342	8.91478	8.44409	8.06646	8.27184	8.04478	8.42758	8.17782	7.90485	-0.866965	-0.642948	-0.399306	-0.505845	-0.736959	-0.539234
1624052_at	CG6294	6.97038	6.85806	6.56467	6.94794	6.98008	6.91974	6.65545	6.88481	7.22439	-0.0224472	0.122022	0.355069	-0.31493	0.0267491	0.659713
1624053_at	CG33967	5.4445	5.06189	5.07737	5.10573	5.23803	5.08393	4.9986	4.97682	5.06977	-0.338776	0.176132	0.00655746	-0.445909	-0.0850701	-0.00760508
1624054_at	Adgf-A	12.1183	10.8424	10.9598	11.7661	10.8453	10.7708	11.8309	10.6538	11.2329	-0.352194	0.00298691	-0.188933	-0.287383	-0.188594	0.273102
1624055_at	---	2.20343	2.20521	2.19999	2.19864	2.20791	2.20218	2.20806	2.20182	2.19515	-0.00478915	0.00269437	0.0021894	0.00463504	-0.00339198	-0.00484419
1624056_a_at	CG12455	2.23285	2.23436	2.22739	2.22055	2.23818	2.23035	2.23774	2.22842	2.22485	-0.0122979	0.00381541	0.00296426	0.00489063	-0.00593758	-0.00253272
1624057_at	CG16713	2.27345	2.27717	2.26233	2.26537	2.28457	2.26971	2.28089	2.27148	2.26129	-0.0080753	0.00739837	0.00738144	0.00744179	-0.00568819	-0.00103569
1624058_at	fs(1)N	4.71906	5.04682	4.96963	4.3133	4.65702	4.45509	4.61211	4.1325	4.65583	-0.405754	-0.389801	-0.514546	-0.106944	-0.914324	-0.313806
1624059_at	CG32223	6.27197	6.28752	6.4463	6.54043	6.59454	6.81233	6.43624	6.58539	6.58792	0.268453	0.307018	0.36603	0.164271	0.297873	0.141613
1624060_at	bab2	11.6735	11.2206	12.3512	11.1797	11.2111	11.8398	11.2195	11.0071	11.9007	-0.493806	-0.009552	-0.511375	-0.453948	-0.213479	-0.450517
1624061_at	Vm32E	2.53923	2.54678	2.532	2.53953	2.54957	2.54193	2.55064	2.54106	2.53618	0.000303295	0.00278616	0.00992727	0.0114141	-0.005723	0.0041759
1624062_at	CG14962	7.78947	7.98617	7.78819	7.67181	7.68187	7.69379	7.78231	7.69447	7.73954	-0.117659	-0.304298	-0.094408	-0.00715619	-0.291696	-0.0486493
1624063_at	CG15699	2.0259	2.02425	2.0199	2.02129	2.02767	2.02242	2.02753	2.02138	2.01983	-0.00461579	0.00342393	0.00251842	0.00162386	-0.00286412	-7.10489e-05
1624064_at	CG9915	11.0485	10.9497	10.7536	10.9989	11.0522	10.9082	11.0192	10.863	10.9541	-0.0495374	0.102496	0.154602	-0.0292186	-0.0867357	0.200496
1624065_at	sqh	13.9621	13.9716	13.7792	14.1661	14.2109	14.0946	14.0747	14.3625	14.0947	0.203974	0.239336	0.315422	0.112663	0.390918	0.315552
1624066_at	---	2.47288	2.47975	2.46597	2.46651	2.47943	2.46817	2.4826	2.47477	2.47022	-0.00637075	-0.00032115	0.00220251	0.00972154	-0.00498295	0.00425267
1624067_at	CG6704	2.13815	2.13843	2.1286	2.13273	2.14308	2.1349	2.14219	2.13555	2.13121	-0.00542292	0.00464892	0.00629544	0.00404385	-0.00288105	0.00260401
1624068_at	---	3.16043	3.16272	3.2358	3.10945	3.19117	3.15778	3.16626	3.1575	3.12456	-0.0509807	0.0284526	-0.0780227	0.00583077	-0.00521851	-0.111237
1624069_at	CG7296	1.93246	1.93144	1.92768	1.92739	1.93588	1.92949	1.93588	1.92947	1.92721	-0.00506545	0.00444591	0.00181305	0.0034266	-0.00197065	-0.000469327
1624070_at	RpS9	9.4088	9.84672	9.68783	8.54278	9.00696	9.17377	8.76497	9.34087	8.95417	-0.86602	-0.839758	-0.514066	-0.643829	-0.505849	-0.733665
1624071_at	CG14550	10.5637	10.6023	10.186	10.2539	10.4541	10.2149	10.3256	10.3704	10.1297	-0.309776	-0.148178	0.0288725	-0.238043	-0.231931	-0.0563564
1624072_at	---	2.28577	2.28882	2.27772	2.27973	2.29419	2.28156	2.29086	2.28587	2.27204	-0.00603643	0.00537634	0.00384235	0.00509109	-0.00294518	-0.00568295
1624073_at	CG15800	2.26906	2.27248	2.25767	2.2611	2.27737	2.26348	2.2767	2.26778	2.25828	-0.00796836	0.00489116	0.00580931	0.00763896	-0.00469828	0.000611305
1624074_at	Obp56a	2.16307	2.16213	2.15442	2.15757	2.16677	2.1603	2.1704	2.16072	2.15375	-0.00549929	0.00463986	0.00587893	0.00732682	-0.00141096	-0.000677109
1624075_at	CG31495	6.03357	6.28404	5.99305	6.10993	6.13133	6.11912	6.12225	6.4673	6.12405	0.0763553	-0.152712	0.126063	0.0886767	0.18326	0.131
1624076_at	CG5849	2.42159	2.42503	2.40603	2.41744	2.42701	2.41502	2.43125	2.41984	2.4163	-0.00414509	0.00198197	0.00899076	0.00966284	-0.00518656	0.0102715
1624077_at	CG13390	7.93482	8.36168	8.25232	7.67959	7.81959	7.83438	7.86681	7.8921	7.83916	-0.255224	-0.542086	-0.417939	-0.0680036	-0.469581	-0.413154
1624078_at	CG5463	7.79435	7.82035	7.80566	7.74055	7.58115	7.41816	7.69419	7.75828	7.46443	-0.0537963	-0.239205	-0.387501	-0.100164	-0.0620732	-0.341223
1624079_a_at	Rab21	7.24472	6.87007	6.68686	7.53462	7.45158	7.2945	7.38776	7.66547	7.07987	0.289896	0.581509	0.607641	0.143043	0.795396	0.393016
1624080_s_at	Trn	11.3831	10.6938	11.5194	11.393	11.186	11.3979	11.5533	10.9092	11.3617	0.00991089	0.492201	-0.121494	0.170285	0.215347	-0.157744
1624081_at	CG14359	2.06741	2.06961	2.06233	2.06264	2.07041	2.06465	2.07181	2.06468	2.06305	-0.00477073	0.000793696	0.00231743	0.00439258	-0.00492859	0.000715733
1624082_at	Or33c	2.05868	2.05936	2.05072	2.05424	2.06182	2.05577	2.06336	2.05653	2.05384	-0.00444812	0.00246763	0.00504756	0.00467548	-0.0028286	0.0031147
1624083_s_at	M(2)21AB	13.2221	13.5876	13.798	12.5535	12.737	12.9039	12.8314	12.8827	12.9737	-0.668596	-0.850601	-0.894109	-0.390696	-0.704847	-0.824265
1624084_s_at	---	2.32556	2.32738	2.30966	2.31615	2.33319	2.32184	2.33305	2.32394	2.30864	-0.00941107	0.00580716	0.0121741	0.00749727	-0.00343895	-0.00101876
1624085_at	CG9876	2.58927	2.59782	2.58045	2.57796	2.59575	2.58586	2.59408	2.5871	2.56811	-0.0113103	-0.00207591	0.00540757	0.0048118	-0.0107253	-0.0123379
1624086_at	Vha36	12.2174	12.6669	12.5614	12.2746	12.461	12.384	12.215	12.5718	12.3656	0.057188	-0.205925	-0.17742	-0.00243372	-0.0950994	-0.195796
1624087_at	---	2.24424	2.24631	2.23329	2.24022	2.2525	2.24191	2.24987	2.24313	2.23974	-0.00402353	0.00619102	0.00861573	0.00562915	-0.00318074	0.00644279
1624088_at	CG3108	2.13561	2.13741	2.12592	2.13014	2.14018	2.1326	2.1405	2.13293	2.12752	-0.00546828	0.0027647	0.00668216	0.0048985	-0.00448632	0.00160646
1624089_at	---	2.43842	2.44036	2.42618	2.43392	2.44895	2.42816	2.44354	2.43422	2.434	-0.00450212	0.00859189	0.00197577	0.00512165	-0.00613499	0.00781894
1624090_at	CG12726 /// CG34324	2.27553	2.27876	2.29299	2.26897	2.28081	2.2733	2.28436	2.27331	2.26516	-0.00656508	0.00204873	-0.0196908	0.00883322	-0.0054543	-0.027827
1624091_at	---	2.45236	2.45409	2.44467	2.44616	2.46999	2.44823	2.45714	2.44928	2.44823	-0.00620348	0.0158987	0.00355291	0.0047764	-0.00481153	0.00355792
1624092_at	Jon99Ci	2.09729	2.09759	2.08775	2.09204	2.10029	2.09425	2.10183	2.09445	2.08978	-0.0052443	0.00270152	0.00649381	0.00454715	-0.00313187	0.00202394
1624093_at	---	7.82734	7.65818	7.80638	7.83852	7.82305	7.82518	7.87018	7.70443	7.80532	0.011177	0.164869	0.0188003	0.0428362	0.0462537	-0.00105906
1624094_at	---	2.536	2.54088	2.52774	2.52836	2.55772	2.531	2.54585	2.53506	2.50376	-0.00764627	0.0168433	0.00326252	0.00985003	-0.00581884	-0.0239766
1624095_at	---	2.81547	2.83705	2.79335	2.80088	2.82744	2.80327	2.82378	2.80528	2.80191	-0.0145887	-0.00961637	0.00992608	0.00831654	-0.0317752	0.00855684
1624096_at	---	2.03386	2.03372	2.02812	2.02945	2.03695	2.03146	2.03876	2.03173	2.02861	-0.00440357	0.00323749	0.00333786	0.00490162	-0.00198793	0.000490904
1624097_s_at	wge	11.0169	10.7032	11.0807	11.0479	10.9202	11.0179	11.0928	10.8066	11.3213	0.0309754	0.216974	-0.0628672	0.0758936	0.103428	0.240584
1624098_s_at	CG18675 /// tipE	2.33107	2.33328	2.32664	2.32244	2.33771	2.32752	2.33706	2.3288	2.31946	-0.00863155	0.00442982	0.000884771	0.00599336	-0.00448775	-0.00718117
1624099_at	---	2.30471	2.30891	2.28748	2.29894	2.32217	2.29881	2.31514	2.30403	2.28795	-0.00577596	0.0132635	0.0113287	0.0104266	-0.00487256	0.000465631
1624100_at	CG1529	8.66312	8.66646	8.64676	8.70449	8.68226	8.65643	8.68784	8.65877	8.65723	0.0413692	0.0158033	0.00967217	0.0247205	-0.00769043	0.0104733
1624101_at	Cyp6a23	3.90175	4.04497	4.60378	3.8832	3.89026	4.00961	3.87262	3.78943	3.87822	-0.0185533	-0.154708	-0.594172	-0.0291348	-0.25554	-0.725554
1624102_at	---	3.76303	3.89954	3.65955	3.84663	3.79545	3.7764	3.83155	3.44339	3.76046	0.0835963	-0.104088	0.116853	0.068514	-0.456142	0.100911
1624103_at	CG7246	7.27031	7.55871	6.91709	6.21198	6.67423	6.64103	6.56141	6.75995	6.45386	-1.05832	-0.88448	-0.27606	-0.708897	-0.798759	-0.463238
1624104_at	---	2.11032	2.11257	2.10266	2.10672	2.11472	2.10829	2.11529	2.10867	2.10336	-0.00360274	0.0021553	0.00563741	0.00496458	-0.00389934	0.000701904
1624105_at	CG8248	2.24494	2.24527	2.23622	2.24028	2.24904	2.24196	2.25032	2.24288	2.23869	-0.0046586	0.00377178	0.0057385	0.00538187	-0.00238681	0.00247025
1624106_at	CG3790	2.1803	2.18035	2.17237	2.17374	2.18484	2.17853	2.18551	2.17839	2.17626	-0.00655835	0.00448394	0.00615835	0.00521177	-0.00196099	0.00389624
1624107_at	---	1.8079	1.80844	1.8048	1.80528	1.81165	1.80605	1.81219	1.80674	1.80496	-0.00262693	0.00320625	0.00125325	0.00428451	-0.00170088	0.000161409
1624108_at	CG34114	2.41324	2.41621	2.41071	2.41051	2.42074	2.41333	2.42028	2.41221	2.40556	-0.00273722	0.00452828	0.00261664	0.0070395	-0.00400114	-0.00514984
1624109_s_at	CG31522	9.17068	8.5995	8.90378	9.05609	8.69141	8.98385	9.25532	8.22712	9.20416	-0.114588	0.0919104	0.0800695	0.0846384	-0.372381	0.300373
1624110_at	cv-c	2.28015	2.26751	2.25668	2.26038	2.27105	2.262	2.26977	2.25994	2.2542	-0.0197762	0.00354004	0.0053246	-0.0103804	-0.00757432	-0.00247812
1624111_at	mun	2.38963	2.39144	2.3816	2.38567	2.40149	2.38741	2.39414	2.38785	2.3824	-0.00395905	0.0100412	0.00581455	0.00451666	-0.00359273	0.00079751
1624112_at	---	2.62214	2.63329	2.61639	2.59448	2.62837	2.61833	2.62574	2.61917	2.60557	-0.0276522	-0.00491905	0.00193763	0.00360231	-0.0141194	-0.0108256
1624113_at	CG7845	10.5497	10.5877	10.1243	9.53729	9.71401	9.68739	9.7988	9.53877	9.36211	-1.01246	-0.873691	-0.436921	-0.750945	-1.04892	-0.762197
1624114_at	Klp59C	2.17599	2.17983	2.16652	2.17024	2.18155	2.17375	2.18197	2.17412	2.1668	-0.00574401	0.00171566	0.00722885	0.00598288	-0.00571394	0.000278473
1624115_s_at	---	2.23408	2.23729	2.22281	2.22723	2.24185	2.23064	2.24208	2.23238	2.22221	-0.00685645	0.00455761	0.00783753	0.00799533	-0.00491238	-0.000600576
1624116_at	Mst36Fa	2.16557	2.16735	2.16278	2.16246	2.16952	2.16439	2.17067	2.16412	2.1462	-0.00311471	0.00216889	0.00160789	0.00509861	-0.00323296	-0.0165873
1624117_at	ssp3	8.74372	8.4559	9.01351	9.12666	9.20649	9.58099	9.15094	9.02017	9.81562	0.382931	0.750595	0.567478	0.407217	0.564278	0.802108
1624118_at	Rab-RP3	8.73972	8.77188	8.82488	8.6427	8.62201	8.45379	8.66029	8.81454	8.48299	-0.0970207	-0.14987	-0.371088	-0.0794309	0.0426569	-0.341896
1624119_at	CG32486	9.35227	9.62633	9.90493	10.3793	9.79375	10.2776	9.80642	10.1389	10.4725	1.02706	0.167425	0.372714	0.454143	0.512612	0.567597
1624120_at	---	2.63576	2.64708	2.61821	2.61635	2.6475	2.63554	2.64745	2.63991	2.61674	-0.0194096	0.000427008	0.0173366	0.0116853	-0.00716329	-0.00146627
1624121_at	knk	2.27597	2.27686	2.27034	2.26739	2.28347	2.51017	2.28094	2.27414	2.27167	-0.0085795	0.00661707	0.23983	0.00496452	-0.00271583	0.00132918
1624122_a_at	Rapgap1	10.8832	10.2793	10.6993	11.7989	11.633	11.7213	11.5976	11.3527	12.0268	0.915669	1.3537	1.02203	0.714356	1.07342	1.32753
1624123_at	CG13196	5.43946	5.10369	5.43242	5.46115	5.17604	5.43061	5.4439	5.14575	5.42156	0.0216937	0.07235	-0.00180912	0.00444104	0.0420599	-0.0108557
1624124_at	GNBP1	8.53633	8.88593	8.53208	8.80429	9.13054	9.03244	8.731	9.09969	9.05404	0.267966	0.244617	0.500358	0.194679	0.213763	0.521966
1624125_at	ft	2.48589	2.69065	2.49483	2.49914	2.49711	2.4865	2.50235	2.50813	2.95868	0.0132483	-0.193534	-0.00832701	0.016459	-0.182516	0.463854
1624126_at	CG2321	2.60537	2.60666	2.5914	2.90145	2.60987	2.51381	2.72042	2.55763	2.72524	0.296079	0.00320673	-0.0775847	0.115051	-0.0490279	0.133839
1624127_at	---	2.67052	2.67293	2.64407	2.66273	2.68722	2.65269	2.68005	2.6659	2.65612	-0.00778809	0.0142961	0.00862312	0.00953118	-0.00702596	0.0120487
1624128_at	CG31769	2.3693	2.37072	2.35503	2.36052	2.37442	2.36111	2.37433	2.3647	2.35233	-0.00878069	0.00370193	0.00608778	0.00502646	-0.00602365	-0.00269747
1624129_s_at	CG7708	2.53699	2.54101	2.51469	2.52613	2.55135	2.52609	2.54844	2.53185	2.51352	-0.0108679	0.0103364	0.0114062	0.0114513	-0.00916266	-0.00116396
1624130_at	Obp56h	2.25186	2.25035	2.23875	2.24273	2.25653	2.24812	2.25685	2.2482	2.24222	-0.00912302	0.00617266	0.00936627	0.0049915	-0.00214934	0.00347376
1624131_at	---	2.93488	2.94761	2.9221	2.90925	2.93788	2.92116	2.93951	2.92985	2.92928	-0.0256276	-0.00972939	-0.000942707	0.00463039	-0.0177615	0.00718164
1624132_at	CG4447	7.27428	7.14919	7.4059	7.34038	6.78658	6.84298	7.45759	6.9551	6.71688	0.0661	-0.362612	-0.562912	0.183305	-0.194088	-0.689015
1624133_at	---	2.59753	2.59703	2.59015	2.5879	2.60597	2.59412	2.60994	2.5962	2.58262	-0.00962261	0.0089395	0.00396967	0.01241	-0.00083375	-0.0075295
1624134_a_at	NC2alpha	8.61159	9.00249	8.65889	8.66329	8.84794	8.53932	8.531	9.0446	8.68361	0.0517029	-0.154557	-0.119577	-0.0805856	0.0421076	0.0247154
1624135_at	HBS1	11.4926	11.7383	11.6719	11.4593	11.5188	11.4704	11.4409	11.7554	11.3936	-0.0333459	-0.219539	-0.201518	-0.0517144	0.0170698	-0.278249
1624136_at	---	3.77405	2.96	3.69096	3.82759	3.66872	3.76965	3.77299	3.5636	3.85429	0.0535494	0.708721	0.0786984	-0.00105621	0.6036	0.16333
1624137_at	CG11911	2.43664	2.44094	2.43131	2.43453	2.44394	2.43478	2.44739	2.43665	2.42401	-0.00211053	0.00299907	0.0034709	0.010744	-0.00428963	-0.00729966
1624138_at	CG5800	8.47305	8.49529	8.17118	7.68531	8.04052	8.05885	8.01735	8.00224	7.85558	-0.787741	-0.45477	-0.112328	-0.455697	-0.493046	-0.3156
1624139_at	PhKgamma	9.32516	9.41758	9.56925	9.50596	9.22144	9.26161	9.54589	9.78516	9.38961	0.180796	-0.196144	-0.307641	0.220728	0.367579	-0.179643
1624140_at	---	2.36756	2.37491	2.36015	2.35475	2.37068	2.35735	2.37201	2.36542	2.34732	-0.0128136	-0.00423646	-0.00280094	0.00444418	-0.00948906	-0.0128291
1624141_at	CG4901	9.71904	9.73082	9.41454	9.51842	9.50942	9.44951	9.53732	9.52896	9.53858	-0.200614	-0.221399	0.0349674	-0.181713	-0.201855	0.124035
1624142_a_at	l(2)s5379	12.2396	12.0254	12.341	12.4747	12.2247	12.3659	12.406	12.3325	12.4297	0.235085	0.199241	0.0249195	0.166401	0.307114	0.0886698
1624143_a_at	CG12071	2.44346	2.44498	2.4291	2.43644	2.45068	2.43775	2.45946	2.44341	2.43706	-0.00701319	0.00570488	0.00865078	0.0160094	-0.00157356	0.00795507
1624144_at	CG13566	2.29233	2.29303	2.28697	2.28892	2.29567	2.29046	2.29774	2.29102	2.28884	-0.00341388	0.00263882	0.00348949	0.00540244	-0.00200605	0.00186634
1624145_a_at	isopeptidase-T-3	8.95143	9.23128	8.99104	9.0011	9.2931	9.07928	9.04565	9.35259	9.17735	0.049675	0.0618191	0.0882435	0.0942214	0.121308	0.186306
1624146_at	CG5174	3.6496	3.85992	4.25597	4.04411	3.64745	3.64018	3.95259	4.11657	4.14363	0.394513	-0.212469	-0.615794	0.302995	0.256649	-0.112344
1624147_at	---	2.30862	2.30833	2.29237	2.30061	2.31131	2.30038	2.31437	2.30488	2.2952	-0.00801072	0.00298834	0.0080061	0.0057525	-0.00344396	0.00283027
1624148_at	---	2.40088	2.40519	2.38586	2.39281	2.41507	2.39495	2.40865	2.40117	2.39775	-0.00806446	0.0098803	0.00908232	0.00776828	-0.00401354	0.0118849
1624149_at	CG4669 /// DsimCG4669	2.45416	2.45394	2.44213	2.44105	2.46186	2.44548	2.46247	2.44979	2.44278	-0.0131188	0.00791717	0.00334978	0.00830327	-0.00415301	0.000651121
1624150_at	FKBP59	12.3508	12.3513	12.0222	11.8388	11.9353	11.9188	12.0025	11.8643	11.7594	-0.51194	-0.415952	-0.103393	-0.3483	-0.486959	-0.26286
1624151_a_at	Ccn	2.27257	2.27536	2.25973	2.26435	2.28047	2.26819	2.27818	2.27418	2.25907	-0.00821325	0.00510263	0.00846815	0.00561437	-0.00117779	-0.000656128
1624152_at	CG11851	11.3445	11.2535	10.8934	11.2989	11.348	11.2465	11.4789	11.1878	11.1783	-0.0455559	0.0945501	0.353078	0.134424	-0.0657101	0.284917
1624153_at	Tina-1	12.767	13.1538	13.3527	12.6775	12.8975	13.0038	12.8343	13.3777	13.2596	-0.0894309	-0.25632	-0.348907	0.0673187	0.223933	-0.0931349
1624154_at	ial	10.5884	10.4904	10.0664	10.6215	10.7066	10.4891	10.6063	10.8064	10.5742	0.0330649	0.21625	0.422626	0.0178908	0.316036	0.507765
1624155_at	---	2.22283	2.22201	2.21461	2.2178	2.22541	2.21994	2.22829	2.21969	2.21671	-0.0050371	0.00339842	0.00533557	0.00546097	-0.00232291	0.00209618
1624156_at	Ugt86Da	8.77809	9.2859	10.3627	7.48292	7.08116	7.65113	8.05636	8.11098	7.51362	-1.29517	-2.20474	-2.71161	-0.721736	-1.17493	-2.84913
1624157_at	CG8520	9.27479	9.57217	9.59321	8.50054	8.83252	8.78082	8.81208	8.89367	8.79478	-0.774246	-0.739643	-0.812387	-0.462707	-0.678496	-0.798422
1624158_at	CG14481	2.24947	2.25183	2.23896	2.24102	2.28346	2.24635	2.25423	2.24679	2.23537	-0.00845557	0.0316298	0.00738692	0.00475664	-0.00503993	-0.00359583
1624159_at	Cyp9h1	2.28283	2.28792	2.26519	2.2724	2.28749	2.27846	2.28648	2.27894	2.26716	-0.0104269	-0.000426293	0.0132663	0.00364693	-0.00897598	0.00197148
1624160_at	CG11329	8.44882	8.78632	8.65393	8.1272	8.3269	8.18241	8.40662	8.54404	8.39681	-0.321618	-0.459423	-0.471519	-0.0422076	-0.242281	-0.257119
1624161_at	---	2.5285	2.53908	2.51808	2.51529	2.53754	2.51653	2.54259	2.52703	2.51391	-0.0132081	-0.00154543	-0.00155115	0.0140888	-0.0120513	-0.00416875
1624162_at	---	2.31814	2.32825	2.30936	2.3049	2.32939	2.30785	2.32758	2.31763	2.41991	-0.0132348	0.00114226	-0.00151396	0.00944471	-0.0106196	0.110552
1624163_at	---	2.86539	2.86716	2.83553	2.84871	2.8765	2.85915	2.87234	2.86201	2.85671	-0.0166886	0.00933576	0.0236197	0.00694957	-0.00515556	0.0211835
1624164_s_at	GlcAT-P	7.67188	9.13969	10.0896	6.38015	7.32984	7.68698	7.68742	7.8904	8.00296	-1.29172	-1.80986	-2.40259	0.0155461	-1.2493	-2.08661
1624165_a_at	Psn	10.9426	11.0934	10.9151	11.2444	11.4254	11.2249	11.2062	11.393	11.317	0.301815	0.331988	0.309817	0.263596	0.299555	0.40194
1624166_x_at	DopR2	1.97917	1.97785	1.97224	1.97353	1.98136	1.97583	1.98195	1.97567	1.97118	-0.00564078	0.00351846	0.00358236	0.00277522	-0.00217986	-0.00106812
1624167_at	---	1.98513	1.98578	1.97936	1.98134	1.98873	1.9832	1.99145	1.98378	1.98059	-0.00378619	0.00295055	0.00384629	0.00631706	-0.00200057	0.00123215
1624168_at	CG14411	8.91398	9.10173	9.19399	8.88279	8.96967	8.99805	8.83348	9.01494	8.94918	-0.0311852	-0.132059	-0.19594	-0.0804974	-0.0867891	-0.244806
1624169_at	Ilp7	2.25196	2.25279	2.2403	2.24548	2.25802	2.24719	2.25788	2.25004	2.24256	-0.00648333	0.00522661	0.00689197	0.00591608	-0.0027523	0.00225997
1624170_at	CG15368	2.2473	2.24858	2.23556	2.23878	2.25527	2.24415	2.2556	2.24464	2.23961	-0.00851854	0.0066967	0.00858855	0.00830544	-0.00393629	0.00405121
1624171_at	CG13488	2.06304	2.06229	2.05422	2.05887	2.06634	2.0601	2.06771	2.06063	2.05703	-0.00416747	0.00404811	0.00588131	0.00466884	-0.00166035	0.00281072
1624172_at	CG33966	2.33464	2.3394	2.36861	2.32848	2.34588	2.33321	2.34068	2.41691	2.33012	-0.00616007	0.00648808	-0.0353971	0.00603934	0.0775163	-0.0384917
1624173_at	CG7264	2.18533	2.18669	2.18278	2.18221	2.19074	2.18396	2.18997	2.18434	2.183	-0.00311526	0.00405288	0.00117683	0.00464153	-0.00234151	0.000220537
1624174_at	---	2.16052	2.16116	2.1582	2.15831	2.16407	2.15864	2.16525	2.15951	2.15533	-0.00220795	0.00291419	0.00043869	0.00473615	-0.00165391	-0.00287247
1624175_at	caup	2.41883	2.4223	2.40871	2.40701	2.43081	2.41574	2.4269	2.41753	2.40558	-0.0118258	0.00850081	0.00702953	0.00806224	-0.00477242	-0.00312924
1624176_at	CG10590	11.0344	11.0829	10.9315	11.1215	11.3066	11.1543	11.3058	11.2076	11.0868	0.087039	0.223715	0.222804	0.271391	0.124743	0.15535
1624177_at	Cpr67Fa1	2.73144	2.72976	2.72111	2.71493	2.73665	2.72908	2.74314	2.72958	2.72703	-0.0165027	0.00689673	0.00796342	0.0117034	-0.000175714	0.00591779
1624178_s_at	CG3777	4.39	2.49106	2.27158	4.5171	2.97628	3.04688	4.8749	2.56568	3.07107	0.1271	0.485221	0.775305	0.4849	0.0746174	0.799487
1624179_at	CG31680	2.44852	2.46002	2.43048	2.43792	2.47346	2.43803	2.45769	2.44795	2.42204	-0.0106019	0.013438	0.00754309	0.00916119	-0.0120733	-0.00843859
1624180_at	Psf3	8.58533	8.20294	8.22934	8.25095	8.19263	8.01927	8.40374	8.12461	8.06626	-0.33438	-0.0103083	-0.210067	-0.181585	-0.0783224	-0.16308
1624181_at	CG8062 /// DmirCG8062	2.44796	2.4465	2.43916	2.44107	2.44999	2.44143	2.45117	2.44339	2.42816	-0.00689223	0.00349212	0.00227666	0.00321015	-0.00310874	-0.010999
1624182_at	---	2.38303	2.38378	2.3619	2.36972	2.39036	2.37589	2.38956	2.38143	2.36231	-0.0133112	0.00658894	0.0139902	0.00652326	-0.00234556	0.000410318
1624183_a_at	Fas1	11.2269	10.5107	10.6476	12.1522	11.7851	11.6402	11.8341	11.6308	12.0547	0.925275	1.27439	0.992579	0.607166	1.12013	1.40707
1624184_at	---	2.17124	2.22257	2.16397	2.16593	2.1765	2.16859	2.17505	2.16805	2.16203	-0.00531315	-0.0460656	0.00461721	0.00381259	-0.0545135	-0.00193596
1624185_at	CG1041	7.85051	7.92475	7.90525	7.72077	7.7416	7.6863	7.61227	7.78762	7.8274	-0.129744	-0.183144	-0.218951	-0.238245	-0.137125	-0.0778556
1624186_at	CG16717	9.24158	9.5622	9.55279	9.01208	9.25414	9.26681	9.07202	9.33116	9.25959	-0.229499	-0.308063	-0.285981	-0.169556	-0.231037	-0.293198
1624187_at	fs(1)Yb	9.35296	9.83434	9.35042	9.43875	9.76342	9.4917	9.62408	9.79141	9.63529	0.0857891	-0.0709162	0.141288	0.271117	-0.0429335	0.284874
1624188_at	CG31392	7.16877	7.18978	6.88856	7.21752	7.19425	7.17669	7.25471	7.15081	7.19268	0.048748	0.00447464	0.288139	0.0859381	-0.0389686	0.304124
1624189_at	CG12236	5.09456	4.36771	3.25581	4.92801	4.23862	4.27163	4.8897	4.06953	4.31206	-0.16655	-0.129091	1.01583	-0.20486	-0.298172	1.05625
1624190_at	CG31637	11.0688	10.4579	10.7463	11.4054	10.8777	10.999	11.3613	10.5195	10.8024	0.336599	0.419754	0.252627	0.292571	0.0615549	0.0560913
1624191_at	cmet	10.5932	9.66342	9.61449	10.6621	10.2651	10.3136	10.8196	9.98365	10.4844	0.0688209	0.601663	0.6991	0.226354	0.320226	0.869872
1624192_at	r-cup	2.0531	2.0548	2.04494	2.04879	2.05936	2.05112	2.0572	2.05108	2.04874	-0.00431392	0.00455809	0.00617981	0.00410297	-0.00372291	0.00380754
1624193_s_at	CG3983	10.6916	10.5805	10.3135	9.71195	9.80471	9.80992	10.0118	9.73011	9.55926	-0.979674	-0.77575	-0.503564	-0.679801	-0.850348	-0.754225
1624194_a_at	Taf12L	2.10103	2.10127	2.09175	2.09588	2.10745	2.09844	2.10524	2.09861	2.09452	-0.00515006	0.00617743	0.00668669	0.00420766	-0.00265527	0.00276542
1624195_at	sug	2.36785	2.76626	2.4148	2.36242	2.37154	2.35197	2.37174	2.3653	2.36359	-0.00543109	-0.394717	-0.062834	0.00388417	-0.400958	-0.0512183
1624196_at	---	2.68018	2.6919	2.64969	2.66736	2.70504	2.67298	2.70152	2.68338	2.6638	-0.0128162	0.0131364	0.023289	0.0213391	-0.00852108	0.0141132
1624197_a_at	CG6652	2.31172	2.31399	2.30257	2.30766	2.31738	2.36934	2.31781	2.31053	2.30228	-0.00405925	0.00339818	0.0667675	0.00608552	-0.00345182	-0.000288487
1624198_at	CG12582	10.3607	9.80087	9.77122	10.5211	10.0951	10.0346	10.4618	9.77893	10.0802	0.160409	0.294207	0.263382	0.101077	-0.0219345	0.309017
1624199_at	NPFR76F	2.145	2.148	2.13714	2.13928	2.15138	2.1424	2.15068	2.1437	2.13921	-0.00571923	0.00337625	0.00526786	0.00568162	-0.00429678	0.00207043
1624200_at	CG8679	6.24501	6.43649	5.88366	6.00246	6.22616	6.1622	5.93836	6.28492	6.23341	-0.24255	-0.210336	0.278533	-0.306651	-0.151577	0.349742
1624201_at	CG15498	2.13517	2.13564	2.12749	2.12976	2.13862	2.13179	2.13923	2.13302	2.12791	-0.00541036	0.00297761	0.00429964	0.00405825	-0.00261807	0.000413656
1624202_a_at	CG2127	2.21942	2.22226	2.21093	2.21493	2.22495	2.21834	2.22579	2.21842	2.21368	-0.00448915	0.00268507	0.00741839	0.00636761	-0.00384116	0.00275564
1624203_s_at	Gli	7.84809	7.61976	8.48584	6.76637	6.32903	6.15663	6.97311	6.44349	6.41286	-1.08171	-1.29073	-2.3292	-0.87498	-1.17626	-2.07297
1624204_at	CG4483	2.25625	2.25888	2.24583	2.25004	2.26459	2.25089	2.26243	2.2545	2.24575	-0.00621327	0.00571537	0.00506186	0.00617519	-0.0043776	-7.39099e-05
1624205_at	Tom40	10.31	10.1389	10.0423	9.28072	9.33958	9.34503	9.65585	9.01543	9.12407	-1.02927	-0.799298	-0.697257	-0.654138	-1.12344	-0.918207
1624206_at	CG11300	2.35685	2.35895	2.35542	2.35183	2.36266	2.35633	2.36618	2.35588	2.35222	-0.00502066	0.00371122	0.000902176	0.00932751	-0.00306702	-0.00320196
1624207_at	btsz	2.05518	2.05479	2.04811	2.05081	2.05815	2.05224	2.0597	2.05278	2.05005	-0.00437603	0.00335264	0.00412941	0.00451453	-0.00201654	0.00193858
1624208_s_at	Arf51F	13.5631	12.7583	13.2116	13.5422	13.0997	13.3051	13.6698	12.823	13.2364	-0.0209269	0.341376	0.0934944	0.106683	0.0646811	0.0247774
1624209_at	---	2.54259	2.54476	2.58149	2.53753	2.54879	2.54088	2.5489	2.54131	2.52788	-0.00505366	0.00403142	-0.0406134	0.00631166	-0.00344872	-0.0536075
1624210_at	CG32699	9.13381	8.96726	9.11971	9.26397	9.17226	9.04508	9.17307	9.07382	9.18226	0.130165	0.205002	-0.0746279	0.0392612	0.106557	0.0625572
1624211_at	CG9005	7.87526	7.90382	7.84947	8.37886	8.1979	8.22654	8.11158	8.02	8.00075	0.5036	0.294071	0.377069	0.236318	0.116172	0.151275
1624212_at	CG6784	2.53747	2.53856	2.51665	2.52317	2.54627	2.52928	2.54664	2.53414	2.52743	-0.0142973	0.00771022	0.0126374	0.00916543	-0.00441575	0.0107791
1624213_at	CG15535	9.02144	9.13731	9.18551	8.80428	9.05573	9.12969	8.74324	8.97128	9.16113	-0.217163	-0.0815783	-0.0558224	-0.278202	-0.166031	-0.0243769
1624214_at	CG9437	8.32701	8.3825	8.14834	8.45302	8.35439	8.33492	8.42197	8.76243	8.28726	0.126013	-0.0281076	0.186574	0.0949586	0.379933	0.138921
1624215_s_at	DIP1	11.691	11.8326	11.9829	12.1482	12.0438	12.2036	12.0225	12.1081	12.3604	0.457176	0.211249	0.220689	0.33143	0.275562	0.377527
1624216_at	Ccp84Ae	2.19185	2.19185	2.18558	2.1873	2.20228	2.18935	2.19741	2.19051	2.18249	-0.00455417	0.0104311	0.00377059	0.00556313	-0.00134683	-0.00309181
1624217_at	---	2.40259	2.40404	2.39977	2.39952	2.40913	2.39571	2.40877	2.40027	2.39756	-0.00306756	0.00508976	-0.00406718	0.00617793	-0.00376844	-0.00220823
1624218_at	---	2.55611	2.55743	2.54414	2.55405	2.56051	2.55489	2.55031	2.55524	2.55276	-0.00205444	0.00308156	0.0107512	-0.00579423	-0.0021944	0.00862479
1624219_s_at	fz2	7.63593	7.19435	7.46132	7.86505	8.44526	9.25948	7.63459	8.034	9.42145	0.22912	1.25092	1.79816	-0.00134057	0.839658	1.96014
1624220_s_at	---	2.89285	2.84533	2.86083	2.93761	2.88531	2.85879	3.17358	2.89139	2.8555	0.044762	0.0399864	-0.00204468	0.280733	0.0460658	-0.00533414
1624221_at	CG32987	2.13207	2.13352	2.12587	2.12603	2.13681	2.12759	2.13682	2.13025	2.12471	-0.00604955	0.00329256	0.00172138	0.00474233	-0.00326896	-0.00115871
1624222_s_at	CG15814 /// DsimCG15814	10.1267	10.3962	10.3138	9.71742	9.97311	9.91273	9.83702	9.9143	9.89112	-0.409306	-0.423081	-0.401062	-0.289706	-0.481894	-0.422668
1624223_at	---	2.23669	2.2385	2.22921	2.22939	2.24116	2.23228	2.24272	2.23451	2.22756	-0.00730629	0.00265336	0.00306392	0.00603037	-0.00399566	-0.00165367
1624224_at	---	7.59635	7.44681	7.41616	7.62329	7.71041	7.76631	7.65958	7.6058	7.75335	0.0269351	0.263602	0.35015	0.0632327	0.158984	0.337186
1624225_at	danr	2.22469	2.22575	2.21337	2.21801	2.23195	2.22065	2.23148	2.22199	2.21244	-0.00668375	0.00619769	0.00728011	0.00678802	-0.00376248	-0.000920773
1624226_at	trus	6.83772	7.28554	6.80669	6.24079	6.4623	6.41749	6.42154	6.49462	6.44114	-0.596926	-0.823235	-0.389205	-0.416171	-0.790912	-0.365557
1624227_at	CG31066	2.45273	2.45697	2.43927	2.44819	2.46588	2.45313	2.46205	2.45334	2.45048	-0.00453622	0.00890398	0.0138617	0.00932191	-0.00362873	0.0112112
1624228_at	mRpL54	9.77743	9.57579	9.16889	9.41807	9.44319	9.31139	9.48171	9.49127	9.15383	-0.359357	-0.132601	0.142494	-0.295714	-0.0845203	-0.0150633
1624229_at	CG15705	2.67804	2.68893	2.63794	2.65383	2.71103	2.65616	2.69621	2.67525	2.63486	-0.0242071	0.0221014	0.0182133	0.0181656	-0.0136864	-0.00308156
1624230_s_at	Ubi-p63E	13.0363	13.0525	12.9163	13.429	13.4466	13.2744	13.2958	13.3709	13.3583	0.392769	0.394187	0.358101	0.259516	0.318417	0.442007
1624231_s_at	Arf79F	14.0962	13.932	14.0807	14.106	14.0141	14.0891	14.1746	14.0022	14.1222	0.00975417	0.0821171	0.00842476	0.0784065	0.0702429	0.0415344
1624232_at	CG13891	2.26928	2.27121	2.25992	2.26416	2.27251	2.26637	2.31419	2.2665	2.26209	-0.00512588	0.00129986	0.00645137	0.0449124	-0.00470757	0.00217056
1624233_at	Gr8a	2.27797	2.28111	2.27039	2.27347	2.28636	2.27622	2.28373	2.27699	2.27062	-0.00449925	0.00524783	0.00583053	0.00576605	-0.00412345	0.000232935
1624234_at	CG7735	2.27183	2.27487	2.26106	2.26465	2.27995	2.26788	2.27794	2.27018	2.26406	-0.00717153	0.00507569	0.0068121	0.00611592	-0.00469017	0.00299835
1624235_at	CG4285	2.26305	2.26468	2.2508	2.25634	2.27056	2.25971	2.27325	2.26085	2.25447	-0.00670294	0.00587749	0.00891399	0.0101985	-0.00382996	0.00366759
1624236_at	CG1773 /// CG30002	2.21779	2.21893	2.20786	2.2122	2.22246	2.21333	2.22211	2.21495	2.20714	-0.00558742	0.00353718	0.00546694	0.00431675	-0.00397944	-0.000726223
1624237_at	CG15099 /// DmirCG15099	8.73875	8.49907	8.58463	9.04769	8.92122	8.93959	9.06273	9.02885	8.85905	0.308937	0.422146	0.354963	0.323974	0.529782	0.274426
1624238_at	---	2.36183	2.36225	2.34583	2.35571	2.36837	2.3749	2.36623	2.35849	2.35587	-0.00611901	0.00612068	0.0290737	0.00439386	-0.00375915	0.0100372
1624239_at	CG8335	2.32483	2.32759	2.31478	2.31696	2.33325	2.31816	2.33099	2.32259	2.31279	-0.00787412	0.00565887	0.00337815	0.00616426	-0.00499868	-0.00198865
1624240_at	Uch	11.7234	11.9515	12.0874	11.995	12.2147	12.3753	11.9278	12.1928	12.3149	0.271659	0.263232	0.287972	0.204386	0.241284	0.227529
1624241_at	NaCP60E	4.81773	4.09864	3.76101	4.3353	3.72758	4.23838	4.87372	3.54486	3.95757	-0.482437	-0.371061	0.47737	0.0559875	-0.55378	0.196563
1624242_at	CG32301	2.2867	2.28806	2.27244	2.28174	2.29398	2.28429	2.2938	2.28562	2.27942	-0.00495816	0.00591803	0.0118561	0.00709999	-0.00244117	0.00698543
1624243_at	CG9265	2.26076	2.26315	2.25043	2.25352	2.26864	2.2566	2.26799	2.25892	2.24829	-0.00723776	0.00549436	0.0061748	0.00722813	-0.00422668	-0.00213909
1624244_at	S6k	11.9025	11.7704	12.4353	11.8675	12.0314	12.0902	12.039	12.0033	12.3466	-0.0350301	0.260969	-0.345169	0.136498	0.232885	-0.0887518
1624245_at	CG15239	2.26604	2.26954	2.25722	2.26009	2.27281	2.26322	2.27228	2.26462	2.25841	-0.00595279	0.00327206	0.00599956	0.00623906	-0.00492454	0.00119019
1624246_s_at	CG11334	9.46883	9.49793	9.31491	9.45138	9.11266	9.14037	9.48567	9.44614	9.20077	-0.0174476	-0.385268	-0.17454	0.0168383	-0.0517893	-0.11414
1624247_at	CG5543	8.53117	8.17897	7.81166	8.55694	8.44755	8.38441	8.5567	8.48875	8.40523	0.0257764	0.268578	0.572746	0.0255323	0.309778	0.593572
1624248_s_at	Aef1	7.75451	7.34998	7.6164	7.34524	7.15173	7.40507	7.62516	6.99242	7.65898	-0.409273	-0.19825	-0.211332	-0.129353	-0.357557	0.0425825
1624249_at	---	2.07358	2.07336	2.06869	2.06992	2.07796	2.07184	2.07825	2.07217	2.0696	-0.00365392	0.00460005	0.00314665	0.00467614	-0.00119019	0.000909329
1624250_at	CG32432	2.05654	2.05852	2.05002	2.05235	2.06157	2.05456	2.06221	2.05429	2.05193	-0.00419349	0.00305414	0.00454044	0.00567188	-0.00422549	0.0019052
1624251_a_at	CG14235 /// CG18809 /// DmauCG14235 /// DsimCG14235	13.7482	13.8034	13.666	13.5181	13.5914	13.4653	13.6148	13.6154	13.4437	-0.23011	-0.212005	-0.200697	-0.13336	-0.188034	-0.222307
1624252_s_at	CG12592 /// sle	11.5299	11.1145	11.1698	11.4849	11.2218	11.1682	11.5424	11.1539	11.5375	-0.0449767	0.107296	-0.00163174	0.0124494	0.0394554	0.367707
1624253_at	CG9125	9.92145	9.84222	9.75354	10.1325	9.94901	9.96106	10.0542	9.95053	10.0072	0.21103	0.106783	0.207524	0.132745	0.108305	0.253666
1624254_at	CG32070	2.3907	2.38817	2.37714	2.38097	2.3928	2.38986	2.39233	2.38601	2.37821	-0.00972651	0.00463104	0.0127225	0.0016367	-0.00215769	0.00106859
1624255_at	---	2.36585	2.36939	2.3517	2.35721	2.37361	2.36244	2.37463	2.36385	2.34735	-0.0086424	0.00422597	0.0107431	0.00877881	-0.00553799	-0.00435042
1624256_at	CG16857	2.07624	2.07581	2.06537	2.06982	2.07708	2.07154	2.07874	2.07207	2.06384	-0.00641853	0.00126147	0.00617361	0.00250235	-0.00373936	-0.00152135
1624257_at	CG18259	9.9617	9.96936	9.94409	9.88367	10.0174	9.8978	10.0534	9.99737	9.82469	-0.0780333	0.0480108	-0.0462904	0.091703	0.0280075	-0.119402
1624258_at	---	2.55238	2.55685	2.53137	2.53351	2.57622	2.54077	2.56582	2.54937	2.52989	-0.0188682	0.0193689	0.00939178	0.0134434	-0.00748229	-0.00148082
1624259_at	CG32040	2.37846	2.38342	2.3705	2.3746	2.38617	2.37785	2.38691	2.37849	2.36129	-0.00385998	0.00275588	0.00734925	0.00845077	-0.00492191	-0.00921273
1624260_at	CG11977	2.13222	2.13373	2.12259	2.12729	2.1368	2.12967	2.13741	2.13018	2.12678	-0.00493757	0.0030725	0.00708175	0.00518503	-0.00354958	0.00419497
1624261_at	CG14118	2.42654	2.53954	2.40838	2.41661	2.4372	2.41687	2.42717	2.42335	2.40763	-0.00992567	-0.102347	0.00849032	0.000630054	-0.116191	-0.000753164
1624262_at	phyl	2.46204	2.46247	2.44868	2.45789	2.47276	2.45981	2.46691	2.45865	2.4577	-0.00414658	0.0102823	0.0111325	0.00487464	-0.00382018	0.00902033
1624263_at	CG5933	7.71464	7.37176	7.10135	7.95483	7.73015	7.63059	7.90824	7.88599	7.70867	0.24019	0.358395	0.529241	0.193599	0.514226	0.607321
1624264_at	CG13408	2.19269	2.1938	2.18244	2.18161	2.19946	2.18952	2.19764	2.19013	2.17604	-0.0110824	0.00565982	0.0070796	0.00495152	-0.00366282	-0.00639844
1624265_at	l(1)G0196	7.25102	7.02093	7.23582	7.64959	7.29894	7.43156	7.61051	7.2685	7.85123	0.39857	0.278012	0.195739	0.359488	0.247572	0.615403
1624266_at	Art6	2.36886	2.36949	2.36403	2.36082	2.37659	2.36807	2.37323	2.37421	2.36405	-0.00803673	0.00709486	0.00404358	0.00437144	0.00472093	2.47955e-05
1624267_at	CG7182	9.51539	9.44364	8.8586	8.69033	8.9022	8.78593	9.03933	8.77518	8.56746	-0.825061	-0.541434	-0.0726633	-0.476052	-0.66846	-0.291141
1624268_at	---	2.20097	2.20337	2.19023	2.19471	2.20863	2.19703	2.2124	2.19911	2.19126	-0.00625993	0.0052681	0.00679564	0.0114247	-0.0042572	0.00103331
1624269_at	gkt	9.32054	9.50686	9.13091	9.00635	9.3334	9.16015	9.18051	9.0042	9.15196	-0.314184	-0.173459	0.0292368	-0.140024	-0.502657	0.0210466
1624270_at	---	2.2344	2.23783	2.22367	2.2266	2.24213	2.23139	2.2401	2.23218	2.22647	-0.00779418	0.00430512	0.00771999	0.00570577	-0.00565052	0.00280023
1624271_at	CG11808	8.27103	8.28583	8.09557	8.29586	8.27673	8.27017	8.35885	8.33179	8.28877	0.0248217	-0.00909996	0.174603	0.0878121	0.0459518	0.193206
1624272_at	CHKov1	8.25817	7.44808	7.7016	8.32738	8.05947	8.43976	8.52741	8.05372	8.11082	0.0692111	0.611393	0.738152	0.269242	0.605641	0.409217
1624273_at	CG8034 /// DmirCG8034	10.2608	9.93668	10.3261	10.2534	10.457	10.4979	10.1998	10.2209	10.8063	-0.00747477	0.520336	0.17177	-0.060993	0.284251	0.480178
1624274_at	CG31953	2.05038	2.05039	2.04691	2.04622	2.05264	2.04778	2.05422	2.04822	2.04333	-0.00416056	0.00225735	0.000863791	0.00384502	-0.00216079	-0.00357985
1624275_at	sktl	9.2058	9.4683	9.42139	9.243	9.37172	9.30562	9.30621	9.46575	9.35274	0.0371986	-0.0965748	-0.115763	0.100407	-0.00255108	-0.0686436
1624276_at	---	2.18294	2.18349	2.17639	2.17879	2.18763	2.18097	2.18864	2.18117	2.17595	-0.00414735	0.00413513	0.00458241	0.0057033	-0.00232625	-0.000442982
1624277_at	CG8273	7.44146	7.50367	7.26718	7.39741	7.27603	7.33954	7.30633	7.36505	7.44	-0.0440432	-0.227634	0.0723524	-0.135125	-0.138613	0.172822
1624278_at	mRpL2	10.4387	10.5584	10.1547	10.0629	10.2887	10.1542	10.1418	10.1752	10.1104	-0.375893	-0.269676	-0.00051117	-0.296987	-0.383207	-0.0443344
1624279_at	TotZ	2.73761	2.73249	2.72199	2.70327	2.74604	2.70532	2.73521	2.72591	2.70635	-0.0343375	0.0135486	-0.0166669	-0.00240219	-0.00658631	-0.0156407
1624280_at	CG2263	10.0128	10.0818	9.72754	9.5313	9.74384	9.68853	9.72374	9.68008	9.61113	-0.481553	-0.338005	-0.0390091	-0.289114	-0.401763	-0.116411
1624281_at	---	2.20991	2.21027	2.20112	2.20513	2.21374	2.20821	2.2153	2.20836	2.20274	-0.00478448	0.00346851	0.00709128	0.00538338	-0.00191307	0.0016191
1624282_s_at	---	2.37914	2.38172	2.3677	2.37336	2.39165	2.37545	2.386	2.37559	2.36989	-0.00577605	0.00993514	0.00774479	0.006863	-0.0061233	0.00219131
1624283_at	Cpr47Eb	2.3584	2.36169	2.35075	2.41642	2.36411	2.35623	2.36387	2.35658	2.35061	0.0580273	0.0024159	0.00548172	0.00547177	-0.00511336	-0.000133991
1624284_a_at	hkl	10.1373	9.82969	9.84375	10.209	10.1905	10.3039	10.1703	10.1749	10.3107	0.0716598	0.360836	0.4601	0.0329717	0.345169	0.46692
1624285_at	CG3088	2.14304	2.14136	2.13591	2.13797	2.14763	2.13876	2.14757	2.1403	2.13551	-0.00506998	0.00627708	0.002846	0.00452773	-0.00105333	-0.000402689
1624286_at	janB	2.19019	2.19967	2.17605	2.1824	2.21433	2.18824	2.19754	2.1887	2.18222	-0.00779043	0.0146635	0.0121801	0.0073504	-0.0109649	0.00616765
1624287_at	CG17217	2.40178	2.40061	2.37767	2.38619	2.40848	2.39634	2.40934	2.39741	2.37602	-0.0155885	0.00787234	0.0186691	0.00756631	-0.00319099	-0.00165486
1624288_at	CG10654	2.19735	2.19914	2.1894	2.19211	2.20187	2.19452	2.20213	2.19431	2.18683	-0.00524272	0.00272536	0.00512433	0.00477737	-0.00482869	-0.00257278
1624289_at	CG10133	8.04648	8.55241	8.36193	7.69126	7.85892	7.80138	7.94613	8.03858	7.78821	-0.355223	-0.693484	-0.560546	-0.10035	-0.513825	-0.57372
1624290_at	CG4752	2.29289	2.30478	2.28484	2.28867	2.30221	2.28622	2.29857	2.34452	2.286	-0.00422055	-0.00256276	0.00138307	0.00568046	0.039747	0.00116277
1624291_at	CG6685	6.77863	6.07082	6.5201	7.41949	6.98269	7.147	7.10128	7.18824	7.31433	0.640856	0.911874	0.626906	0.322647	1.11742	0.794233
1624292_a_at	Acp26Ab	2.43693	2.43736	2.41344	2.42229	2.44368	2.42653	2.44502	2.43295	2.4123	-0.0146417	0.00631642	0.0130944	0.00809327	-0.00441194	-0.00113559
1624293_at	---	2.90954	2.90615	2.90018	2.90183	2.91033	2.9603	2.91241	2.90124	2.89993	-0.00770881	0.00417376	0.0601273	0.00287151	-0.00491619	-0.000250339
1624294_at	cngl	2.36262	2.36404	2.34953	2.35187	2.36954	2.35742	2.36755	2.36014	2.34929	-0.0107471	0.00549984	0.0078907	0.00492833	-0.00389981	-0.000236988
1624295_at	dpr4	2.23982	2.24044	2.23615	2.23398	2.24605	2.23812	2.2465	2.23842	2.23404	-0.00583145	0.00560832	0.00197053	0.00668561	-0.0020237	-0.00210881
1624296_at	CG14508	1.99056	1.99059	1.98674	1.9868	1.99425	1.98844	1.99539	1.98834	1.98576	-0.0037686	0.00366259	0.00169706	0.00482935	-0.00224578	-0.000984549
1624297_at	drl	5.80138	4.0389	3.93438	5.01841	4.43691	4.39421	5.0914	3.95526	4.41545	-0.782972	0.39801	0.45983	-0.709978	-0.0836368	0.481069
1624298_at	CG33257	2.13871	2.13913	2.13114	2.13454	2.14215	2.13687	2.14527	2.13697	2.13381	-0.00417191	0.00301981	0.00572729	0.00656353	-0.0021534	0.00266552
1624299_at	---	2.1543	2.16514	2.1459	2.14888	2.16	2.15248	2.1601	2.15283	2.14579	-0.00541819	-0.00513935	0.00657964	0.0057941	-0.0123031	-0.000115633
1624300_s_at	nmo	8.2743	7.06932	7.73056	7.91568	7.60701	7.93751	7.83928	7.00707	7.92659	-0.358623	0.537692	0.206955	-0.435024	-0.0622435	0.19603
1624301_at	Bre1	8.52601	7.93173	7.72472	8.61557	8.28169	8.35411	8.57181	8.303	8.50908	0.089559	0.349966	0.629387	0.0458052	0.371278	0.784355
1624302_at	CG7903	7.32459	7.36055	7.65822	7.63366	7.41962	7.55104	7.695	7.91687	7.63279	0.309064	0.0590677	-0.107175	0.370406	0.556319	-0.0254216
1624303_at	---	2.98418	3.00815	2.88616	2.86145	2.90458	2.87445	2.90278	2.95421	2.86574	-0.122736	-0.10357	-0.0117064	-0.0814016	-0.0539334	-0.0204234
1624304_s_at	---	10.6256	10.1101	10.2864	11.1593	10.8805	10.9286	11.0423	10.8191	11.217	0.533697	0.770423	0.642146	0.416713	0.709002	0.93059
1624305_at	Kr-h2	12.387	12.3278	12.0447	12.364	12.4296	12.3041	12.3974	12.3289	12.1796	-0.0230042	0.101778	0.259391	0.0104417	0.0010643	0.1349
1624306_at	CG17195	2.11921	2.11875	2.10671	2.11425	2.12187	2.11651	2.12709	2.11645	2.11408	-0.0049571	0.00312185	0.00979829	0.00788457	-0.00230384	0.00736666
1624307_at	CG10801	2.28033	2.27285	2.25872	2.26222	2.27629	2.26673	2.27404	2.26739	2.25889	-0.0181128	0.00343966	0.00800204	-0.00629301	-0.00545645	0.000161171
1624308_at	Sgs3	2.16229	2.16325	2.15657	2.15723	2.16637	2.15987	2.1675	2.16026	2.15622	-0.00505988	0.00312376	0.00330305	0.00521452	-0.00299263	-0.000350952
1624309_s_at	CG34196	2.48184	2.48285	2.47356	2.47207	2.48517	2.47467	2.49049	2.47845	2.47078	-0.00977608	0.002321	0.00111318	0.00864876	-0.00439787	-0.00278044
1624310_s_at	CG4753	2.23865	2.24108	2.23259	2.23487	2.2434	2.23756	2.24591	2.23791	2.2357	-0.00377715	0.00232625	0.00496316	0.00726009	-0.00316524	0.00310421
1624311_at	Ccp84Ac	2.23505	2.23538	2.23082	2.23237	2.24252	2.23325	2.23851	2.23292	2.22967	-0.0026729	0.00714111	0.00243115	0.00346086	-0.00245619	-0.0011456
1624312_at	CG3326	4.70864	4.17809	3.85283	4.11702	4.29624	3.76627	4.40098	4.02082	3.97804	-0.591623	0.118149	-0.0865583	-0.307659	-0.157267	0.125211
1624313_at	---	6.11623	5.16766	4.71396	5.60483	5.18623	5.01329	5.49836	5.12543	5.00169	-0.511406	0.0185637	0.299328	-0.617874	-0.0422297	0.287733
1624314_at	CG40397	2.47658	2.47065	2.44533	2.46262	2.47723	2.45921	2.47814	2.46523	2.44908	-0.0139648	0.00658393	0.0138726	0.00155798	-0.00542045	0.00374579
1624315_at	Rgk3	2.13567	2.13613	2.12944	2.13246	2.1402	2.13388	2.1405	2.13417	2.12871	-0.00320956	0.00407481	0.00444865	0.00483925	-0.00195241	-0.000721216
1624316_at	CG9737	2.23878	2.24056	2.2245	2.23057	2.24483	2.23494	2.24381	2.23569	2.22556	-0.00821664	0.00426435	0.0104456	0.00502193	-0.00487185	0.0010643
1624317_at	---	2.22861	2.22801	2.22381	2.22464	2.23331	2.22295	2.23414	2.22661	2.21992	-0.00397181	0.00530338	-0.000861168	0.00552561	-0.00139809	-0.00388289
1624318_at	128up	11.2003	11.2501	10.7926	10.7426	10.8979	10.7958	10.8357	10.8108	10.6274	-0.457651	-0.35224	0.00317764	-0.364603	-0.439336	-0.165164
1624319_at	CG12455	2.4267	2.42757	2.40209	2.412	2.45272	2.41239	2.44345	2.42272	2.40101	-0.0147021	0.0251429	0.0103045	0.0167507	-0.00484848	-0.00108194
1624320_at	mei-9	8.07385	8.2	7.98739	7.52077	7.79788	7.78684	7.85226	7.55312	7.74	-0.553082	-0.402117	-0.200544	-0.221588	-0.646876	-0.247388
1624321_at	Rac2	10.9283	10.3425	10.8514	11.4087	10.9581	11.1632	11.1549	10.8407	11.0071	0.480361	0.615646	0.311805	0.226517	0.498182	0.155767
1624322_at	Rh50	2.11359	2.11594	2.10867	2.11066	2.11754	2.11227	2.11845	2.11296	2.10969	-0.00292379	0.00160336	0.00359631	0.00486237	-0.0029726	0.00101471
1624323_at	---	2.28461	2.28887	2.27432	2.27824	2.29255	2.28156	2.29725	2.28369	2.27403	-0.00636663	0.00368094	0.00723958	0.0126366	-0.0051806	-0.000290632
1624324_a_at	mRpS5	11.5285	11.207	11.7618	11.451	10.9839	11.2729	11.4	11.1022	11.2593	-0.0775039	-0.223095	-0.488982	-0.128464	-0.104855	-0.502577
1624325_at	pip	2.1819	2.18408	2.17598	2.17753	2.18523	2.17962	2.18665	2.18012	2.17602	-0.00437443	0.00114346	0.0036397	0.00474511	-0.00396228	3.55241e-05
1624326_at	Rep4	9.38591	9.11472	9.15498	9.83837	9.57629	9.51588	9.67108	9.41373	9.63642	0.452462	0.461576	0.360903	0.285178	0.29901	0.481441
1624327_at	PpN58A	3.282	2.99844	2.5429	4.39958	4.62805	4.64685	3.61669	3.95914	4.56988	1.11759	1.62961	2.10395	0.33469	0.960697	2.02698
1624328_a_at	2008-08-31	10.4802	10.6903	10.5909	11.109	11.264	11.1949	10.7304	11.276	11.3243	0.628843	0.573728	0.604069	0.250204	0.585779	0.733479
1624329_at	Klp59D	2.22061	2.22351	2.21085	2.21481	2.22791	2.21856	2.22681	2.21901	2.21164	-0.00580025	0.00440311	0.0077076	0.00619863	-0.00450301	0.000788927
1624330_s_at	CG5694	10.181	9.52379	9.96094	10.4723	10.1585	10.3956	10.3945	9.68611	10.5385	0.291319	0.634742	0.434662	0.21347	0.162318	0.577589
1624331_at	l(2)k14505	10.9701	11.4396	11.3095	10.9279	11.2375	11.2382	10.9486	11.4227	11.1785	-0.0421898	-0.202129	-0.0713062	-0.021493	-0.0168476	-0.130977
1624332_s_at	CG18217 /// CG4098	9.05511	9.66894	9.83332	9.5821	9.76637	9.7602	9.36548	10.0966	9.90542	0.52699	0.0974321	-0.0731211	0.310376	0.427682	0.0721035
1624333_at	CG9903	1.99586	1.9952	1.98938	1.99193	1.9989	1.99358	2.00003	1.99441	1.99315	-0.00393459	0.00369847	0.00420296	0.00416712	-0.000790954	0.00377381
1624334_at	CG34209	2.33444	2.33616	2.31741	2.32205	2.34373	2.32702	2.34449	2.33097	2.31675	-0.0123946	0.00757241	0.00960374	0.010046	-0.00518727	-0.000662565
1624335_at	CG11188	9.91241	9.94811	9.67545	8.7599	8.86378	8.98509	9.10397	9.06285	8.73544	-1.15251	-1.08433	-0.690359	-0.808441	-0.885264	-0.940009
1624336_at	---	2.60028	2.60597	2.57053	2.58338	2.6208	2.58564	2.61465	2.60025	2.59142	-0.0168988	0.0148308	0.0151145	0.0143734	-0.00571871	0.0208941
1624337_at	RpS14b	13.7358	14.1759	14.2067	13.7459	13.9344	13.9292	13.6822	13.9819	13.8432	0.0101772	-0.24158	-0.27749	-0.0535776	-0.194003	-0.363438
1624338_at	CG17301	2.29533	2.29658	2.28838	2.28983	2.30006	2.29375	2.30107	2.29393	2.29053	-0.00550475	0.00347543	0.00536871	0.00574077	-0.00264788	0.00214434
1624339_at	BBS1	2.32916	2.3306	2.32171	2.31917	2.33343	2.32535	2.33712	2.3273	2.32377	-0.00999244	0.00282526	0.0036397	0.00795316	-0.00329828	0.00206184
1624340_at	Gs1l	9.45708	9.58301	9.4954	9.27291	9.16362	8.99061	9.26987	9.36311	9.07545	-0.184171	-0.419391	-0.504784	-0.187214	-0.219901	-0.419951
1624341_a_at	Osi10	2.27746	2.27965	2.26571	2.27227	2.28442	2.27052	2.28403	2.27459	2.2709	-0.00518886	0.00476718	0.00481057	0.00657137	-0.00506282	0.00519633
1624342_at	CG10911	1.98487	1.98411	1.97885	1.98085	1.98724	1.98219	1.98962	1.9831	1.9807	-0.00401187	0.00312829	0.00334585	0.00475487	-0.00100911	0.00185001
1624343_at	Opbp	8.43221	8.33166	8.17553	8.40276	8.22847	8.21429	8.30714	8.34531	8.27541	-0.0294501	-0.103189	0.0387545	-0.125062	0.013649	0.0998793
1624344_at	CG17922	2.23832	2.24093	2.22878	2.2329	2.24469	2.23482	2.24342	2.23615	2.22958	-0.00541566	0.00375676	0.0060308	0.0051039	-0.00478172	0.000790596
1624345_a_at	Nop56	12.5815	12.7809	12.3684	11.3108	11.6019	11.7213	11.7	11.4479	11.1416	-1.27069	-1.179	-0.647101	-0.881417	-1.33301	-1.22676
1624346_at	---	2.48592	2.49022	2.47479	2.47307	2.49755	2.4781	2.49994	2.48492	2.47242	-0.0128469	0.00732732	0.0033102	0.0140222	-0.00529885	-0.00236726
1624347_s_at	CG8398	5.31046	5.12245	5.31842	6.0304	4.74646	5.02266	5.81378	5.18896	5.12277	0.719941	-0.375988	-0.295763	0.503319	0.0665169	-0.195656
1624348_a_at	Usp36	10.4949	10.3957	10.0808	10.3698	10.3438	10.159	10.3477	10.2089	10.2491	-0.12508	-0.0519085	0.0782042	-0.147107	-0.186778	0.168353
1624349_at	---	2.17651	2.1775	2.16674	2.1711	2.1821	2.17352	2.18139	2.17431	2.16687	-0.00541171	0.00460148	0.00678706	0.00487561	-0.00319362	0.000138521
1624350_at	---	2.26981	2.27332	2.25869	2.26351	2.27819	2.26556	2.27695	2.26863	2.26254	-0.00630326	0.00486636	0.00687599	0.00713717	-0.00469279	0.00385547
1624351_at	---	2.42034	2.42011	2.40363	2.41392	2.44052	2.41748	2.42663	2.41799	2.40457	-0.00641889	0.0204177	0.0138531	0.00629061	-0.0021174	0.000940561
1624352_at	dpr13	2.25791	2.25812	2.25218	2.25373	2.26155	2.25619	2.26276	2.256	2.25374	-0.00418206	0.0034318	0.00401449	0.00484449	-0.00212288	0.00156331
1624353_at	CG32654	9.6161	9.9258	9.99151	9.82589	9.84409	9.99242	9.88097	9.82956	9.85443	0.209786	-0.0817184	0.00091076	0.264872	-0.0962429	-0.137076
1624354_at	not	8.54975	8.80045	8.98989	8.88856	9.09485	9.12934	8.71945	8.90558	9.14823	0.338809	0.2944	0.139447	0.169706	0.105134	0.158334
1624355_at	bl	11.2068	11.2017	11.0203	11.231	11.3374	11.3099	11.2139	11.2119	11.3268	0.0242787	0.135712	0.289567	0.00713515	0.0101595	0.306536
1624356_at	---	2.14591	2.14577	2.13968	2.14076	2.14961	2.14334	2.14985	2.14322	2.13967	-0.00514466	0.00384927	0.00366139	0.00393769	-0.00254393	-1.14443e-05
1624357_at	cona	2.48636	2.48836	2.50403	2.47183	2.49336	2.47879	2.49277	2.4826	2.48296	-0.01453	0.00500369	-0.0252364	0.00641385	-0.00576472	-0.0210731
1624358_at	CG12531	2.19658	2.19797	2.18892	2.19134	2.20065	2.19413	2.20175	2.19644	2.1862	-0.00523872	0.00268245	0.00521135	0.00517328	-0.00153375	-0.00271559
1624359_at	---	2.30848	2.31045	2.29386	2.29898	2.31685	2.30142	2.31661	2.3062	2.29501	-0.00949964	0.00639677	0.00755978	0.00812692	-0.00425553	0.00115442
1624360_at	croc	2.1279	2.12818	2.12103	2.12445	2.131	2.12528	2.13119	2.12516	2.12247	-0.00344434	0.00281429	0.00424385	0.00329197	-0.00302291	0.00143719
1624361_s_at	NAT1	12.343	12.4919	12.4547	12.4688	12.5121	12.4599	12.4872	12.3211	12.6917	0.125713	0.0201979	0.00517559	0.144201	-0.170788	0.237009
1624362_at	Nplp4	2.23326	2.23579	2.22781	2.2273	2.2406	2.23	2.2391	2.23228	2.35013	-0.0059664	0.00480747	0.00218964	0.00583477	-0.00350642	0.12232
1624363_at	CG15201	2.30905	2.308	2.29234	2.29602	2.31256	2.30539	2.31477	2.30567	2.29109	-0.0130292	0.00456572	0.0130439	0.00572089	-0.00232625	-0.00125813
1624364_at	CG4849	10.1554	9.96015	9.51999	9.87514	9.81497	9.78374	10.0066	9.7579	9.75493	-0.280219	-0.145185	0.263742	-0.148746	-0.202252	0.23494
1624365_at	CG10915	9.48506	9.48011	9.27978	9.70106	9.45947	9.47446	9.60497	9.67431	9.58517	0.215995	-0.0206413	0.19468	0.119904	0.194197	0.305392
1624366_at	CG17098	2.01769	2.02052	2.01384	2.01469	2.02092	2.01671	2.02187	2.01695	2.01282	-0.00299696	0.00039649	0.00286293	0.00418676	-0.00357533	-0.00102186
1624367_at	---	2.5983	2.61046	2.58286	2.58461	2.61138	2.58829	2.61156	2.59577	2.57618	-0.0136912	0.000921249	0.00542498	0.0132662	-0.0146868	-0.00668597
1624368_at	---	2.59726	2.61321	2.56197	2.57469	2.62265	2.5701	2.62381	2.59681	2.5621	-0.0225686	0.00944543	0.00812674	0.02655	-0.0163991	0.00013566
1624369_at	tomboy40	2.38673	2.33926	2.3319	2.33587	2.3408	2.33754	2.35361	2.33774	2.33404	-0.0508667	0.00154448	0.00563979	-0.0331271	-0.00151801	0.00213909
1624370_at	CG34372	2.1016	2.10193	2.09384	2.09656	2.10473	2.09926	2.10596	2.09939	2.09484	-0.00503986	0.0028019	0.00542569	0.00436012	-0.00253344	0.00100303
1624371_a_at	CG7356	2.25096	2.25398	2.24187	2.24577	2.25841	2.2491	2.2581	2.2494	2.24468	-0.00519862	0.00442576	0.00723076	0.0071412	-0.00458765	0.00281167
1624372_at	CG10908	11.9834	11.9818	11.7456	12.1435	12.224	12.0315	12.0718	12.3572	11.879	0.160155	0.24219	0.285802	0.0884262	0.375424	0.133322
1624373_at	Crg-1	2.96978	2.98117	2.94809	2.95184	2.99716	2.95355	2.99809	3.1483	3.00929	-0.0179303	0.0159957	0.0054543	0.0283115	0.167133	0.0611994
1624374_at	CG12481	2.29636	2.29839	2.29091	2.29004	2.30217	2.29336	2.30219	2.29402	2.28819	-0.00632454	0.0037744	0.002455	0.00582427	-0.00437474	-0.00272107
1624375_at	insv	5.50639	6.34686	6.45576	6.44936	6.34159	6.46257	6.40264	6.27606	6.40153	0.942967	-0.00527287	0.00681067	0.896242	-0.0707955	-0.0542283
1624376_at	---	2.50416	2.508	2.48411	2.4918	2.52233	2.49402	2.51706	2.50396	2.47953	-0.0123585	0.0143342	0.00990367	0.0129047	-0.0040381	-0.00458097
1624377_s_at	CG32594	6.31829	3.32981	5.26663	6.89198	4.23443	5.59192	6.89111	4.33618	5.78265	0.573687	0.904624	0.325289	0.572813	1.00637	0.51602
1624378_at	east	9.96804	9.49765	9.74611	9.96757	9.82567	10.0777	10.0759	9.76345	10.1606	-0.000469099	0.328021	0.331574	0.107821	0.265801	0.414483
1624379_s_at	---	7.93558	5.10769	8.7098	7.91758	3.97839	7.29963	8.56153	3.82845	7.45714	-0.0180013	-1.1293	-1.41016	0.625949	-1.27924	-1.25266
1624380_at	CG1359	10.0705	10.2319	10.3939	10.2606	10.2044	10.2814	10.1508	10.4695	10.2839	0.190135	-0.0274858	-0.112415	0.0803518	0.237609	-0.109944
1624381_at	CG17658	5.32574	5.30293	5.42063	5.31756	5.29395	5.26771	5.19658	5.2418	5.30282	-0.00817953	-0.00897408	-0.152925	-0.129162	-0.0611339	-0.117814
1624382_at	---	2.16284	2.16527	2.15408	2.15714	2.16797	2.1602	2.16806	2.16035	2.15399	-0.00570157	0.002707	0.00611687	0.00522385	-0.00491667	-9.46519e-05
1624383_at	---	2.32962	2.33165	2.31456	2.32498	2.3369	2.32315	2.33855	2.32777	2.315	-0.00464223	0.00524402	0.00858998	0.00892764	-0.00388646	0.000434876
1624384_at	CG13749	2.1602	2.16284	2.15126	2.15627	2.16383	2.15922	2.16529	2.15975	2.15192	-0.00392827	0.000985623	0.0079577	0.0050891	-0.00308752	0.000659704
1624385_at	CG17735	10.7883	10.6884	10.8631	10.9764	10.6532	10.735	10.9627	10.7342	10.9159	0.188134	-0.0352478	-0.128115	0.174478	0.0457869	0.0527601
1624386_at	CSN1b	10.05	9.95467	9.82337	9.98595	10.0487	9.99862	9.99894	10.1258	9.94289	-0.0640658	0.0939856	0.175252	-0.0510842	0.171175	0.119524
1624387_at	---	9.67131	9.51588	9.60748	10.0994	9.97872	10.1455	9.99407	9.85478	9.97819	0.428139	0.462836	0.53804	0.322758	0.338893	0.370719
1624388_at	---	2.08349	2.08575	2.07727	2.07732	2.08585	2.07965	2.08996	2.08051	2.07696	-0.0061652	0.00010109	0.00238395	0.00647198	-0.00523734	-0.000305891
1624389_at	CG7526	2.14762	2.15011	2.13896	2.14273	2.1532	2.14533	2.15291	2.14557	2.14134	-0.00488743	0.00309134	0.00637507	0.00529584	-0.00454116	0.00238371
1624390_a_at	thoc7	11.7267	11.7117	11.738	11.8575	11.7995	11.7897	11.7781	11.7992	11.7914	0.130814	0.0878315	0.0517321	0.0513337	0.0874844	0.0533895
1624391_at	CG32389	2.51993	2.52665	2.50852	2.50839	2.54076	2.51048	2.53228	2.52105	2.50267	-0.0115419	0.014112	0.00195813	0.0123436	-0.00559855	-0.0058465
1624392_s_at	Mvl	9.99882	10.2889	10.421	10.1328	10.0126	9.99572	10.0092	9.98079	10.3086	0.134001	-0.276257	-0.425263	0.010356	-0.308084	-0.112334
1624393_at	w	2.12958	2.12988	2.12649	2.1248	2.13915	2.12713	2.13486	2.12931	2.1252	-0.00478329	0.00927114	0.000641823	0.00527993	-0.000575781	-0.0012908
1624394_at	CG13332	2.2684	2.27366	2.2557	2.26217	2.27513	2.2638	2.27861	2.26671	2.25745	-0.00623008	0.00147176	0.00809598	0.0102158	-0.0069468	0.00174332
1624395_at	CG31102	2.26713	2.26872	2.25672	2.25843	2.27502	2.2641	2.27629	2.26445	2.25013	-0.00869778	0.0063076	0.00737882	0.00915789	-0.00426865	-0.00658631
1624396_at	CG7927	9.82962	9.90947	9.72746	9.89617	9.88362	9.81904	9.87277	9.86704	9.81556	0.0665531	-0.0258455	0.0915833	0.0431505	-0.042429	0.0881042
1624397_at	---	2.39519	2.39595	2.38369	2.38205	2.40331	2.38855	2.40034	2.39104	2.38228	-0.0131426	0.00735474	0.00485969	0.00514752	-0.00491238	-0.00141478
1624398_at	CG8630	2.47333	2.47587	2.45866	2.4656	2.48486	2.46461	2.48598	2.47225	2.44922	-0.00773042	0.008986	0.0059495	0.0126528	-0.00362134	-0.00943804
1624399_at	---	2.19773	2.19945	2.18808	2.19259	2.20273	2.19505	2.20324	2.19539	2.1907	-0.00514056	0.00327706	0.00696802	0.00551039	-0.00406599	0.0026226
1624400_a_at	cdc2rk	7.3557	7.37622	7.04849	7.37528	7.08407	7.24534	7.25422	7.42159	7.14274	0.0195885	-0.292158	0.196846	-0.101479	0.0453644	0.0942483
1624401_at	---	2.16499	2.16623	2.15623	2.15889	2.16918	2.1624	2.17004	2.16283	2.15705	-0.00609797	0.00294876	0.00617003	0.00504894	-0.00340033	0.00082159
1624402_at	CG17906	2.03448	2.03385	2.02731	2.02989	2.03734	2.03159	2.03926	2.03205	2.02882	-0.00459035	0.00348854	0.00427723	0.0047814	-0.00179362	0.00150967
1624403_at	CG13071	2.02051	2.02095	2.01293	2.01631	2.02414	2.01828	2.02534	2.01895	2.01537	-0.00420555	0.00319839	0.00535274	0.00482868	-0.00199294	0.00243831
1624404_a_at	Sk1	4.50256	3.97044	3.80593	4.39378	4.15604	4.25081	4.67847	4.40422	5.02776	-0.108783	0.185597	0.444883	0.175912	0.433777	1.22183
1624405_a_at	CG7059	2.27752	2.45386	3.08023	2.25928	2.27351	2.26308	2.27095	2.26116	2.25912	-0.0182385	-0.180344	-0.817149	-0.00656698	-0.192692	-0.821108
1624406_at	CG5168	12.4185	12.5262	12.3035	12.5928	12.6499	12.5444	12.4879	12.7503	12.5502	0.174346	0.123657	0.240886	0.0693839	0.224072	0.246666
1624407_s_at	lin19	11.791	11.9201	11.7879	12.0008	12.0377	11.8512	11.9115	12.0674	11.9671	0.209752	0.1176	0.0633526	0.120488	0.147296	0.179235
1624408_at	NetA	12.8128	12.861	12.5709	12.8691	13.011	12.9003	12.7402	12.7644	12.7819	0.05633	0.149962	0.329408	-0.0726252	-0.0965633	0.210947
1624409_a_at	CG11315	2.40431	2.40741	2.39435	2.39746	2.41136	2.40189	2.40967	2.40247	2.39288	-0.00684931	0.0039494	0.00754094	0.00535228	-0.00494099	-0.00146818
1624410_at	CG15658 /// DmirCG15658	2.12108	2.12151	2.11129	2.11411	2.12752	2.11815	2.12706	2.11861	2.11067	-0.00696617	0.0060091	0.00685501	0.005982	-0.0029068	-0.000620127
1624411_at	CG18437	1.98033	1.98096	1.9733	1.97549	1.98331	1.97769	1.98432	1.97795	1.97494	-0.00484153	0.0023514	0.00438321	0.00398546	-0.00300872	0.00163245
1624412_at	ap	2.71546	2.71575	2.66053	2.70455	2.74576	2.70429	2.73384	2.7125	2.69272	-0.0109066	0.0300114	0.0437613	0.0183821	-0.00325656	0.0321927
1624413_at	CG14527	2.82461	2.83116	2.81135	2.81579	2.83224	2.80702	2.83239	2.82096	2.78663	-0.00882138	0.00108528	-0.00433612	0.00777841	-0.010196	-0.0247269
1624414_at	CG10041	2.04861	2.04901	2.12478	2.04337	2.0513	2.04752	2.05738	2.04652	2.04504	-0.00524424	0.00228572	-0.0772591	0.00876346	-0.00248599	-0.0797415
1624415_s_at	CG8121	8.82263	8.94471	9.08993	9.4149	9.35467	9.33628	9.14053	9.56413	9.42164	0.592271	0.409955	0.246348	0.317895	0.61942	0.331709
1624416_at	---	2.22217	2.22481	2.21428	2.21917	2.22695	2.22059	2.22914	2.22161	2.21919	-0.00300323	0.00213861	0.00631309	0.00696294	-0.00320339	0.00490785
1624417_a_at	CG10186	2.00067	1.99987	1.99378	1.99641	2.00351	1.99815	2.00541	1.99862	1.99575	-0.00426047	0.00364125	0.00437045	0.00473841	-0.00125432	0.00197291
1624418_s_at	bhr	12.2612	11.4442	11.7893	11.9571	11.5868	11.8763	11.9055	11.5675	11.8367	-0.304081	0.142668	0.0870781	-0.355621	0.123366	0.047471
1624419_a_at	Cct5	13.8394	13.9358	13.665	13.364	13.5934	13.4857	13.4664	13.5024	13.3976	-0.475408	-0.342395	-0.179317	-0.373007	-0.433333	-0.267352
1624420_at	CG17118	2.19163	2.191	2.22018	2.18714	2.20102	2.18899	2.19574	2.18957	2.18288	-0.00449048	0.0100148	-0.0311971	0.00410514	-0.0014329	-0.0373044
1624421_at	Not1	2.55293	2.36764	2.348	2.67324	2.44274	2.38157	2.42378	2.36908	2.3773	0.120309	0.0751019	0.0335765	-0.129153	0.0014379	0.0293009
1624422_at	---	2.20019	2.20155	2.19647	2.19676	2.20412	2.19914	2.20448	2.19932	2.19717	-0.00342807	0.00256848	0.00266767	0.00429363	-0.00222969	0.000702143
1624423_at	CG5945	2.33255	2.33413	2.31962	2.32396	2.33837	2.32503	2.33778	2.3291	2.31844	-0.00858448	0.00424433	0.00541139	0.00523313	-0.00502801	-0.00118017
1624424_at	CG13587	2.0658	2.06472	2.05847	2.06092	2.06863	2.06302	2.07015	2.06316	2.06036	-0.00488066	0.0039084	0.00455403	0.00434942	-0.00156641	0.00188708
1624425_at	CG7384	2.58879	2.59061	3.03432	2.57978	2.59513	2.58095	2.60857	2.58517	2.56851	-0.00901426	0.00451422	-0.453367	0.0197789	-0.00543737	-0.465804
1624426_at	---	2.84938	2.86754	2.84599	2.84302	2.87549	2.85257	2.87093	2.85856	2.82793	-0.00635684	0.00794673	0.00658321	0.0215587	-0.00897765	-0.0180566
1624427_at	CG10646	8.79414	8.98616	8.83358	8.83784	8.98674	8.80093	8.90259	9.22523	8.88559	0.0436999	0.000580788	-0.0326471	0.108451	0.23907	0.0520096
1624428_at	Eig71Ei	2.30418	2.30834	2.29092	2.29722	2.31226	2.29925	2.31127	2.30153	2.29234	-0.00696522	0.00391722	0.00833201	0.00708991	-0.00680947	0.00142741
1624429_at	CG3967	8.28506	8.12234	8.38685	8.27708	8.19611	8.11971	8.32637	8.11102	8.22316	-0.0079836	0.0737619	-0.267139	0.0413062	-0.0113287	-0.163687
1624430_at	Or49a	2.1872	2.18787	2.18297	2.18358	2.19189	2.18454	2.1932	2.18727	2.18464	-0.00362172	0.00402546	0.00157762	0.00599756	-0.000598907	0.00167179
1624431_at	CG15908	8.50537	8.97932	8.56228	8.07318	8.55795	8.39074	8.27193	8.70042	8.25724	-0.43219	-0.421366	-0.171542	-0.23344	-0.278902	-0.305039
1624432_at	Spz3	2.21249	2.21459	2.20081	2.20622	2.21898	2.21011	2.2202	2.2111	2.20155	-0.00627614	0.00439858	0.00929165	0.00771207	-0.00349116	0.000739098
1624433_at	CG10589	2.2047	2.20651	2.19356	2.1979	2.21049	2.2013	2.21	2.2033	2.19512	-0.00679301	0.00398135	0.00774527	0.005304	-0.00320625	0.00156093
1624434_at	tld	2.26492	2.26745	2.25515	2.25897	2.26861	2.26033	2.26939	2.2627	2.25507	-0.0059556	0.00116134	0.00518489	0.00446264	-0.00475073	-7.27176e-05
1624435_at	Tsp42Ej	2.18351	2.18555	2.16965	2.17819	2.1908	2.1795	2.19067	2.18171	2.17514	-0.00531559	0.00525665	0.00985169	0.0071671	-0.00383639	0.0054872
1624436_at	---	2.4872	2.48751	2.47511	2.47937	2.49136	2.48267	2.49336	2.48389	2.4756	-0.00783075	0.00385118	0.00756478	0.00615941	-0.00361586	0.000491142
1624437_s_at	AGO1 /// CG30025 /// CG30031 /// deltaTry /// gammaTry	1.94828	1.9481	1.9429	1.94459	1.95296	1.94658	1.95226	1.94685	1.94442	-0.00369301	0.00485861	0.00367987	0.00398492	-0.00125551	0.00151849
1624438_at	CG5017	2.21628	2.2158	2.2012	2.21006	2.22285	2.21022	2.22252	2.21261	2.20416	-0.00621476	0.00704622	0.00902414	0.00623596	-0.00319195	0.0029676
1624439_at	---	10.8189	11.2522	11.2177	10.31	10.655	10.6575	10.5236	10.7776	10.6507	-0.508882	-0.597179	-0.56023	-0.295288	-0.474629	-0.567004
1624440_at	---	2.49848	2.40412	2.39756	2.62528	2.40872	2.40438	2.66159	2.40269	2.39422	0.126798	0.00459576	0.00681996	0.163113	-0.00142693	-0.00334239
1624441_at	Eip93F	10.6163	8.30602	10.7687	11.02	9.54567	11.1743	11.0857	8.37864	10.9669	0.403648	1.23965	0.405624	0.469427	0.0726147	0.198245
1624442_at	CG12586	2.41492	2.41739	2.3943	2.40843	2.42121	2.41031	2.4225	2.41253	2.40781	-0.00648802	0.00381994	0.0160096	0.007581	-0.00486279	0.0135133
1624443_s_at	CG6294 /// CG6299	6.66336	6.57682	6.33816	6.58809	6.27225	6.49759	6.49678	6.77177	6.77283	-0.0752656	-0.304573	0.159425	-0.166574	0.194954	0.434668
1624444_at	Mst84Da	2.3633	2.36616	2.34726	2.35448	2.37161	2.36158	2.37513	2.36238	2.3458	-0.00881805	0.00544596	0.0143206	0.0118226	-0.00378656	-0.00146365
1624445_at	---	2.1995	2.20092	2.19101	2.19309	2.20693	2.19635	2.20578	2.19804	2.1924	-0.00640493	0.00600386	0.00533628	0.00628508	-0.00288653	0.00139117
1624446_at	---	2.26884	2.26826	2.25117	2.25504	2.27872	2.26263	2.27813	2.26497	2.25014	-0.013794	0.0104647	0.0114596	0.0092909	-0.00328493	-0.00103021
1624447_s_at	dco	11.3037	11.1388	11.275	11.4944	11.3411	11.38	11.3967	11.3381	11.421	0.190738	0.202348	0.105016	0.0930441	0.199351	0.146032
1624448_at	CG6356	2.06523	2.06514	2.05693	2.05955	2.06783	2.06196	2.06932	2.06336	2.06143	-0.00568336	0.0026958	0.00502872	0.00408798	-0.0017724	0.00450182
1624449_at	---	4.7095	4.00011	3.99928	5.30161	4.88796	4.94242	4.98951	4.74461	4.81048	0.592108	0.887841	0.943139	0.280003	0.744493	0.811201
1624450_at	Orct	8.04198	8.50608	8.14744	8.57404	7.90202	6.75282	8.45556	8.07364	6.62655	0.532057	-0.604059	-1.39462	0.413577	-0.432434	-1.52089
1624451_at	---	2.42991	2.43243	2.42238	2.42845	2.4389	2.42333	2.44132	2.42892	2.42278	-0.00146079	0.00646901	0.000955582	0.0114057	-0.00350642	0.000397205
1624452_a_at	ple	2.8769	2.90401	2.82117	2.83606	2.92421	2.82483	2.91299	2.87361	2.80113	-0.0408461	0.0201957	0.00365901	0.0360924	-0.0304008	-0.0200484
1624453_at	---	2.28665	2.30346	2.27547	2.27906	2.2962	2.28285	2.29554	2.28492	2.2721	-0.00758647	-0.00726128	0.00738525	0.00889207	-0.018539	-0.00336576
1624454_at	CG10361	2.15374	2.17483	2.14811	2.1481	2.16251	2.15383	2.16154	2.15449	2.1594	-0.00564388	-0.0123134	0.00571847	0.00779394	-0.0203419	0.0112965
1624455_at	---	2.47038	2.47494	2.45878	2.46345	2.47735	2.46606	2.47387	2.46422	2.45619	-0.00692939	0.00241232	0.00727987	0.00349561	-0.0107136	-0.0025847
1624456_at	CG17154	2.50597	2.50741	2.49464	2.50461	2.51192	2.50619	2.51114	2.50217	2.51454	-0.00136334	0.00451994	0.0115528	0.00516749	-0.0052309	0.0199018
1624457_at	CG5906	2.07598	2.07651	2.06618	2.07061	2.07941	2.07284	2.08061	2.07322	2.06868	-0.0053687	0.00290108	0.00666189	0.00462738	-0.0032928	0.00250435
1624458_at	CG6083	2.15434	2.15581	2.14489	2.14915	2.15984	2.15215	2.16027	2.15314	2.1492	-0.00518056	0.00402856	0.00726032	0.00593024	-0.00267029	0.0043087
1624459_at	Sox21a	2.33066	2.33327	2.32086	2.32284	2.33354	2.32775	2.33609	2.3287	2.32542	-0.00782176	0.000262499	0.00689554	0.00543177	-0.00457644	0.00456643
1624460_s_at	CG31624 /// CG31988	2.28355	2.28462	2.27209	2.27758	2.29066	2.2784	2.29065	2.28057	2.27158	-0.00596718	0.00603986	0.00631142	0.00710785	-0.00405407	-0.000510216
1624461_at	---	2.12043	2.11909	2.12324	2.11552	2.12421	2.11824	2.12463	2.11907	2.11622	-0.00490905	0.00511479	-0.00499249	0.00419971	-1.97888e-05	-0.00701475
1624462_at	---	2.23277	2.2329	2.22685	2.22814	2.23526	2.24272	2.23762	2.22933	2.22489	-0.00463761	0.00236106	0.0158687	0.00484995	-0.00356817	-0.00195909
1624463_s_at	pr-set7	6.75543	6.01267	5.99865	6.58305	6.34766	6.51347	6.77336	6.45255	6.38785	-0.172377	0.334991	0.514818	0.0179363	0.439877	0.389198
1624464_s_at	---	11.1334	11.1132	11.1985	11.4233	11.6203	11.5229	11.3944	11.6156	11.7505	0.28988	0.507083	0.324398	0.260946	0.50238	0.551961
1624465_at	Ugt	10.5218	10.3006	10.0921	10.4657	10.5751	10.4144	10.5909	10.2829	10.4037	-0.0560985	0.274492	0.322338	0.0691438	-0.0177555	0.311636
1624466_a_at	CG15117	2.68557	2.55883	2.80277	2.54106	2.55029	2.5445	2.5527	2.54552	2.53626	-0.144511	-0.00854349	-0.258277	-0.13287	-0.0133116	-0.266513
1624467_a_at	CG8046	2.83862	2.61821	2.4632	2.92281	2.56345	2.62538	2.87561	2.62595	2.61271	0.0841941	-0.0547564	0.162186	0.0369912	0.00773787	0.149508
1624468_a_at	CG10026	2.32465	2.44123	2.3122	2.31364	2.32414	2.31705	2.32566	2.31814	2.29709	-0.0110075	-0.117093	0.0048418	0.00101329	-0.123085	-0.0151138
1624469_at	DmsR-1	2.35437	2.35501	2.34541	2.3489	2.36011	2.35256	2.36012	2.35146	2.34839	-0.00547311	0.00509739	0.00714636	0.00574674	-0.00355291	0.00298023
1624470_at	CG31670	2.30395	2.3068	2.2901	2.29538	2.31206	2.29814	2.31161	2.30173	2.28878	-0.00857305	0.00526953	0.00804281	0.00765741	-0.00506949	-0.0013206
1624471_s_at	Act42A	14.5477	14.5739	14.4514	14.8931	14.9866	14.8114	14.7525	14.89	14.9067	0.34542	0.412656	0.360092	0.204871	0.316056	0.455324
1624472_at	CG10486	2.28157	2.28335	2.27179	2.27486	2.28716	2.27894	2.29283	2.27831	2.27102	-0.00671451	0.00380731	0.00714898	0.0112571	-0.00504088	-0.000770569
1624473_at	DNAprim	8.36592	7.96184	6.89425	7.97159	7.98879	7.45646	8.2482	7.61575	7.3273	-0.394331	0.0269556	0.562209	-0.117722	-0.346087	0.433052
1624474_at	CG4287	9.06247	9.44044	9.31212	9.10637	9.34489	9.1202	9.03646	9.49438	9.2392	0.0438976	-0.0955524	-0.191922	-0.0260131	0.0539398	-0.0729265
1624475_at	Aats-asn	12.142	12.6783	12.3319	11.3779	11.9802	12.15	11.5493	11.8694	11.8122	-0.764059	-0.698029	-0.181903	-0.592688	-0.808886	-0.519695
1624476_at	Tom	3.05503	2.2525	2.23496	2.24351	2.26225	2.2464	2.25607	2.2481	2.23745	-0.81152	0.00974941	0.0114429	-0.798961	-0.00439858	0.00249767
1624477_at	---	2.20274	2.20452	2.19823	2.19742	2.21341	2.20043	2.2082	2.20114	2.19157	-0.00532493	0.00889778	0.00220752	0.00546186	-0.00338149	-0.0066514
1624478_at	Roc1a	8.7523	8.86427	8.61981	8.71414	8.81996	8.83219	8.72247	8.73577	8.72848	-0.0381665	-0.0443115	0.212381	-0.0298351	-0.128507	0.108673
1624479_at	CG6800	2.27664	2.27705	2.26144	2.26984	2.2797	2.27248	2.27906	2.2725	2.26096	-0.00679958	0.0026412	0.0110457	0.0024259	-0.00455022	-0.00047946
1624480_at	mRpL43	9.35361	9.44807	8.99529	8.96071	9.15005	8.92863	9.09994	9.26403	8.91405	-0.392909	-0.298018	-0.0666637	-0.253674	-0.18404	-0.0812407
1624481_a_at	CG31534	10.1684	9.75768	9.21767	10.9394	10.8102	10.8034	10.7365	10.0772	10.4244	0.771081	1.05253	1.58571	0.568122	0.319545	1.20677
1624482_at	smid	11.0134	10.8349	10.5712	10.6811	10.6091	10.5626	10.78	10.4046	10.5909	-0.332305	-0.225803	-0.00858402	-0.233318	-0.430289	0.0196857
1624483_at	CG13472 /// DmirCG13472	8.52971	8.4908	8.0021	8.60925	8.52913	8.42708	8.58031	8.5464	8.51691	0.0795437	0.0383348	0.424976	0.0505955	0.0556078	0.514806
1624484_a_at	BEAF-32	10.2938	10.1218	9.92391	10.4385	10.236	10.3253	10.3198	10.343	10.3483	0.144722	0.114173	0.401433	0.026039	0.221223	0.424419
1624485_at	CG6867	2.2127	2.21449	2.20196	2.20585	2.21859	2.20953	2.21819	2.21051	2.20317	-0.00685623	0.00410032	0.00757766	0.00549092	-0.00398421	0.00120974
1624486_at	CG12835	2.41829	2.41951	2.41157	2.40886	2.42654	2.45098	2.42422	2.41517	2.40419	-0.00943743	0.00703549	0.0394056	0.0059237	-0.0043416	-0.00737906
1624487_at	CG11475	2.25834	2.2629	2.25162	2.25383	2.2673	2.2549	2.26749	2.258	2.25233	-0.00451067	0.00440502	0.00328183	0.0091509	-0.00490403	0.000706911
1624488_a_at	CG17734	11.0552	11.5051	11.5863	10.6855	10.6661	10.636	10.9095	11.128	10.7422	-0.369722	-0.839023	-0.950328	-0.14569	-0.377096	-0.84405
1624489_a_at	CG11596	11.0279	11.1351	11.2907	10.8605	10.8478	10.9953	10.8591	10.7842	11.0039	-0.167391	-0.287309	-0.29543	-0.168741	-0.350864	-0.286855
1624490_s_at	hb	2.49223	2.49013	2.47372	2.47521	2.4962	2.48302	2.49536	2.4854	2.47559	-0.0170234	0.00606656	0.00930023	0.00313078	-0.00472593	0.00187278
1624491_a_at	pdm2	2.86653	6.06434	7.19693	2.5776	5.00719	5.79353	2.67865	5.45032	5.77472	-0.288921	-1.05715	-1.4034	-0.18788	-0.614014	-1.42221
1624492_at	Pbp45	7.1481	6.54466	6.27988	7.18647	7.11052	7.08293	7.26157	7.31257	6.90545	0.0383619	0.565858	0.803058	0.113468	0.767905	0.625577
1624493_at	---	2.07615	2.07661	2.06984	2.07824	2.08239	2.07325	2.08143	2.07361	2.07113	0.00209367	0.00578475	0.003407	0.00528132	-0.00299382	0.00129175
1624494_at	---	2.3318	2.33078	2.32815	2.32629	2.33457	2.32874	2.33651	2.32918	2.32255	-0.00551092	0.00378728	0.000594616	0.00470724	-0.0016048	-0.0055964
1624495_at	---	2.19926	2.19931	2.18881	2.19312	2.20516	2.19573	2.20464	2.19679	2.18792	-0.0061406	0.00584531	0.00691295	0.00538497	-0.00252438	-0.000898361
1624496_at	xl6	12.507	12.3908	12.1287	12.2076	12.336	12.2521	12.3393	12.2431	12.234	-0.299381	-0.0548191	0.123384	-0.16766	-0.147706	0.105312
1624497_at	---	9.62166	11.131	12.0261	9.25188	9.87337	10.647	9.49676	10.6906	11.1958	-0.369778	-1.25759	-1.37907	-0.124893	-0.440396	-0.830267
1624498_at	Cpr49Aa	2.249	2.24953	2.23855	2.24235	2.25484	2.24618	2.25545	2.24617	2.23832	-0.00665291	0.00530648	0.00763226	0.00645021	-0.00335932	-0.000229597
1624499_s_at	CG9911	11.8387	11.8242	11.7163	11.9649	12.0087	11.9519	11.8947	11.9323	11.8771	0.1262	0.184506	0.235665	0.05603	0.108103	0.16082
1624500_at	---	2.41347	2.41297	2.40777	2.40617	2.41737	2.41198	2.41654	2.4115	2.40849	-0.00729715	0.00440693	0.00420904	0.00307609	-0.00146818	0.000717402
1624501_at	CG12496	2.54694	2.55076	2.5351	2.53055	2.56571	2.538	2.56099	2.54452	2.52317	-0.0163902	0.0149462	0.00290394	0.0140461	-0.00624585	-0.01193
1624502_a_at	CG1104	9.93636	9.91594	9.71968	9.6501	9.8334	9.5839	9.8108	9.78541	9.68528	-0.286264	-0.0825348	-0.135781	-0.125561	-0.130531	-0.0344067
1624503_at	CG4786	2.3991	2.40152	2.38405	2.39146	2.41669	2.39416	2.42283	2.39658	2.38341	-0.00763961	0.0151675	0.0101104	0.0237251	-0.0049417	-0.000644445
1624504_s_at	Mtch	12.6511	12.7283	12.6548	12.6022	12.6099	12.5264	12.5926	12.6696	12.5523	-0.0488803	-0.118407	-0.128365	-0.0584266	-0.0587416	-0.102549
1624505_at	CG6113	4.41159	3.64643	4.50345	3.71144	2.64608	3.3496	4.26177	3.46535	3.66116	-0.700149	-1.00034	-1.15385	-0.149821	-0.181075	-0.842288
1624506_at	Jon25Biii	2.09682	2.09846	2.09122	2.09247	2.10126	2.0947	2.10212	2.095	2.091	-0.00434296	0.0027957	0.00348306	0.00530877	-0.00345802	-0.000213862
1624507_at	CG31268	2.49993	2.50241	2.47696	2.48548	2.51549	2.48794	2.51195	2.49835	2.4768	-0.0144561	0.0130861	0.0109859	0.0120225	-0.00405502	-0.000155926
1624508_at	CG13526	2.33492	2.33781	2.32717	2.32656	2.34337	2.33086	2.34227	2.33429	2.32218	-0.00835566	0.00555539	0.00369644	0.0073497	-0.00351739	-0.0049839
1624509_at	LvpL	2.20579	2.20839	2.19599	2.19983	2.2123	2.20296	2.21132	2.20379	2.19605	-0.00596662	0.00391483	0.00697231	0.00552314	-0.00459313	5.79357e-05
1624510_at	sprt	6.02634	7.53914	8.11757	5.55059	5.59652	6.44827	5.82542	6.03013	6.35552	-0.475746	-1.94261	-1.6693	-0.200921	-1.50901	-1.76205
1624511_s_at	---	2.2069	2.209	2.19624	2.20201	2.21436	2.20408	2.21338	2.20507	2.20283	-0.00488994	0.00535846	0.00783753	0.00648426	-0.00392509	0.00658846
1624512_at	CG34386	2.17633	2.17795	2.1669	2.17134	2.18064	2.17336	2.18116	2.17386	2.16864	-0.00499176	0.0026958	0.00645232	0.0048346	-0.00408626	0.00173974
1624513_at	CG33228 /// CG4806	8.84408	9.00599	8.56807	7.79482	8.14967	8.36127	8.18917	7.94841	8.12685	-1.04926	-0.85632	-0.206799	-0.654916	-1.05758	-0.441223
1624514_at	Vha16-3	2.07909	2.07823	2.07066	2.07432	2.08231	2.07628	2.08348	2.07699	2.07279	-0.0047665	0.00407267	0.00562453	0.00439582	-0.00124669	0.00212693
1624515_at	CG6461 /// DmirCG6461	4.52213	4.66979	4.99729	4.50185	4.53052	4.68202	4.52169	4.37107	4.52223	-0.0202781	-0.139268	-0.315268	-0.000439633	-0.298725	-0.47506
1624516_at	---	2.20716	2.2102	2.20346	2.20472	2.21628	2.20641	2.21403	2.20661	2.20082	-0.002438	0.00607181	0.00295687	0.00686729	-0.00359583	-0.00263572
1624517_at	Ect3	10.3095	9.74504	8.55679	11.3204	11.0689	11.3215	11.3836	11.4847	11.8878	1.01089	1.32381	2.7647	1.07406	1.73962	3.33102
1624518_at	CG13369	8.23604	8.21396	8.45877	8.24799	8.00841	7.8087	8.17101	8.17429	7.92708	0.0119493	-0.205544	-0.650072	-0.0650348	-0.0396633	-0.531689
1624519_at	Gbeta76C	2.20629	2.20763	2.20477	2.22195	2.21399	2.20857	2.21535	2.20902	2.20717	0.0156568	0.00636506	0.00380063	0.00905631	0.00139165	0.00239611
1624520_a_at	ftz-f1	10.0577	8.26849	9.80888	10.2071	9.31963	10.1466	10.2449	8.83461	10.11	0.149376	1.05114	0.337682	0.18716	0.566124	0.301135
1624521_a_at	CG17896	11.6488	12.0563	12.054	11.6324	11.8842	11.8617	11.6769	11.7708	12.0685	-0.0164518	-0.172051	-0.19226	0.0280669	-0.28545	0.0144539
1624522_at	CG5302	2.20006	2.20273	2.19067	2.19568	2.20711	2.19707	2.20663	2.19797	2.19058	-0.00438172	0.00437379	0.00640583	0.00656289	-0.0047648	-9.10758e-05
1624523_at	CG32683	2.18559	2.18793	2.17539	2.17951	2.19182	2.18288	2.19118	2.18359	2.17552	-0.00608157	0.00388956	0.00748825	0.00559048	-0.00434661	0.0001297
1624524_at	---	2.9284	2.94981	2.87169	2.88078	2.96624	2.90187	2.94134	2.91074	2.83316	-0.0476262	0.0164297	0.0301774	0.0129426	-0.0390687	-0.0385344
1624525_at	CG12998	2.20806	2.21064	2.20245	2.20308	2.21197	2.20401	2.21269	2.20575	2.19686	-0.0049861	0.00133061	0.0015595	0.00463013	-0.00488973	-0.00558472
1624526_s_at	---	2.47873	2.48186	2.46613	2.46962	2.49093	2.4734	2.49033	2.47838	2.46522	-0.00910393	0.0090704	0.00727558	0.0115982	-0.00347805	-0.000910282
1624527_at	Hey	2.03863	2.03817	2.03071	2.03381	2.04637	2.03706	2.04309	2.03717	2.03246	-0.00482874	0.00819588	0.00635004	0.00445428	-0.00100088	0.00175047
1624528_at	Gyc-89Db	2.55328	2.55544	2.52801	2.53945	2.56969	2.54209	2.56647	2.55089	2.53293	-0.0138368	0.0142465	0.0140786	0.0131849	-0.00455284	0.00491333
1624529_at	RpS17	15.0242	15.0358	15.0405	14.9122	14.8723	14.9205	14.9319	14.9639	14.8723	-0.111938	-0.163413	-0.11999	-0.0922465	-0.0718355	-0.168241
1624530_at	RhoBTB	10.5713	10.583	10.4826	10.6817	10.4905	10.4985	10.6131	10.4297	10.5553	0.110326	-0.092494	0.0158854	0.04176	-0.153317	0.0726967
1624531_s_at	---	2.27429	2.27699	2.26553	2.26972	2.28243	2.27255	2.28256	2.272	2.26524	-0.00456389	0.0054369	0.0070138	0.00827211	-0.00499058	-0.000297308
1624532_a_at	CG7051 /// DmirCG7051	2.27731	2.27624	2.26674	2.271	2.28146	2.2742	2.2827	2.27556	2.27063	-0.00630472	0.00522494	0.0074594	0.00539778	-0.000679255	0.00388956
1624533_s_at	trx	9.5979	8.74454	9.10011	9.89168	9.41073	9.70558	9.89361	9.15344	9.72772	0.29378	0.666195	0.605472	0.295709	0.408901	0.627612
1624534_at	ng1	2.70385	2.71287	2.69304	2.68867	2.72857	2.70165	2.72797	2.71047	2.65069	-0.0151795	0.0156994	0.00861192	0.0241185	-0.00239611	-0.0423567
1624535_at	CG33229	12.0962	11.9776	11.9562	12.1352	12.4209	12.4728	12.0332	12.2382	12.3248	0.0390341	0.44328	0.51659	-0.0629337	0.260621	0.368664
1624536_at	CG30130	2.10426	2.1039	2.09656	2.09878	2.11071	2.10042	2.10871	2.10108	2.09923	-0.00548075	0.0068059	0.00385666	0.00444683	-0.00282502	0.0026648
1624537_s_at	CG9866	8.80206	8.81941	8.73173	8.86138	9.03494	8.79182	8.88346	8.88638	8.77693	0.059329	0.215536	0.0600901	0.0814077	0.0669689	0.0451994
1624538_at	---	2.44351	2.44948	2.42483	2.43568	2.45515	2.44126	2.45073	2.44478	2.43596	-0.00782219	0.00566888	0.0164323	0.00721979	-0.00470209	0.0111356
1624539_at	CG5871	8.81932	8.74558	8.877	8.86469	8.80535	8.85422	8.93921	8.92495	9.02352	0.0453626	0.0597668	-0.0227718	0.119885	0.179363	0.146525
1624540_at	CG14642	5.28544	4.99727	5.09413	4.37697	4.49536	4.44197	4.49585	4.49418	4.37364	-0.908474	-0.50191	-0.652157	-0.789585	-0.503093	-0.720487
1624541_at	RhoGAP19D	10.253	9.75456	10.0998	10.4072	10.1823	10.3938	10.4604	9.88021	10.2242	0.154245	0.427723	0.293997	0.207419	0.125647	0.124361
1624542_at	CG31757	2.15838	2.15902	2.15313	2.15244	2.16136	2.15529	2.16201	2.15607	2.15196	-0.00593785	0.00233579	0.00215864	0.00363765	-0.00295639	-0.00117373
1624543_s_at	---	10.7323	10.8803	10.7002	11.435	10.932	11.3066	11.2422	11.2574	11.7547	0.702659	0.051734	0.606432	0.509833	0.377133	1.0545
1624544_at	---	4.59569	4.73801	4.59075	4.55544	4.67618	4.60476	4.45628	4.61204	4.58993	-0.0402539	-0.0618391	0.0140123	-0.139418	-0.125978	-0.000812053
1624545_at	CG32504	2.28914	2.28878	2.27893	2.28259	2.29343	2.28394	2.29501	2.2855	2.27693	-0.00655417	0.00465822	0.00501251	0.00586725	-0.00328088	-0.00199604
1624546_at	---	2.19322	2.19317	2.18335	2.18579	2.19852	2.18957	2.19736	2.18961	2.1871	-0.00743027	0.00535393	0.00621748	0.00413617	-0.00356221	0.00374866
1624547_s_at	B52	12.7285	12.7105	12.5067	12.5669	12.6084	12.5828	12.4669	12.6503	12.6712	-0.16166	-0.102091	0.0761623	-0.261655	-0.060216	0.164501
1624548_at	ppk19	2.24088	2.24372	2.23023	2.23585	2.24794	2.2376	2.24703	2.23883	2.22844	-0.00503232	0.00421953	0.00736928	0.00614648	-0.0048902	-0.00179315
1624549_at	CG3523	14.46	14.3629	13.9983	14.6531	14.5634	14.3466	14.6461	14.63	14.4519	0.193098	0.200523	0.348245	0.186076	0.267158	0.453594
1624550_at	Trf	8.60335	8.44507	7.93791	8.19487	7.92948	7.91596	8.23917	8.22586	7.91233	-0.408474	-0.515584	-0.0219574	-0.364177	-0.219207	-0.0255866
1624551_at	CG31861	2.30428	2.30848	2.29566	2.29949	2.31008	2.30241	2.31063	2.30309	2.29333	-0.00478192	0.00159812	0.00675535	0.00635631	-0.00538421	-0.00232697
1624552_at	CG3740	2.66833	2.57073	2.65233	2.55526	2.5704	2.55896	2.57076	2.56827	2.54774	-0.113072	-0.000324011	-0.0933728	-0.097571	-0.00245833	-0.104592
1624553_a_at	CG14098	2.16213	2.16481	2.15393	2.15807	2.16635	2.16	2.16788	2.16017	2.15478	-0.00406358	0.00153732	0.00606203	0.00575295	-0.00463462	0.000845194
1624554_at	CG3703	6.19874	7.3263	7.35603	5.57815	5.68163	5.99792	5.87048	6.87173	6.48009	-0.620596	-1.64467	-1.35811	-0.328266	-0.454568	-0.875936
1624555_at	Ets97D	9.15871	9.21505	8.96075	9.18642	9.31937	9.25816	9.26023	9.2191	9.20763	0.0277062	0.104319	0.29741	0.101517	0.00405407	0.246879
1624556_s_at	bol	2.23761	2.24082	2.22672	2.23071	2.24618	2.23371	2.24724	2.2364	2.22554	-0.00690234	0.00536513	0.006989	0.00963395	-0.00441194	-0.00117826
1624557_at	Fen1	9.24599	8.83093	8.56282	8.87804	8.76565	8.58304	9.0426	8.71687	8.60655	-0.367953	-0.0652761	0.0202246	-0.203386	-0.11406	0.0437279
1624558_at	dro3	2.35557	2.35825	2.34551	2.35016	2.36142	2.35284	2.36492	2.3537	2.33945	-0.00540717	0.00316906	0.00733471	0.00935486	-0.00454378	-0.00605464
1624559_a_at	Mlf	11.4716	11.4708	11.3716	11.7334	11.7136	11.6932	11.6265	11.7073	11.6596	0.261871	0.242823	0.321613	0.154979	0.23655	0.288024
1624560_at	ergic53	11.9742	11.5982	11.6772	11.9795	11.9531	11.8824	11.9858	11.753	11.5985	0.00527459	0.354878	0.205181	0.011625	0.154844	-0.078722
1624561_at	---	2.31688	2.32326	2.30659	2.30979	2.32958	2.31751	2.32646	2.31816	2.31109	-0.00708923	0.00632477	0.0109158	0.00957384	-0.00509334	0.00449777
1624562_s_at	Mst33A	2.43097	2.43208	2.41269	2.41692	2.43763	2.42539	2.43912	2.42775	2.41164	-0.0140502	0.00554729	0.0127001	0.00814737	-0.00432944	-0.00105238
1624563_at	CG5225	2.42891	2.43027	2.42151	2.41638	2.43839	2.42531	2.43725	2.42676	2.42048	-0.0125271	0.0081141	0.00380087	0.00833732	-0.00351548	-0.00102973
1624564_s_at	RpS14a	15.1894	15.2214	15.2548	15.1707	15.1737	15.1957	15.1816	15.2092	15.1423	-0.0186771	-0.0477591	-0.0591745	-0.00775656	-0.0122547	-0.112539
1624565_a_at	CG16711	6.63396	6.33994	6.38808	6.55342	6.57907	6.57083	6.68735	6.32575	6.62755	-0.0805385	0.239127	0.182748	0.0533892	-0.0141902	0.239469
1624566_at	---	2.14932	2.14774	2.14125	2.14452	2.15424	2.14658	2.15339	2.14685	2.1436	-0.0047985	0.00649834	0.00533247	0.00407126	-0.000887871	0.0023489
1624567_at	Rab35	6.43218	6.45325	7.02369	7.07173	7.01435	7.19353	6.86513	7.0065	7.47004	0.639552	0.561107	0.169843	0.432953	0.553256	0.446351
1624568_at	CG7985	6.11157	6.16655	5.29912	6.38329	6.57459	6.34142	6.42133	6.33024	6.28244	0.271711	0.408036	1.0423	0.309754	0.163693	0.983324
1624569_at	CG31087	2.22046	2.22504	2.21305	2.21393	2.22583	2.21888	2.22686	2.21955	2.21501	-0.00652655	0.000785112	0.00582862	0.00639441	-0.00548649	0.00195289
1624570_a_at	TfIIA-L	11.5968	11.4737	11.3711	11.5357	11.5388	11.5079	11.5873	11.5169	11.4724	-0.0610901	0.0651445	0.136754	-0.00950503	0.0432367	0.101302
1624571_s_at	CG32500 /// CG32857 /// CG33502	10.3357	10.9757	11.009	10.0491	10.2332	10.2835	10.0122	10.5521	10.0985	-0.286546	-0.742482	-0.72556	-0.323454	-0.423568	-0.910536
1624572_a_at	MED21	10.1388	9.8718	10.2256	10.1386	9.77068	9.97835	10.1776	9.9366	10.0562	-0.000235617	-0.101111	-0.247227	0.038797	0.0648003	-0.169324
1624573_at	CG4998 /// DmirCG4998	2.11827	2.11789	2.10839	2.1142	2.12191	2.11546	2.12282	2.11668	2.11127	-0.00406828	0.00401878	0.00707054	0.0045529	-0.00121069	0.00288558
1624574_at	CG14656	2.20034	2.20388	2.25428	2.19389	2.20645	2.23634	2.20402	2.2001	2.19598	-0.00645281	0.00256538	-0.0179467	0.00367596	-0.00378132	-0.058306
1624575_a_at	fru	2.04944	2.05024	2.04505	2.05657	2.05453	2.04824	2.05495	2.04872	2.04699	0.00713092	0.00428796	0.00318909	0.00551173	-0.00152016	0.00194168
1624576_at	CG12994	1.96226	1.96199	1.95875	1.95797	1.96998	1.96056	1.96721	1.96106	1.9593	-0.0042939	0.00799692	0.00180364	0.00495052	-0.000925541	0.000545502
1624577_at	Ace	2.74818	2.78959	2.71025	2.71713	2.80462	2.73441	2.78326	2.74575	2.72544	-0.0310477	0.0150244	0.0241649	0.0350838	-0.0438454	0.0151963
1624578_at	spheroide	2.06278	2.06517	2.05391	2.05816	2.06595	2.06019	2.06766	2.06478	2.05562	-0.0046166	0.000778436	0.00627899	0.00488157	-0.000392914	0.00170565
1624579_at	Cpr62Ba	2.18472	2.18566	2.18011	2.18136	2.18839	2.18258	2.18912	2.18337	2.1771	-0.00335702	0.00272608	0.00246525	0.0043965	-0.00229502	-0.00301194
1624580_at	CG9362	9.39892	9.68098	9.77755	9.42017	9.5743	9.74884	9.50602	9.46035	9.78809	0.0212513	-0.106673	-0.0287132	0.1071	-0.220629	0.0105381
1624581_at	dpr7	2.2172	2.2189	2.20589	2.21012	2.2226	2.21381	2.22161	2.21412	2.20916	-0.00708191	0.0036993	0.00791717	0.00440976	-0.00477624	0.00327015
1624582_a_at	SIFR	2.27895	2.28069	2.27451	2.2749	2.28473	2.27754	2.28382	2.27794	2.27207	-0.00405384	0.00404263	0.00302553	0.00486893	-0.0027442	-0.00244403
1624583_at	CG6115	13.105	13.4412	13.5557	13.1787	13.4425	13.5022	13.0945	13.4665	13.4572	0.0737757	0.00128937	-0.0535555	-0.0104248	0.0253067	-0.0985765
1624584_at	CG32643	2.26876	2.275	2.26104	2.26282	2.27294	2.26539	2.27373	2.2664	2.26232	-0.00593706	-0.00206232	0.00434923	0.0049714	-0.00859618	0.0012784
1624585_at	---	2.07437	2.07402	2.06642	2.06897	2.07727	2.07118	2.07854	2.07146	2.06766	-0.00540014	0.00325131	0.00476241	0.00416326	-0.00256419	0.00124693
1624586_a_at	Prat2	2.44755	2.45107	2.4882	2.43604	2.45734	2.43751	2.4539	2.45712	2.43676	-0.0115105	0.00626469	-0.0506902	0.00635056	0.00604796	-0.0514433
1624587_at	CG13323	2.67022	2.6757	2.65987	2.66205	2.69358	2.66241	2.68819	2.66853	2.6461	-0.0081656	0.0178809	0.00253367	0.01797	-0.00717092	-0.0137765
1624588_at	---	2.6936	2.67176	2.65961	2.66246	2.67608	2.66568	2.68236	2.66742	2.65891	-0.0311349	0.00432229	0.00606537	-0.0112364	-0.00433445	-0.000704765
1624589_a_at	cenG1A	8.03907	6.91792	6.98899	8.30357	8.14067	8.25139	8.2868	7.60745	8.11826	0.264492	1.22275	1.2624	0.24773	0.689529	1.12926
1624590_at	CG17134	2.22673	2.22638	2.22289	2.2274	2.23121	2.22445	2.23174	2.22333	2.22791	0.000671002	0.00482845	0.00155592	0.00501205	-0.00304913	0.00502133
1624591_at	CG9222	2.28627	2.2874	2.27251	2.28024	2.29166	2.28271	2.29252	2.28409	2.27168	-0.00602167	0.00425863	0.0102057	0.0062591	-0.0033052	-0.000823498
1624592_at	CG5188	9.29629	9.22005	9.14822	8.92471	9.12924	9.04827	9.07338	8.99897	9.08811	-0.371579	-0.090807	-0.0999517	-0.222918	-0.22107	-0.0601149
1624593_at	CG14332	2.27481	2.27737	2.26774	2.26906	2.28189	2.29533	2.28071	2.27457	2.26405	-0.00574258	0.00452256	0.0275877	0.00590299	-0.00279617	-0.00368953
1624594_at	Sk2	10.5848	10.8167	10.6449	10.6441	10.834	10.6834	10.6603	10.7481	10.6464	0.0592982	0.0172939	0.0385408	0.0754785	-0.0686169	0.00149441
1624595_a_at	Rbp2	8.41983	7.04548	8.60218	8.28284	7.3308	8.35193	8.25055	6.15286	8.08136	-0.136989	0.285324	-0.250253	-0.169282	-0.892621	-0.520822
1624596_at	CG31463	2.22972	2.22986	2.21473	2.22158	2.23697	2.22665	2.23831	2.22713	2.21527	-0.00814127	0.00711226	0.0119195	0.00858503	-0.00273204	0.000535011
1624597_at	---	2.23515	2.23673	2.22494	2.22857	2.23954	2.23175	2.24103	2.23271	2.22499	-0.00657389	0.00280762	0.006814	0.00588097	-0.00401473	4.74452e-05
1624598_at	---	2.10501	2.10612	2.0958	2.09769	2.11167	2.10278	2.11023	2.10294	2.09741	-0.00731549	0.00554204	0.00698113	0.00521671	-0.00318527	0.00161099
1624599_at	CG34331	2.22542	2.22833	2.21638	2.21972	2.23113	2.22219	2.23129	2.22388	2.21611	-0.00570608	0.00280786	0.00580645	0.00586733	-0.00444603	-0.000273705
1624600_at	futsch	2.38797	2.40196	2.36195	2.36488	2.38393	2.36734	2.38554	2.37476	2.35565	-0.0230911	-0.0180316	0.00538611	-0.00243793	-0.0271971	-0.00630426
1624601_at	---	2.35574	2.35767	2.3395	2.35184	2.36579	2.35119	2.36395	2.35486	2.35007	-0.00389532	0.00812435	0.0116882	0.00821775	-0.00281119	0.0105679
1624602_at	CG13235	2.31997	2.32237	2.31607	2.31442	2.32489	2.31931	2.32549	2.31951	2.31761	-0.00554392	0.00251746	0.00323272	0.00552528	-0.00286412	0.00153303
1624603_at	CG10754 /// DlitCG10754	10.8548	11.1689	10.9425	10.639	10.8598	10.8249	10.7349	11.0447	10.7616	-0.215848	-0.309053	-0.117644	-0.119916	-0.124186	-0.18089
1624604_a_at	CG5629	6.05127	5.51922	4.91032	6.88977	6.6861	6.77999	6.35594	6.60073	7.29906	0.838503	1.16687	1.86967	0.30467	1.08151	2.38874
1624605_at	CG34175	2.26964	2.30301	2.26888	2.26319	2.27828	2.2652	2.27909	2.26972	2.26884	-0.00645467	-0.0247242	-0.00367641	0.00944956	-0.0332873	-3.74317e-05
1624606_at	CG13062	2.39336	2.39342	2.38875	2.38089	2.39429	2.38633	2.3956	2.38829	2.37753	-0.0124613	0.000871182	-0.00241995	0.00224059	-0.00513053	-0.0112255
1624607_at	CG34200	11.8159	12.2186	12.3515	10.9728	11.1383	11.5166	11.129	11.1397	11.2858	-0.843152	-1.08034	-0.834899	-0.686913	-1.07887	-1.06575
1624608_s_at	cpo	2.29891	2.30506	2.28701	2.29083	2.30775	2.29495	2.3071	2.29529	2.28351	-0.00808585	0.0026927	0.00793862	0.00818388	-0.00977445	-0.00349665
1624609_at	CG31279	2.27232	2.28582	2.26781	2.26219	2.27936	2.28106	2.27479	2.26991	2.2666	-0.0101261	-0.00645924	0.0132473	0.00247534	-0.0159113	-0.00120997
1624610_at	---	2.26335	2.26532	2.25338	2.25805	2.26765	2.26045	2.26815	2.26083	2.25643	-0.00530146	0.002321	0.00706577	0.00479926	-0.0044992	0.00304341
1624611_a_at	CG2852	14.0938	14.0337	13.9921	14.1808	14.1408	14.1759	14.0929	14.047	14.0966	0.087035	0.107071	0.183826	-0.000838735	0.0132933	0.104527
1624612_at	Gr59c	2.05554	2.05542	2.0474	2.05079	2.0585	2.0529	2.06092	2.05344	2.04881	-0.00475081	0.00308752	0.00550318	0.00538393	-0.00197792	0.0014112
1624613_at	CG5986	9.44147	9.17938	9.07524	9.5869	9.48817	9.55557	9.58551	9.51464	9.35005	0.14543	0.30879	0.480328	0.144041	0.335258	0.274811
1624614_at	CG14894	9.79815	9.60538	9.64153	9.93991	9.98913	9.79697	9.92071	9.94232	9.67846	0.141762	0.383752	0.15544	0.122563	0.33694	0.0369301
1624615_at	---	2.18196	2.18331	2.17081	2.17719	2.18583	2.17873	2.18578	2.17963	2.17738	-0.00476864	0.00251842	0.00792527	0.00382796	-0.00368452	0.0065732
1624616_at	Trh	2.34527	2.34903	2.3342	2.33864	2.35716	2.34225	2.3526	2.34488	2.33368	-0.00662342	0.00812864	0.00804663	0.00733207	-0.00415635	-0.000519991
1624617_at	CG1665	10.0932	10.0113	10.1109	10.2817	10.2129	10.1861	10.2871	10.128	10.2007	0.188507	0.201657	0.075202	0.193898	0.116715	0.0897932
1624618_at	chrw	11.6848	11.976	12.051	11.3538	11.0151	10.9282	11.3225	11.3964	11.0915	-0.330992	-0.960848	-1.1228	-0.362373	-0.579602	-0.959471
1624619_s_at	CG18477 /// CG31780	2.14527	2.14532	2.13539	2.1392	2.14806	2.14172	2.14957	2.14204	2.13722	-0.00606923	0.00273466	0.00633025	0.00430228	-0.00328708	0.00182843
1624620_at	Klp61F	12.1542	11.7393	11.2353	12.2722	12.0812	11.8415	12.2767	12.0334	12.0141	0.118005	0.34188	0.606206	0.122547	0.294158	0.778827
1624621_at	---	2.47516	2.47617	2.4623	2.46651	2.48182	2.46789	2.48018	2.47116	2.4522	-0.00864428	0.00565219	0.00558233	0.00502291	-0.0050087	-0.0100994
1624622_at	ACXE	2.18194	2.18174	2.17444	2.1766	2.18385	2.17864	2.18515	2.179	2.17115	-0.00534358	0.00210881	0.00420499	0.00320456	-0.00273299	-0.00329232
1624623_at	CG32972	2.29573	2.29829	2.28698	2.28711	2.3037	2.29269	2.30198	2.29365	2.28671	-0.00861934	0.00541663	0.00570512	0.00624646	-0.00463295	-0.000275373
1624624_at	mud	3.06411	3.03891	3.00764	3.03599	3.04128	3.03679	3.06021	3.03088	3.03334	-0.0281239	0.00237417	0.0291526	-0.00390564	-0.00803137	0.0257027
1624625_a_at	CG17150 /// DmirCG17150	1.93433	1.93498	1.92998	1.93151	1.93831	1.93262	1.93891	1.93386	1.93142	-0.00281867	0.0033282	0.00264132	0.00457602	-0.00111938	0.00144351
1624626_at	---	2.18083	2.17955	2.1757	2.17609	2.18776	2.17501	2.186	2.17671	2.16844	-0.00474073	0.00820899	-0.000695705	0.0051715	-0.00284195	-0.00725842
1624627_s_at	twin	10.0876	9.7626	9.52441	10.3066	10.1375	10.0456	10.1845	9.94197	9.85822	0.219016	0.374949	0.521168	0.0969785	0.179376	0.333808
1624628_at	CG10396	2.32823	2.3346	2.31755	2.31899	2.33281	2.31992	2.33349	2.32466	2.31421	-0.00923493	-0.00179052	0.00237227	0.0052618	-0.00994539	-0.00333691
1624629_at	CG32119	2.10167	2.10122	2.09416	2.09628	2.10487	2.09926	2.10626	2.09901	2.09622	-0.00539335	0.00364566	0.00510478	0.00458604	-0.00221467	0.00205898
1624630_at	CG30103	2.15346	2.15509	2.1443	2.1488	2.15897	2.15071	2.15884	2.15141	2.14794	-0.00466095	0.00388265	0.00641203	0.00538156	-0.00367165	0.00364184
1624631_x_at	---	3.4506	3.30332	3.29197	3.80704	3.31235	3.28214	3.56924	3.27175	3.12064	0.356439	0.0090301	-0.00982475	0.118648	-0.0315642	-0.171322
1624632_at	Klp3A	12.017	11.8837	11.5038	12.1077	12.0355	11.8803	12.1166	12.0025	12.0466	0.0907608	0.151747	0.376477	0.0996304	0.118816	0.542812
1624633_at	---	1.93428	1.93413	1.92884	1.93096	1.93803	1.93279	1.93858	1.93307	1.93103	-0.00332437	0.00389588	0.00394774	0.00429843	-0.00106001	0.00218737
1624634_at	CG40050	6.64007	3.39815	3.54461	7.64383	3.58231	5.19786	7.11966	3.75709	5.1996	1.00377	0.184162	1.65325	0.479597	0.358942	1.65499
1624635_at	CG14210	9.70098	9.95529	9.47963	8.71677	8.96181	9.0378	9.02883	9.23337	8.53902	-0.984219	-0.993482	-0.441829	-0.672154	-0.721922	-0.94061
1624636_at	ACXD	2.2764	2.27791	2.26666	2.2711	2.28457	2.27412	2.28198	2.27782	2.26731	-0.00530731	0.00666189	0.00745392	0.00558068	-8.29698e-05	0.000648975
1624637_at	adp	8.5908	8.54248	8.66112	9.12231	9.02257	9.02129	8.83001	8.97325	9.09228	0.531508	0.480095	0.360169	0.239207	0.430777	0.431163
1624638_a_at	CG4365	10.5573	10.7255	10.6647	10.7461	10.7965	10.8491	10.6819	10.826	10.9469	0.188785	0.0709448	0.184378	0.124574	0.100478	0.282172
1624639_at	Slu7	8.25463	7.81108	7.59792	8.53953	8.19648	8.27713	8.35571	8.16938	8.20451	0.284893	0.385395	0.679209	0.10108	0.358297	0.606591
1624640_x_at	---	2.86578	2.66054	2.7965	3.27618	3.08091	3.49402	3.24651	2.8677	3.21048	0.410398	0.420377	0.69752	0.380727	0.207161	0.413977
1624641_at	CR9337	2.48085	2.48371	2.45673	2.46576	2.49239	2.4681	2.49159	2.4804	2.46438	-0.015088	0.00867558	0.0113747	0.0107419	-0.00330877	0.00764918
1624642_at	CG18420	2.47699	2.47928	2.46108	2.46489	2.48644	2.46675	2.48806	2.47657	2.45163	-0.0120996	0.00716496	0.00566936	0.0110641	-0.00270963	-0.00944662
1624643_a_at	AlCR2	2.15972	2.15994	2.15414	2.15496	2.16546	2.15808	2.16438	2.15828	2.1557	-0.0047507	0.00551963	0.00394106	0.00466816	-0.00165939	0.00156307
1624644_a_at	CG5514	6.91147	6.08001	5.97687	6.92039	6.41657	6.40312	6.90718	6.53287	6.32276	0.00892125	0.336569	0.426257	-0.00428647	0.45286	0.345894
1624645_at	---	2.19075	2.19303	2.18615	2.1851	2.19975	2.18832	2.19562	2.18786	2.18655	-0.00564127	0.00672197	0.00217056	0.00487396	-0.00516534	0.000399828
1624646_at	---	2.21458	2.21671	2.20604	2.21019	2.22172	2.21334	2.22066	2.21394	2.20952	-0.00438715	0.00500393	0.00730062	0.00607484	-0.00277448	0.00348449
1624647_at	---	2.37544	2.37641	2.35731	2.3649	2.38364	2.36736	2.38599	2.37283	2.35584	-0.0105373	0.00722909	0.0100489	0.0105567	-0.00358057	-0.00146866
1624648_at	---	2.06525	2.06609	2.0601	2.06165	2.07085	2.06397	2.06968	2.06419	2.06139	-0.00360425	0.00475836	0.00386333	0.00442215	-0.00189781	0.00128627
1624649_a_at	rogdi	9.6113	9.56901	9.58328	10.186	10.1197	9.88113	9.99615	10.0031	10.0176	0.574661	0.550708	0.297853	0.384845	0.43412	0.434361
1624650_at	CG33087	9.94698	9.2314	9.44205	9.64367	9.53127	10.3044	9.61109	8.66766	9.82613	-0.303306	0.299869	0.862348	-0.335892	-0.563741	0.384077
1624651_at	---	2.40219	2.40357	2.39371	2.39214	2.40978	2.39436	2.40833	2.39944	2.38747	-0.0100512	0.00621176	0.000652313	0.00614139	-0.0041225	-0.00623918
1624652_at	---	2.66327	2.66525	2.65198	2.6489	2.67543	2.65927	2.6737	2.66033	2.64024	-0.0143697	0.0101788	0.00728488	0.010427	-0.00492501	-0.0117426
1624653_at	Tsp42A	2.07333	2.07405	2.06359	2.06735	2.07629	2.07017	2.07791	2.07039	2.06682	-0.00598019	0.00224209	0.00658536	0.0045755	-0.00365782	0.00323272
1624654_at	CG13613	2.08322	2.08391	2.0752	2.07788	2.08586	2.07992	2.08753	2.08046	2.07667	-0.00534177	0.00194979	0.00472426	0.00430439	-0.00344849	0.00147986
1624655_at	CG6472	2.19143	2.19452	2.18274	2.18598	2.19677	2.18919	2.19667	2.18952	2.18254	-0.00544896	0.00225163	0.00645208	0.00523514	-0.00499749	-0.000197411
1624656_s_at	CG4293	9.15189	9.29898	9.14308	9.03817	9.09715	9.14521	9.08299	9.15221	8.88301	-0.113719	-0.201838	0.00212955	-0.0689002	-0.146772	-0.260077
1624657_at	---	2.28883	2.29058	2.27807	2.28304	2.29526	2.28588	2.29642	2.29869	2.28287	-0.00579325	0.0046804	0.00780988	0.00758256	0.00810456	0.00480199
1624658_at	CG33158 /// DmirCG33158	8.68634	8.34703	8.18562	8.17024	8.08296	8.09186	8.42927	7.98412	7.95448	-0.516098	-0.264071	-0.0937634	-0.257071	-0.362905	-0.23114
1624659_at	CG32741	2.18565	2.18527	2.18008	2.1803	2.19146	2.18374	2.19027	2.18397	2.18144	-0.00534805	0.0061872	0.00366473	0.00461725	-0.0013063	0.00136089
1624660_at	Ptp10D	8.44828	8.25545	8.89525	8.6765	8.45682	8.50995	8.7604	8.02562	8.54305	0.228223	0.201374	-0.385304	0.312122	-0.229831	-0.352201
1624661_at	---	1.98286	1.98273	1.97749	1.97895	1.98609	1.98088	1.98801	1.98118	1.97788	-0.00391085	0.00335741	0.00338817	0.00514947	-0.00154829	0.000388622
1624662_at	CG3106	2.04299	2.0446	2.03566	2.03872	2.04661	2.04033	2.04758	2.04093	2.03764	-0.00427	0.00200725	0.00466847	0.00458853	-0.00366998	0.00197864
1624663_a_at	vis	2.58855	2.66651	2.5937	2.58402	2.60087	2.6083	2.59857	2.59481	2.60693	-0.00453336	-0.0656338	0.0145986	0.0100163	-0.071697	0.0132298
1624664_at	snk	2.30166	2.30508	2.28884	2.29716	2.31194	2.2979	2.30882	2.30065	2.29128	-0.00449744	0.00686193	0.00906253	0.00715914	-0.004426	0.00244308
1624665_at	CG9257	8.52562	9.3558	9.04146	7.93228	8.55394	8.51443	8.07144	8.4058	8.33375	-0.593345	-0.80186	-0.527021	-0.454181	-0.950005	-0.707706
1624666_at	CG10092	7.57331	7.45338	7.21492	7.43694	7.22279	7.22045	7.51782	7.42344	7.23692	-0.136376	-0.230587	0.00552845	-0.0554904	-0.0299425	0.0220003
1624667_at	CG31760	2.05807	2.06189	2.05091	2.0534	2.06186	2.05623	2.06284	2.0561	2.05088	-0.00467259	-2.76563e-05	0.00531626	0.00476673	-0.00578809	-3.52859e-05
1624668_s_at	CG9422	9.96156	9.72173	9.28853	9.95249	9.75552	9.6729	9.75698	9.905	9.68279	-0.00906961	0.0337896	0.384361	-0.204577	0.18327	0.394252
1624669_at	CG7009	8.36374	8.58059	8.64618	8.42429	8.45745	8.55276	8.26258	8.80075	8.47742	0.0605461	-0.123141	-0.0934219	-0.101159	0.220154	-0.168757
1624670_at	CG7589	2.08829	2.08893	2.07956	2.08293	2.09151	2.08534	2.09397	2.08547	2.08215	-0.00535644	0.00257707	0.00577712	0.00568086	-0.00345731	0.00258803
1624671_at	CG17782	2.37955	2.3801	2.36691	2.36956	2.39054	2.37274	2.38382	2.37585	2.36667	-0.00998305	0.0104413	0.00583315	0.00427268	-0.00424671	-0.00023675
1624672_at	---	2.24422	2.24361	2.22778	2.23449	2.26402	2.23873	2.24848	2.24074	2.23755	-0.00972366	0.0204039	0.0109484	0.00426057	-0.00286961	0.00976372
1624673_at	CG5899	9.87484	9.73863	9.45306	9.65869	9.76609	9.75784	9.82278	9.65508	9.64684	-0.216146	0.0274591	0.304782	-0.0520561	-0.0835476	0.193778
1624674_at	CRMP	2.91984	2.93719	2.85837	2.88751	2.95406	2.87839	2.92668	2.91489	2.89113	-0.0323381	0.0168676	0.0200131	0.00683812	-0.0222962	0.0327575
1624675_at	UBL3	9.1713	8.74478	9.34789	9.39397	9.14063	9.45161	9.33347	9.12474	9.67131	0.222673	0.395852	0.103729	0.162178	0.379964	0.323426
1624676_a_at	CG13331	2.3005	2.30173	2.29087	2.29663	2.30468	2.29703	2.30796	2.29949	2.29235	-0.00386619	0.00294471	0.00616145	0.007463	-0.00223827	0.00147557
1624677_at	tnc	2.04734	2.04701	2.04247	2.04271	2.04999	2.04447	2.05081	2.04506	2.04192	-0.00462632	0.00297713	0.00199842	0.00346936	-0.00195932	-0.000553846
1624678_at	CG9570	2.35991	2.35615	2.3434	2.34701	2.37459	2.35105	2.35916	2.35026	2.34368	-0.0128964	0.0184443	0.00765014	-0.000746137	-0.00588536	0.00028038
1624679_at	CG33253	2.22519	2.22558	2.21743	2.21912	2.22761	2.22192	2.22869	2.22218	2.21869	-0.0060749	0.00202203	0.0044837	0.00349947	-0.00340867	0.00125456
1624680_a_at	RhoGEF4	9.46244	9.36058	9.32714	9.67547	9.51229	9.49179	9.59268	9.54528	9.68316	0.213029	0.151717	0.164648	0.130243	0.184705	0.356018
1624681_at	---	2.44768	2.45134	2.44578	2.43774	2.46004	2.44708	2.45411	2.44943	2.44159	-0.00993806	0.00870442	0.00129461	0.00643513	-0.00190783	-0.00418735
1624682_at	---	2.98653	2.97453	2.96746	2.96727	3.00096	2.97213	2.97667	2.9723	2.96749	-0.0192541	0.0264368	0.00467658	-0.00986124	-0.00222087	3.17096e-05
1624683_at	CG17680	10.5686	11.1394	11.1203	9.99661	10.5766	10.6033	10.2131	10.6976	10.4785	-0.572024	-0.562832	-0.517039	-0.355516	-0.441829	-0.641828
1624684_at	exo84	9.85246	9.97802	9.67461	10.0692	10.21	10.0398	9.97833	10.1507	10.0854	0.216724	0.231955	0.365158	0.125872	0.172634	0.410759
1624685_at	NUCB1	11.4189	11.0454	11.0716	11.8287	11.6112	11.5666	11.5889	11.4458	11.4908	0.409733	0.565834	0.495002	0.169913	0.400353	0.419207
1624686_a_at	dnc	7.56282	6.4856	7.51342	7.64551	7.00759	7.78988	7.57573	6.62665	7.79195	0.0826936	0.521991	0.276461	0.0129094	0.14105	0.278524
1624687_a_at	CG15594	2.04915	2.04963	2.04557	2.04502	2.05307	2.04716	2.05401	2.04696	2.04437	-0.00413034	0.00344086	0.00159359	0.00486667	-0.0026691	-0.00119543
1624688_at	CG9360 /// DsimCG9360	12.1018	12.4073	12.3695	10.8658	10.4273	9.87063	11.2079	11.1189	10.257	-1.23602	-1.98002	-2.49885	-0.893945	-1.28835	-2.11248
1624689_at	---	2.75763	2.61797	2.72976	2.65595	2.61254	2.67085	2.67904	2.64975	2.64491	-0.101678	-0.00542426	-0.0589066	-0.0785908	0.0317864	-0.0848467
1624690_at	CG6878	10.0978	10.7637	10.9768	9.59327	9.92373	10.1788	9.76051	10.2639	10.0556	-0.5045	-0.84001	-0.798031	-0.337263	-0.499848	-0.921205
1624691_at	---	2.3512	2.35176	2.33926	2.34734	2.35841	2.3496	2.35784	2.34921	2.34131	-0.0038599	0.00665617	0.0103364	0.00664095	-0.00254679	0.00204778
1624692_at	CG6830	2.23986	2.24292	2.2327	2.23501	2.24681	2.23657	2.24762	2.24209	2.23095	-0.00484457	0.00388813	0.00387382	0.00776158	-0.000829458	-0.00174856
1624693_at	Arf102F	13.4888	13.4078	13.3796	13.4685	13.4845	13.4845	13.4666	13.6531	13.4287	-0.0203828	0.0767221	0.104824	-0.0222742	0.245297	0.0490932
1624694_at	CG13597	2.44693	2.44616	2.45871	2.43282	2.44935	2.44449	2.45283	2.44417	2.44043	-0.0141099	0.00319052	-0.0142136	0.00590358	-0.00199342	-0.0182807
1624695_at	CG3999	2.18895	2.18987	2.18147	2.18573	2.19349	2.18816	2.19492	2.18804	2.18412	-0.00321445	0.00361586	0.0066874	0.00597485	-0.00183415	0.00264287
1624696_a_at	CG12769	2.45491	2.47298	2.60441	2.46628	2.52931	2.77513	2.47741	2.47086	2.84535	0.0113704	0.056329	0.170723	0.0224952	-0.00211978	0.240943
1624697_at	CG14983	2.10648	2.10752	2.0989	2.10168	2.11026	2.10387	2.11183	2.10424	2.10002	-0.00479711	0.00274372	0.00496364	0.00534815	-0.00327611	0.00111413
1624698_at	CG31397	1.97616	1.97617	1.96922	1.97176	1.98068	1.97389	1.98124	1.97431	1.97009	-0.0044011	0.00450611	0.00466692	0.00508183	-0.00185859	0.000872135
1624699_s_at	Bx	10.1561	10.2305	10.8477	9.29471	9.79773	10.3319	9.81847	9.8924	10.5047	-0.861369	-0.432804	-0.515774	-0.337609	-0.338128	-0.34297
1624700_a_at	CG10175	2.25546	2.25802	2.24376	2.24783	2.26296	2.25134	2.26197	2.25336	2.25364	-0.00762412	0.00494814	0.00757647	0.00650905	-0.00465894	0.00988102
1624701_at	CG14050	2.67435	2.68286	2.82891	2.70951	2.68465	2.56854	2.65993	2.70337	2.67855	0.035155	0.00178647	-0.26037	-0.0144264	0.0205073	-0.150361
1624702_s_at	dpr10	2.7892	2.82545	2.7567	2.77008	2.81988	2.73657	2.80476	2.77958	2.72653	-0.019116	-0.00556254	-0.0201247	0.0155629	-0.0458689	-0.0301661
1624703_at	pb	2.37863	2.37872	2.36184	2.36675	2.38395	2.37041	2.38234	2.37532	2.36249	-0.011877	0.0052278	0.008569	0.00370771	-0.00340176	0.000648737
1624704_at	CG4741	2.26931	2.2724	2.26006	2.2647	2.27329	2.26407	2.27399	2.26716	2.26161	-0.00461075	0.000881672	0.00401187	0.00468545	-0.00524426	0.00155187
1624705_a_at	fax	14.7266	14.0553	14.7062	15.1193	14.9281	15.1444	15.071	14.6566	15.0765	0.392702	0.87288	0.438133	0.344415	0.601385	0.370301
1624706_at	CG34349	5.57441	5.48931	5.55893	5.7058	4.64678	5.4546	5.59528	5.55859	5.94008	0.131397	-0.842529	-0.104326	0.0208716	0.0692821	0.381155
1624707_at	---	2.12858	2.12872	2.12282	2.12445	2.13664	2.12672	2.13419	2.12681	2.12604	-0.00412828	0.00792408	0.00390339	0.00560868	-0.00190425	0.00322795
1624708_at	CG15769	2.338	2.3408	2.46	2.33131	2.34258	2.33656	2.34412	2.33489	2.37361	-0.00669232	0.00178075	-0.12344	0.00611635	-0.00590754	-0.0863898
1624709_at	---	2.18081	2.18077	2.17064	2.17635	2.18645	2.17834	2.18744	2.1784	2.17063	-0.00445954	0.00568271	0.00770426	0.00663354	-0.00237536	-7.15257e-06
1624710_at	Ptp99A	2.54137	2.54941	2.5306	2.53718	2.55437	2.5373	2.54785	2.54225	2.53512	-0.00419299	0.00495458	0.00670195	0.00648194	-0.00716543	0.0045228
1624711_at	CG31740	2.18988	2.19172	2.1862	2.18444	2.20142	2.18577	2.19476	2.18835	2.18354	-0.00543171	0.00970459	-0.000430107	0.00488748	-0.00337148	-0.00266337
1624712_at	---	2.20514	2.20432	2.1983	2.20071	2.21384	2.20148	2.21035	2.20299	2.20016	-0.00442576	0.00951743	0.00318432	0.00520586	-0.00133562	0.00185609
1624713_at	CG34371	2.65141	2.651	2.64762	2.64793	2.65495	2.64967	2.64829	2.65071	2.64718	-0.00347835	0.0039494	0.00205207	-0.00311305	-0.000294447	-0.000438929
1624714_at	woc	11.7748	11.3178	10.7741	11.5743	11.4349	11.2799	11.7859	11.3779	11.3204	-0.200543	0.117106	0.505834	0.0110097	0.0601006	0.546309
1624715_at	mtacp1	13.2545	13.5199	13.2564	12.7488	12.9375	12.788	12.9076	13.0012	12.7617	-0.505685	-0.582387	-0.468431	-0.346911	-0.518712	-0.494737
1624716_at	---	2.15547	2.15663	2.1458	2.15094	2.16032	2.15286	2.16052	2.15325	2.14826	-0.0045324	0.00368571	0.00706816	0.00505034	-0.00338388	0.00246811
1624717_s_at	CG32647	2.16439	2.16338	2.15899	2.15942	2.16702	2.16142	2.16883	2.16209	2.15857	-0.00497387	0.0036304	0.0024302	0.00443885	-0.00129294	-0.000418663
1624718_a_at	CG32584	2.95496	2.91232	3.03608	2.88812	2.8802	2.79025	2.94287	2.7854	2.8959	-0.0668434	-0.0321193	-0.245832	-0.012089	-0.126923	-0.140189
1624719_at	CG10777 /// DmirCG10777	9.7792	8.05478	9.8122	9.82859	9.00447	9.97892	9.98046	8.54142	9.88799	0.0493889	0.949682	0.166721	0.201261	0.486642	0.0757933
1624720_s_at	CG6043	9.35567	7.65804	7.71974	10.2273	8.92916	8.80509	9.9091	9.42889	9.05058	0.871673	1.27111	1.08534	0.553427	1.77085	1.33083
1624721_at	vimar	10.863	10.0517	10.2091	11.0522	10.6722	10.854	11.0934	10.2428	10.8993	0.189178	0.620531	0.644873	0.230382	0.19107	0.690166
1624722_at	---	2.20014	2.20145	2.191	2.19249	2.20364	2.19548	2.20449	2.19684	2.192	-0.00765185	0.00218272	0.00448227	0.00434704	-0.00461316	0.0010035
1624723_at	---	2.36964	2.36966	2.36198	2.36416	2.37871	2.36677	2.37577	2.36703	2.35793	-0.00548169	0.00904894	0.00478649	0.00613259	-0.0026288	-0.00405169
1624724_at	b6	2.15944	2.15964	2.14968	2.15335	2.16245	2.15631	2.16624	2.15656	2.15224	-0.00609441	0.00280523	0.00662398	0.00679858	-0.00308514	0.00255775
1624725_at	CG9626	2.29976	2.3021	2.28814	2.29298	2.30787	2.29686	2.30797	2.29818	2.28758	-0.00678735	0.00577188	0.00871468	0.00820204	-0.00391197	-0.000560761
1624726_s_at	CG7145	12.3376	12.5384	12.364	12.699	12.6971	12.3919	12.6993	12.6303	12.6187	0.3614	0.158688	0.0279112	0.36165	0.091958	0.25468
1624727_s_at	Ubp64E	11.2329	11.0961	11.1453	11.2817	11.1831	11.3218	11.3229	11.1188	11.3464	0.0487141	0.0869837	0.176511	0.0899095	0.0226336	0.201159
1624728_at	---	2.12601	2.12468	2.11706	2.12056	2.13059	2.12308	2.13034	2.12368	2.11983	-0.00544586	0.00590754	0.00602698	0.0043347	-0.00100684	0.00277543
1624729_at	lola	7.32193	6.91816	7.31563	7.66629	7.34878	7.50472	7.38061	7.26559	7.83656	0.344367	0.430614	0.189094	0.0586817	0.347432	0.520924
1624730_at	---	2.58009	2.64672	2.57354	2.57748	2.59215	2.56558	2.59027	2.58683	2.57427	-0.00261298	-0.0545642	-0.0079639	0.0101703	-0.0598896	0.000730038
1624731_s_at	CG33205	2.70636	2.71157	2.70502	2.69193	2.7326	2.7093	2.72515	2.70675	2.69129	-0.014437	0.0210295	0.00427222	0.0187838	-0.00482035	-0.0137351
1624732_at	GstE5	2.25666	2.25763	2.24837	2.24878	2.25946	2.25232	2.26124	2.25259	2.24943	-0.00787877	0.00182772	0.0039506	0.00458198	-0.00503826	0.00106788
1624733_at	---	2.44952	2.45217	2.43138	2.43672	2.45857	2.44325	2.46095	2.44824	2.43376	-0.0127942	0.00639629	0.0118675	0.0114361	-0.00393128	0.00237298
1624734_at	---	2.48928	2.49083	2.47636	2.47857	2.50238	2.48428	2.49713	2.48494	2.46641	-0.0107096	0.0115461	0.00791883	0.00785698	-0.00588775	-0.00995088
1624735_at	---	2.31332	2.31657	2.30337	2.30749	2.32067	2.30561	2.32345	2.316	2.30448	-0.00583876	0.00409818	0.00224495	0.010129	-0.000571489	0.00110555
1624736_a_at	CG5819	2.2991	2.30099	2.2869	2.28774	2.30588	2.29473	2.30405	2.29577	2.28616	-0.0113594	0.0048914	0.0078392	0.00495559	-0.00522399	-0.000736952
1624737_at	CG31001	2.24687	2.2467	2.24049	2.24263	2.25013	2.24414	2.25162	2.24452	2.24353	-0.00423813	0.00343514	0.003654	0.0047478	-0.00218105	0.00304556
1624738_at	CG11386 /// CG33222	2.03532	2.0346	2.02855	2.03021	2.03807	2.03256	2.03942	2.0329	2.0295	-0.00510655	0.00346994	0.00400472	0.00410212	-0.00170851	0.000947476
1624739_at	CG3081	2.48502	2.48854	2.47483	2.47667	2.49409	2.51087	2.49166	2.48395	2.46263	-0.008351	0.00554991	0.0360386	0.00664173	-0.00458741	-0.0121982
1624740_at	---	2.41999	2.42364	2.40245	2.4102	2.43102	2.41095	2.43223	2.4192	2.40105	-0.00979026	0.0073812	0.00850868	0.0122421	-0.0044415	-0.00140047
1624741_at	CG14464	3.64658	3.57994	3.75923	3.56098	3.58337	3.57718	3.58333	3.57633	3.54661	-0.0855955	0.00343013	-0.182044	-0.063248	-0.00361133	-0.212618
1624742_a_at	Elongin-C	12.8809	13.0084	12.9973	13.061	13.0642	13.1461	13.005	13.1781	13.0879	0.180037	0.0557766	0.148799	0.124086	0.169648	0.090539
1624743_s_at	PpD3	11.5446	11.6724	11.6845	11.3157	11.413	11.3553	11.4843	11.285	11.2777	-0.228879	-0.259439	-0.329226	-0.0603225	-0.387405	-0.406846
1624744_a_at	nuf	10.1675	10.3608	11.1328	10.9171	11.0244	11.2814	10.5839	10.8278	11.4436	0.749552	0.663548	0.148652	0.416359	0.466996	0.310847
1624745_at	Ilp5	2.14402	2.14578	2.13433	2.13815	2.14872	2.14162	2.14891	2.14124	2.1361	-0.00586257	0.00293827	0.00728059	0.00489526	-0.00453591	0.00176573
1624746_at	betaTub85D	2.14851	2.15039	2.39689	2.14213	2.15306	2.14554	2.15326	2.14591	2.14138	-0.00637403	0.00266433	-0.251344	0.00475564	-0.00448179	-0.25551
1624747_at	Ts	11.1016	10.7808	10.203	10.9647	10.8857	10.6414	10.9242	10.8515	10.7134	-0.136948	0.104844	0.438406	-0.1774	0.0706873	0.5104
1624748_a_at	Mnn1	5.98279	5.78813	5.96511	5.86697	5.82211	5.85349	5.93374	5.30359	5.90932	-0.115828	0.0339789	-0.111623	-0.0490522	-0.484544	-0.0557933
1624749_at	CG32079	2.02757	2.02759	2.02036	2.02297	2.03049	2.0251	2.03203	2.02572	2.02261	-0.00460445	0.00289536	0.00473523	0.00446219	-0.00187254	0.00224924
1624750_at	CG8545	10.5079	10.3629	10.0776	9.20048	9.53146	9.56732	9.63307	9.07699	9.26526	-1.30743	-0.831434	-0.510304	-0.874833	-1.28591	-0.812369
1624751_at	CG10478	2.08995	2.09027	2.08196	2.08451	2.0953	2.087	2.09524	2.08736	2.08214	-0.00543708	0.00503278	0.00503492	0.00528788	-0.00290823	0.000175238
1624752_at	Prestin	5.4677	4.71414	4.63066	5.36072	4.70123	4.67544	5.60941	4.59013	4.90928	-0.106986	-0.0129142	0.044776	0.141706	-0.124016	0.278619
1624753_at	CG13136	2.21247	2.21403	2.20353	2.20741	2.21861	2.20768	2.2175	2.2097	2.20151	-0.00506431	0.00458527	0.00415325	0.0050318	-0.00433254	-0.00201893
1624754_at	---	2.38278	2.38406	2.36974	2.37335	2.39141	2.37672	2.39123	2.37979	2.36497	-0.00942916	0.00734711	0.00697637	0.00845032	-0.00427198	-0.00476646
1624755_a_at	flw	10.8478	10.5614	10.9442	10.6462	10.7292	10.8032	10.6661	10.4948	10.8549	-0.20159	0.167874	-0.140987	-0.181683	-0.0665894	-0.0892897
1624756_at	CG5009	9.51809	9.70892	9.66551	9.59661	9.58872	9.47552	9.56754	9.76388	9.60221	0.0785253	-0.120203	-0.189994	0.0494554	0.0549564	-0.063303
1624757_at	CG10202	2.13129	2.13338	2.12134	2.12204	2.13789	2.12898	2.13844	2.129	2.1178	-0.00924813	0.00450993	0.00763464	0.00715766	-0.00438595	-0.00353742
1624758_at	CG4318	2.21105	2.21141	2.2029	2.20419	2.21724	2.20775	2.21632	2.2082	2.19997	-0.00686143	0.00583148	0.00485659	0.00526979	-0.00321603	-0.00292373
1624759_s_at	Antp	2.88196	2.89325	2.8189	2.85436	2.91966	2.87441	2.90551	2.8774	2.83013	-0.0276015	0.0264132	0.0555143	0.0235429	-0.0158451	0.0112283
1624760_at	CG8306	10.2776	9.84504	9.69002	10.5277	10.5319	10.3656	10.5108	10.2225	10.355	0.250148	0.686876	0.675573	0.233248	0.377484	0.664968
1624761_at	CG14535	2.09733	2.09863	2.09165	2.08932	2.10669	2.09524	2.1033	2.0965	2.08815	-0.00801365	0.00805759	0.00358558	0.00596686	-0.00212646	-0.00349641
1624762_at	TwdlC	3.27625	3.27761	3.26907	3.26663	3.28438	3.26682	3.28175	3.27256	3.26443	-0.00962536	0.00677371	-0.00225162	0.00549566	-0.00504422	-0.00464487
1624763_at	CG2556	2.79507	2.70622	2.67126	2.90448	2.71082	2.70084	2.77846	2.73965	2.69455	0.109409	0.00459957	0.0295782	-0.0166042	0.0334377	0.0232909
1624764_a_at	---	2.40369	2.40183	2.37907	2.39179	2.4112	2.39653	2.40747	2.39859	2.39807	-0.0118993	0.00937295	0.0174584	0.00378431	-0.00323725	0.0190005
1624765_at	mRpL36	10.2043	10.2705	9.72802	9.7903	9.93012	9.77909	9.9157	10.068	9.73608	-0.413987	-0.340415	0.0510721	-0.288582	-0.202539	0.00806141
1624766_s_at	Dsp1	12.9064	12.252	12.513	13.1045	12.8257	12.916	13.0665	12.6866	13.0115	0.198028	0.573682	0.403013	0.160076	0.434635	0.498544
1624767_at	---	1.95983	1.95844	1.95471	1.95489	1.96205	1.95654	1.96199	1.95647	1.95431	-0.00494334	0.00360918	0.00183201	0.00216004	-0.00197542	-0.000403404
1624768_at	CG31407	2.32087	2.32081	2.30876	2.31477	2.32659	2.31267	2.32603	2.31772	2.30178	-0.00609784	0.00578403	0.00391436	0.00515719	-0.00309157	-0.00697088
1624769_s_at	Tl	2.44355	2.44726	2.43521	2.43092	2.45198	2.43525	2.45196	2.44259	2.42711	-0.0126299	0.00472522	4.00545e-05	0.00841578	-0.00467038	-0.00809646
1624770_at	CG17929	1.89983	1.89921	1.89553	1.89657	1.90317	1.89829	1.90368	1.8985	1.89662	-0.00325496	0.00396037	0.0027591	0.00385487	-0.000708342	0.00108719
1624771_at	Nipped-A	2.29185	2.24035	2.22722	2.23523	2.24229	2.23604	2.41175	2.23482	2.21752	-0.0566194	0.00194263	0.0088191	0.119903	-0.0055263	-0.00970006
1624772_at	CG14186	2.37362	2.37483	2.35862	2.36301	2.38098	2.366	2.38285	2.37086	2.35562	-0.0106158	0.00615001	0.00737691	0.00922426	-0.00397754	-0.00299978
1624773_at	---	2.55227	2.55978	2.51952	2.53451	2.56776	2.53654	2.56647	2.55054	2.52014	-0.0177563	0.00798035	0.0170221	0.0142	-0.00923777	0.000614643
1624774_a_at	Fas2	11.0999	10.316	10.7277	11.3333	11.0839	11.4593	11.1797	10.3509	11.4425	0.233473	0.767866	0.731614	0.0798063	0.0349159	0.714799
1624775_at	CG10628	9.3484	9.75207	9.708	9.1374	9.45455	9.51673	9.24787	9.6444	9.48701	-0.211006	-0.297521	-0.191263	-0.100534	-0.107663	-0.220986
1624776_a_at	mtacp1	13.598	13.7294	13.5678	13.3624	13.3913	13.3528	13.448	13.445	13.3256	-0.235509	-0.338125	-0.215055	-0.149929	-0.284424	-0.242207
1624777_at	CG11113	2.47383	2.47648	2.46488	2.45993	2.48274	2.46803	2.48445	2.47148	2.46187	-0.0139062	0.00625777	0.00314951	0.0106199	-0.00500321	-0.00301576
1624778_at	pcm	9.15427	9.0989	8.70651	8.95742	8.8248	8.54619	8.9659	8.77615	8.76671	-0.196852	-0.274106	-0.160319	-0.188374	-0.32275	0.0602026
1624779_at	CG11583	10.6147	10.4496	10.0847	9.69368	9.72068	9.6899	9.87486	9.83334	9.62188	-0.921032	-0.728954	-0.394836	-0.739852	-0.616297	-0.462853
1624780_at	DereCG2995 /// DmirCG2995 /// DoreCG2995 /// DsimGD16494 /// DteiCG2995 /// DyakCG2995 /// G9a	8.64093	8.68008	8.65573	8.94783	8.99627	9.22551	9.11761	8.59518	9.20951	0.306896	0.316186	0.569782	0.476682	-0.0849018	0.553782
1624781_at	---	2.11814	2.11969	2.1109	2.11455	2.12195	2.11669	2.12308	2.11698	2.1139	-0.0035878	0.00225997	0.00579333	0.00494482	-0.00270844	0.00300407
1624782_a_at	Uev1A	12.5268	12.622	12.5854	12.5396	12.5448	12.5246	12.5612	12.5622	12.5886	0.0128867	-0.0771656	-0.0607481	0.0344629	-0.0597582	0.00321102
1624783_at	CG14961	2.12081	2.1211	2.11213	2.11468	2.12439	2.11843	2.12516	2.11852	2.11298	-0.00613022	0.00328541	0.00629735	0.00435173	-0.0025773	0.000848055
1624784_at	---	2.18189	2.18362	2.17512	2.17679	2.18751	2.1798	2.18709	2.17898	2.17716	-0.00509797	0.00388765	0.0046742	0.00519578	-0.00464535	0.00203919
1624785_at	---	2.50172	2.50794	2.48728	2.49018	2.5179	2.49874	2.52845	2.50222	2.48933	-0.0115433	0.00995827	0.0114551	0.026731	-0.0057168	0.00205016
1624786_at	---	2.43435	2.43269	2.42645	2.42794	2.43888	2.43081	2.43638	2.44327	2.42018	-0.00641257	0.00619364	0.00435877	0.0020303	0.0105898	-0.00626993
1624787_s_at	CG16959	2.16497	2.1656	2.15606	2.1587	2.16899	2.16138	2.17186	2.16334	2.15499	-0.0062705	0.0033946	0.00531387	0.00688531	-0.00226188	-0.00107718
1624788_at	CG3773	7.40436	7.44044	6.88462	7.542	7.54517	7.29498	7.59222	7.77555	7.29708	0.137639	0.104724	0.410365	0.187859	0.335107	0.412458
1624789_at	---	2.38048	2.37906	2.36752	2.3718	2.38403	2.37648	2.38472	2.37728	2.36759	-0.00868213	0.0049777	0.00895786	0.00423885	-0.00177646	7.05717e-05
1624790_at	Toll-6	2.58056	2.58431	2.5549	2.56646	2.59953	2.56678	2.5982	2.57871	2.54922	-0.0141009	0.0152116	0.0118792	0.0176376	-0.00560641	-0.00568628
1624791_at	---	2.38974	2.39653	2.37632	2.37816	2.41301	2.37735	2.40394	2.38511	2.37231	-0.011575	0.0164874	0.00102496	0.0142062	-0.0114186	-0.00401783
1624792_at	RpS28b	15.1052	15.139	15.1304	15.0157	15.0194	15.0299	15.0114	15.0475	15.0117	-0.0894679	-0.119559	-0.100495	-0.0937326	-0.091485	-0.118682
1624793_at	GstD7	2.34695	2.34374	2.37757	2.33828	2.35039	2.34091	2.3513	2.34207	2.33551	-0.00866595	0.00664783	-0.0366542	0.00435322	-0.00167227	-0.0420566
1624794_at	CG10845	2.32734	2.32961	2.31593	2.32518	2.33556	2.32589	2.33602	2.32717	2.32532	-0.00216166	0.00594234	0.00996709	0.00868286	-0.00244451	0.00939417
1624795_at	CG1105	8.28933	8.76286	8.54825	8.37317	8.75307	8.36932	8.40936	8.72573	8.58744	0.0838422	-0.00978184	-0.178931	0.120035	-0.0371275	0.0391951
1624796_at	CG2930	2.35422	2.35513	2.34423	2.34419	2.35811	2.35074	2.36061	2.35203	2.34089	-0.0100304	0.0029757	0.00650454	0.0063857	-0.00310874	-0.00334263
1624797_at	CG1637	8.94108	8.94044	8.79817	9.15253	8.93383	8.64626	8.90901	8.86428	8.76299	0.211457	-0.00661564	-0.151909	-0.0320621	-0.0761642	-0.035181
1624798_s_at	Galpha49B	9.54929	8.25047	9.61337	9.79681	9.24818	9.78158	9.898	8.71875	9.95942	0.247526	0.997709	0.168212	0.348717	0.468285	0.346048
1624799_at	---	2.06004	2.06098	2.05107	2.05526	2.06324	2.05737	2.06725	2.05767	2.05428	-0.00477424	0.00225258	0.0063014	0.00721468	-0.00331712	0.00321126
1624800_at	CG5224	11.7114	11.8304	11.6244	11.5783	11.3597	11.2042	11.5703	11.5442	11.2318	-0.133142	-0.470733	-0.420162	-0.141123	-0.28616	-0.392582
1624801_at	CG1138	2.38635	2.38918	2.37553	2.3795	2.39531	2.37777	2.3961	2.38446	2.3743	-0.00684646	0.00613379	0.00224304	0.00975099	-0.00471854	-0.00122643
1624802_at	CG31686	2.33838	2.33676	2.32477	2.33205	2.34381	2.33304	2.34473	2.3338	2.32455	-0.0063311	0.00705171	0.00826669	0.00634699	-0.00295901	-0.000222922
1624803_at	CG34013	2.50129	2.50552	2.47686	2.48744	2.51475	2.48931	2.51534	2.50039	2.47669	-0.0138529	0.00923014	0.0124543	0.0140506	-0.00513053	-0.000171661
1624804_at	---	2.23701	2.23744	2.22913	2.23017	2.24479	2.23476	2.24506	2.23332	2.23126	-0.0068469	0.00734282	0.00563431	0.00804883	-0.00412202	0.00213003
1624805_at	CG31041	2.3376	2.34689	2.31025	2.3172	2.32929	2.32115	2.338	2.32404	2.32065	-0.0203933	-0.0176086	0.0109012	0.000405989	-0.0228508	0.0103939
1624806_at	yellow-g	2.07027	2.072	2.06652	2.06748	2.07499	2.06916	2.07585	2.06997	2.06704	-0.00279416	0.00299501	0.00263906	0.00557415	-0.00203323	0.000516415
1624807_at	CG5629	9.5359	8.99588	8.74664	10.4014	10.2804	10.3408	10.018	10.0945	10.7441	0.865475	1.2845	1.59415	0.482129	1.09857	1.99741
1624808_at	CheA75a	2.3197	2.32341	2.31154	2.314	2.32661	2.31652	2.327	2.31858	2.31173	-0.00570446	0.00320673	0.00497532	0.00730303	-0.00483084	0.00018549
1624809_s_at	---	2.35513	2.35843	2.35152	2.3476	2.36411	2.35248	2.36651	2.35443	2.34048	-0.0075327	0.00568032	0.00095582	0.0113761	-0.00400281	-0.0110388
1624810_at	CG32774	2.40083	2.40084	2.38665	2.39238	2.40918	2.39771	2.41335	2.39854	2.38458	-0.00845113	0.00833321	0.0110655	0.0125268	-0.0023098	-0.00206685
1624811_at	---	2.13124	2.13104	2.12194	2.12567	2.13802	2.12808	2.13593	2.12834	2.12373	-0.00556709	0.00698018	0.006145	0.0046878	-0.00269628	0.00179768
1624812_at	CG11070	8.45792	8.45689	8.23079	8.55433	8.54921	8.26581	8.55214	8.46957	8.44631	0.0964088	0.0923166	0.0350285	0.0942192	0.0126791	0.215527
1624813_s_at	CG34008	7.7436	8.31123	8.26826	7.32708	7.67582	7.92244	7.50521	8.06883	8.02364	-0.416516	-0.635419	-0.345813	-0.238389	-0.242402	-0.244618
1624814_at	---	2.07012	2.07164	2.06351	2.06588	2.07297	2.06768	2.07459	2.06829	2.06469	-0.00423285	0.00132513	0.00416732	0.00447854	-0.00335145	0.00118446
1624815_at	Ssrp	11.3641	10.9058	10.492	11.0598	10.9121	10.8271	11.2011	10.8501	10.6747	-0.30426	0.00628471	0.335052	-0.162922	-0.0556927	0.18267
1624816_at	CG30283	2.13148	2.13219	2.12321	2.12576	2.13545	2.12865	2.13676	2.12931	2.12568	-0.00571363	0.00325012	0.00544262	0.00528844	-0.00288725	0.00247216
1624817_at	Sr-CIV	2.20604	2.20778	2.19596	2.19994	2.21108	2.20326	2.21181	2.20341	2.19642	-0.0061016	0.0033021	0.00730014	0.00577399	-0.00437021	0.000460148
1624818_s_at	Sply	10.8057	11.0708	11.1085	10.7077	10.696	10.5927	10.7496	10.6379	10.5781	-0.0980084	-0.374851	-0.515782	-0.0561577	-0.432971	-0.530394
1624819_s_at	---	2.99035	3.20006	3.0813	3.69337	3.10685	3.29619	3.44043	2.73936	3.19425	0.703025	-0.0932131	0.214897	0.450083	-0.460697	0.112951
1624820_at	CG8800 /// CG8801	2.28539	2.2884	2.27543	2.2783	2.29208	2.28174	2.29301	2.28366	2.26942	-0.00708682	0.00367761	0.00631189	0.0076257	-0.00473595	-0.00601077
1624821_at	CG8586	2.13679	2.13783	2.13232	2.13164	2.14306	2.13469	2.14105	2.13477	2.1335	-0.00515115	0.005234	0.00237107	0.00426023	-0.00306129	0.00118399
1624822_at	CG15133	2.08572	2.08903	2.08109	2.08175	2.08918	2.08436	2.09074	2.08455	2.07937	-0.00397105	0.000142336	0.00326967	0.00502226	-0.00448799	-0.00172377
1624823_at	---	2.29145	2.29418	2.28633	2.28454	2.29918	2.28652	2.29805	2.28979	2.28032	-0.00690766	0.0049932	0.000187159	0.00659954	-0.00439548	-0.00601482
1624824_at	Jon74E	3.04246	3.04663	3.20492	3.03709	3.04674	3.03971	3.03381	3.03974	3.0341	-0.00537658	0.000113726	-0.165218	-0.0086509	-0.00688529	-0.170818
1624825_s_at	---	2.71501	2.71419	2.69898	2.71174	2.73817	2.70378	2.7243	2.71185	2.69974	-0.00326686	0.0239811	0.00480127	0.00928901	-0.00233483	0.000767469
1624826_at	CG8552	9.28266	8.88319	8.75329	9.21073	8.79914	8.87449	9.3243	8.81634	8.96986	-0.0719254	-0.0840445	0.1212	0.0416484	-0.0668449	0.216573
1624827_at	CG11698	2.38732	2.39102	2.3701	2.3802	2.39768	2.38577	2.39464	2.38701	2.37402	-0.00711497	0.00665689	0.0156763	0.00732031	-0.00401831	0.00392389
1624828_at	Obp50a	2.07772	2.07917	2.06902	2.07267	2.08191	2.07473	2.08263	2.07534	2.06995	-0.00504867	0.00274205	0.00570941	0.00491059	-0.00383043	0.000935316
1624829_at	CG33288	2.27976	2.28111	2.27367	2.27157	2.28824	2.27837	2.2871	2.27891	2.27364	-0.00818684	0.00713348	0.00469351	0.00734208	-0.00219393	-3.8147e-05
1624830_at	Act79B	8.76578	9.99713	10.3969	8.95338	9.60639	8.09974	8.90598	10.7819	9.57316	0.187604	-0.390744	-2.29717	0.1402	0.784746	-0.823752
1624831_at	CG31360	10.5293	10.705	10.7317	10.7916	10.692	10.7897	10.6836	11.0363	10.7803	0.26229	-0.0129538	0.0580339	0.154294	0.331332	0.0486898
1624832_s_at	---	2.07408	2.0739	2.06425	2.06872	2.07741	2.07083	2.07904	2.07148	2.06594	-0.00536863	0.00351238	0.00657344	0.00495168	-0.00241947	0.00168872
1624833_a_at	mAcR-60C	2.5731	2.57913	2.55091	2.55477	2.6023	2.56319	2.586	2.57148	2.54046	-0.0183286	0.0231788	0.0122797	0.0129002	-0.00764179	-0.0104544
1624834_at	CG14015	2.44729	2.45221	2.43277	2.43873	2.45452	2.43603	2.45484	2.44456	2.43302	-0.00856126	0.00230908	0.00326061	0.00754319	-0.00764942	0.000252724
1624835_at	CG10869	2.72373	2.62539	2.62083	2.61503	2.63466	2.62432	2.63401	2.6258	2.60581	-0.108702	0.00926304	0.00349164	-0.0897234	0.000407934	-0.0150185
1624836_at	CG13795	9.95833	9.97962	9.96757	8.64796	7.08109	7.10296	9.36336	7.62047	7.54479	-1.31037	-2.89854	-2.86462	-0.594967	-2.35916	-2.42279
1624837_at	CG7506	9.73109	10.4405	10.5395	9.04194	9.25142	9.52755	9.24956	9.6674	9.28123	-0.689152	-1.18913	-1.01195	-0.481528	-0.773148	-1.25828
1624838_a_at	sNPF	2.70711	2.71907	2.66847	2.67938	2.73633	2.6934	2.72632	2.70703	2.66814	-0.0277297	0.0172567	0.0249262	0.0192102	-0.0120401	-0.000324965
1624839_at	h	13.3605	13.6124	13.9991	13.5327	13.6488	13.731	13.4794	13.7337	13.758	0.172221	0.0363302	-0.268102	0.118841	0.121276	-0.241035
1624840_at	Acp29AB	2.40142	2.40493	2.391	2.39099	2.40776	2.3891	2.408	2.39903	2.394	-0.0104269	0.00282955	-0.00189877	0.00658506	-0.00590038	0.00300336
1624841_s_at	CG13585	11.6646	11.1092	11.2416	12.2386	11.6926	11.7294	11.9364	11.576	11.5053	0.573946	0.583374	0.487801	0.271805	0.466791	0.263688
1624842_at	koi	5.80025	5.47891	5.34889	5.34313	5.32115	5.20194	5.55208	5.18468	5.50836	-0.457126	-0.157762	-0.146954	-0.248175	-0.294226	0.159466
1624843_at	---	2.12336	2.1256	2.11457	2.11972	2.12851	2.12156	2.12923	2.12254	2.11888	-0.00364119	0.00290918	0.00698781	0.00587059	-0.00305939	0.00431013
1624844_x_at	---	2.16517	2.16366	2.15372	2.15898	2.16897	2.16275	2.17233	2.163	2.15945	-0.00619271	0.00530839	0.0090313	0.00715555	-0.000664473	0.00573325
1624845_a_at	sun	6.00203	6.21782	6.00274	5.89422	6.0329	5.94155	5.95638	6.00211	5.88992	-0.107807	-0.18492	-0.0611854	-0.0456502	-0.215708	-0.112822
1624846_at	CG10764	2.46342	2.46522	2.44667	2.45164	2.47302	2.45511	2.47586	2.46123	2.44198	-0.0117792	0.00779891	0.00843191	0.0124388	-0.00399065	-0.00469327
1624847_at	CG11985	10.9252	10.9098	10.9593	10.9255	11.0047	10.9627	10.9816	11.0604	10.9378	0.00027178	0.0948668	0.00341988	0.0563921	0.150527	-0.0214472
1624848_at	Prp18	8.30122	8.25587	7.70959	8.37593	8.29698	8.06723	8.45372	8.56818	8.01727	0.0747143	0.041111	0.357637	0.152497	0.312318	0.307673
1624849_at	Prosap	10.9649	9.93678	10.2595	11.4272	10.2868	10.5453	11.2606	9.77564	10.5916	0.462308	0.350005	0.285769	0.295715	-0.161143	0.332102
1624850_at	CG3556	6.75979	6.16277	6.67896	7.89808	7.04691	7.05204	7.72004	7.05023	7.34064	1.13829	0.884142	0.373075	0.96025	0.887462	0.661674
1624851_at	DsimCG32629 /// Tango13	5.78996	5.23752	5.85849	5.89298	5.32712	5.994	5.64586	4.80744	5.76827	0.103027	0.0896006	0.135506	-0.144093	-0.430072	-0.0902214
1624852_at	CG9817	2.3578	2.35944	2.34882	2.35028	2.36748	2.35079	2.36179	2.35498	2.34741	-0.00752474	0.00803947	0.00196743	0.00399393	-0.00446606	-0.0014143
1624853_at	CG11635	2.16848	2.16993	2.1637	2.16343	2.17644	2.16631	2.17301	2.16696	2.16134	-0.00505076	0.00650692	0.00260234	0.0045269	-0.00297451	-0.0023663
1624854_s_at	Lis-1	7.00194	6.41259	6.96867	7.61481	7.47458	7.9536	7.68915	7.1961	8.09183	0.612875	1.06199	0.984927	0.687212	0.783512	1.12316
1624855_at	CG31988	2.32453	2.32675	2.31374	2.30824	2.33167	2.32101	2.3314	2.32163	2.31427	-0.0162893	0.00492549	0.00726724	0.00686841	-0.00511456	0.000529766
1624856_at	c(2)M	5.90644	8.55722	8.61246	4.37329	5.43313	5.76422	4.99771	7.95304	5.74467	-1.53315	-3.12409	-2.84824	-0.908732	-0.604188	-2.8678
1624857_at	CG17510	10.23	10.2	10.5469	10.436	10.7047	10.799	10.7187	10.4318	10.6548	0.206024	0.504694	0.252066	0.488783	0.231733	0.107859
1624858_at	CG6693	12.2611	12.3223	12.1654	12.2067	12.3037	12.3257	12.2214	12.2638	12.2808	-0.054328	-0.0185795	0.160306	-0.0396543	-0.0585098	0.11533
1624859_at	rpr	5.51766	5.75543	5.45109	5.9296	5.77283	5.43723	5.70018	5.97527	4.61616	0.411935	0.017395	-0.0138588	0.182515	0.219837	-0.834934
1624860_at	CG31804	2.23702	2.24005	2.22658	2.22949	2.24372	2.23406	2.24373	2.23447	2.23004	-0.00752841	0.00367904	0.00747824	0.00671283	-0.00557232	0.00346136
1624861_at	AlkB	8.68591	8.97974	8.87871	8.79477	8.85042	8.9852	8.69258	8.85116	9.02806	0.10886	-0.129323	0.106493	0.00666814	-0.128576	0.149357
1624862_at	---	2.78566	2.91788	4.07892	2.77729	3.05671	2.80103	2.81505	3.0686	2.81743	-0.00836803	0.138825	-1.2779	0.02939	0.150712	-1.2615
1624863_a_at	CG8042	8.1143	8.31123	8.53272	8.0244	8.09342	8.08321	8.02456	8.35218	8.07641	-0.0899057	-0.217807	-0.44951	-0.0897423	0.0409517	-0.456307
1624864_s_at	dock	10.3347	10.0667	10.1497	10.366	10.2081	10.3407	10.3806	10.0928	10.5034	0.0312796	0.141368	0.190926	0.0459373	0.0260897	0.353631
1624865_at	---	2.23984	2.23921	2.23405	2.23353	2.24655	2.23692	2.24554	2.23767	2.23424	-0.00630397	0.00734258	0.00286174	0.00569791	-0.00154233	0.000187874
1624866_at	sif	2.37264	2.37342	2.35905	2.36292	2.37938	2.36433	2.37922	2.3694	2.35601	-0.00972579	0.00596261	0.00527859	0.0065785	-0.00401664	-0.00303626
1624867_at	CG13964	3.76572	4.17584	4.26607	3.53841	3.83234	4.37094	3.65931	3.80378	4.33964	-0.227313	-0.343499	0.104873	-0.106413	-0.372055	0.0735774
1624868_at	Cap-D3	2.33453	2.33229	2.32621	2.32561	2.33698	2.32936	2.33714	2.33029	2.32754	-0.00891872	0.00468874	0.00315499	0.0026108	-0.00200176	0.0013299
1624869_at	CG12511	2.03479	2.03464	2.0252	2.02966	2.03742	2.03185	2.03923	2.03236	2.02931	-0.0051319	0.00277781	0.00664783	0.00444085	-0.002285	0.00410461
1624870_at	CG16853	2.11319	2.11345	2.10542	2.10858	2.11746	2.1103	2.11797	2.11133	2.10712	-0.00460996	0.00400496	0.00488472	0.00477128	-0.00212383	0.00170159
1624871_s_at	---	2.32495	2.32787	2.3117	2.31359	2.3352	2.31823	2.33623	2.32285	2.3109	-0.0113603	0.00733209	0.00652623	0.0112792	-0.00501776	-0.000799894
1624872_at	---	2.15755	2.15962	2.14716	2.15216	2.16128	2.15474	2.16191	2.15511	2.14957	-0.00539014	0.00166488	0.00758862	0.00435978	-0.00450397	0.0024147
1624873_at	kar	4.51298	5.54285	5.47934	4.577	4.75124	4.94749	4.36448	4.93082	4.64694	0.0640198	-0.791604	-0.531849	-0.1485	-0.612025	-0.832402
1624874_at	CG32271	2.32265	2.32147	2.36106	2.31221	2.33028	2.31543	2.33	2.31969	2.30546	-0.0104388	0.00880694	-0.0456336	0.00734785	-0.00178051	-0.0555964
1624875_at	CG3650	2.3765	2.37437	2.36758	2.36872	2.37956	2.36718	2.37605	2.37085	2.36651	-0.00778208	0.0051887	-0.000396013	-0.000455545	-0.0035193	-0.00106406
1624876_at	Ect4	2.78835	2.75752	2.73282	2.83644	2.69217	2.67434	2.82841	2.68314	2.67309	0.0480871	-0.0653493	-0.0584753	0.0400587	-0.0743823	-0.0597262
1624877_at	CG1561	2.21689	2.21799	2.20653	2.21081	2.22151	2.21127	2.22379	2.21434	2.202	-0.00607871	0.00352478	0.00473833	0.00690175	-0.00364804	-0.00452781
1624878_at	---	2.14586	2.14753	2.13658	2.14092	2.14905	2.1429	2.15008	2.1429	2.14256	-0.00493235	0.00151825	0.00631452	0.00422029	-0.00462794	0.00597358
1624879_at	Awh	2.35384	2.35315	2.34426	2.34831	2.36092	2.34983	2.35942	2.35183	2.34181	-0.00553561	0.00777054	0.00557017	0.00557669	-0.00131512	-0.00245309
1624880_at	CG8813	2.32825	2.32962	2.31605	2.32243	2.33746	2.32743	2.3376	2.32722	2.31451	-0.00582576	0.00784397	0.01138	0.00934855	-0.00240254	-0.00153923
1624881_at	CG11448	8.41636	8.43218	8.05892	8.56217	8.68947	8.65946	8.62494	8.69221	8.90567	0.145811	0.257297	0.600538	0.208586	0.260031	0.846754
1624882_at	CG4066	2.31272	2.3155	2.30181	2.30567	2.31973	2.30918	2.32068	2.31135	2.30136	-0.00705	0.0042367	0.00737762	0.00795729	-0.00414824	-0.000450611
1624883_at	Nedd8	12.3571	12.5834	12.6472	12.4201	12.578	12.7836	12.4117	12.6968	12.7526	0.0629924	-0.00536919	0.136341	0.0546474	0.113442	0.105362
1624884_at	CG32712 /// DsimGD24571	2.40296	2.40503	2.39645	2.39637	2.41353	2.4012	2.40727	2.40135	2.39838	-0.00659442	0.00850511	0.00475025	0.00430856	-0.00368047	0.00192952
1624885_at	CG32645	2.11648	2.12007	2.10837	2.11114	2.12057	2.11314	2.12147	2.11406	2.10947	-0.00533542	0.000498295	0.0047729	0.00499585	-0.00600934	0.00110006
1624886_s_at	---	2.08941	2.08902	2.08198	2.08445	2.09223	2.08648	2.09379	2.08648	2.08315	-0.00496073	0.00321078	0.00449657	0.00437525	-0.00253439	0.00116539
[truncated: 16,773 more rows]
