# Supplementary material for: Regulation of the Drosophila Enhancer of split and invected-engrailed Gene Complexes by Sister Chromatid Cohesion Proteins
Source: PLoS One. 2009 Jul 9;4(7):e6202. doi: 10.1371/journal.pone.0006202 (PMC2703808; doi:10.1371/journal.pone.0006202)
Supplement: Table S6 — (0.91 MB XLS) [file pone.0006202.s006.xls]

## Sheet: GO ALL RNvM__11-26-08
GEP_GO_Rank	Sort Order	GOID	Ontology	Term	q	m	t	k	probesets	log_odds_ratio	p
RNvM_UP_959__BP_1	1	GO:0032502	biological_process	developmental process	246	2126	18952	959	1622981_at // 1622999_at // 1623139_at // 1623185_s_at // 1623324_at // 1623402_at // 1623415_at // 1623463_at // 1623473_at // 1623572_at // 1623602_a_at // 1623772_a_at // 1623909_s_at // 1623919_a_at // 1624165_a_at // 1624183_a_at // 1624284_a_at // 1624375_at // 1624517_at // 1624742_a_at // 1624899_at // 1624931_at // 1624970_s_at // 1625048_at // 1625116_at // 1625210_a_at // 1625675_a_at …	1.19326	9.156e-30
RNvM_UP_959__BP_2	2	GO:0048856	biological_process	anatomical structure development	204	1661	18952	959	1622981_at // 1622999_at // 1623185_s_at // 1623324_at // 1623402_at // 1623415_at // 1623463_at // 1623473_at // 1623602_a_at // 1623909_s_at // 1623919_a_at // 1624165_a_at // 1624183_a_at // 1624375_at // 1624517_at // 1624742_a_at // 1624899_at // 1624931_at // 1624970_s_at // 1625048_at // 1625116_at // 1625210_a_at // 1625675_a_at // 1625775_a_at // 1625825_at // 1626006_at // 1626163_s_at …	1.27926	9.81463e-27
RNvM_UP_959__BP_3	3	GO:0007275	biological_process	multicellular organismal development	221	1894	18952	959	1622981_at // 1622999_at // 1623139_at // 1623185_s_at // 1623324_at // 1623415_at // 1623463_at // 1623473_at // 1623572_at // 1623602_a_at // 1623772_a_at // 1623909_s_at // 1623919_a_at // 1624165_a_at // 1624183_a_at // 1624375_at // 1624517_at // 1624742_a_at // 1624899_at // 1624931_at // 1624970_s_at // 1625048_at // 1625116_at // 1625210_a_at // 1625675_a_at // 1625740_at // 1625775_a_at …	1.20536	1.27346e-26
RNvM_UP_959__BP_4	4	GO:0016043	biological_process	cellular component organization	211	1774	18952	959	1622981_at // 1623139_at // 1623185_s_at // 1623345_at // 1623402_at // 1623463_at // 1623473_at // 1623580_at // 1623583_at // 1623602_a_at // 1623919_a_at // 1623954_s_at // 1624050_at // 1624165_a_at // 1624183_a_at // 1624230_s_at // 1624301_at // 1624471_s_at // 1624639_at // 1624742_a_at // 1624899_at // 1624931_at // 1624970_s_at // 1625033_at // 1625034_s_at // 1625116_at // 1625210_a_at …	1.23298	3.20597e-26
RNvM_UP_959__BP_5	5	GO:0065007	biological_process	biological regulation	297	3055	18952	959	1622981_at // 1623158_s_at // 1623185_s_at // 1623189_at // 1623235_at // 1623324_at // 1623365_at // 1623402_at // 1623415_at // 1623473_at // 1623580_at // 1623583_at // 1623762_at // 1623772_a_at // 1623873_at // 1623909_s_at // 1623954_s_at // 1623967_at // 1624122_a_at // 1624165_a_at // 1624230_s_at // 1624301_at // 1624387_at // 1624589_a_at // 1624637_at // 1624680_a_at // 1624899_at // 1…	0.942038	3.39791e-25
RNvM_UP_959__BP_6	6	GO:0032501	biological_process	multicellular organismal process	251	2390	18952	959	1616608_a_at // 1622981_at // 1622999_at // 1623139_at // 1623185_s_at // 1623235_at // 1623324_at // 1623415_at // 1623463_at // 1623473_at // 1623572_at // 1623602_a_at // 1623772_a_at // 1623909_s_at // 1623919_a_at // 1624165_a_at // 1624183_a_at // 1624375_at // 1624517_at // 1624649_a_at // 1624742_a_at // 1624899_at // 1624931_at // 1624970_s_at // 1625048_at // 1625116_at // 1625210_a_at …	1.05342	9.92154e-25
RNvM_UP_959__BP_7	7	GO:0009987	biological_process	cellular process	491	6419	18952	959	1616608_a_at // 1622981_at // 1622999_at // 1623069_s_at // 1623139_at // 1623158_s_at // 1623185_s_at // 1623189_at // 1623235_at // 1623324_at // 1623333_a_at // 1623343_at // 1623345_at // 1623402_at // 1623415_at // 1623453_at // 1623463_at // 1623473_at // 1623493_at // 1623555_at // 1623572_at // 1623580_at // 1623583_at // 1623602_a_at // 1623722_at // 1623755_at // 1623762_at // 1623772_a…	0.596122	9.4324e-24
RNvM_UP_959__BP_8	8	GO:0048731	biological_process	system development	175	1397	18952	959	1622981_at // 1623185_s_at // 1623324_at // 1623415_at // 1623463_at // 1623602_a_at // 1623909_s_at // 1624165_a_at // 1624183_a_at // 1624375_at // 1624517_at // 1624742_a_at // 1624899_at // 1624931_at // 1624970_s_at // 1625048_at // 1625116_at // 1625210_a_at // 1625675_a_at // 1625775_a_at // 1625825_at // 1626006_at // 1626221_at // 1626239_at // 1626492_s_at // 1626580_at // 1626591_at //…	1.30777	2.06193e-23
RNvM_UP_959__BP_9	9	GO:0048869	biological_process	cellular developmental process	150	1161	18952	959	1622981_at // 1623139_at // 1623185_s_at // 1623402_at // 1623415_at // 1623463_at // 1623473_at // 1623572_at // 1623602_a_at // 1623909_s_at // 1624183_a_at // 1624742_a_at // 1624899_at // 1624970_s_at // 1625048_at // 1625116_at // 1625691_at // 1625775_a_at // 1626006_at // 1626163_s_at // 1626239_at // 1626390_at // 1626492_s_at // 1626591_at // 1626637_a_at // 1626774_s_at // 1626902_a_at …	1.35234	1.00349e-20
RNvM_UP_959__BP_10	10	GO:0009653	biological_process	anatomical structure morphogenesis	156	1251	18952	959	1622981_at // 1622999_at // 1623185_s_at // 1623324_at // 1623402_at // 1623415_at // 1623463_at // 1623473_at // 1623602_a_at // 1623919_a_at // 1624183_a_at // 1624517_at // 1624742_a_at // 1624899_at // 1624931_at // 1624970_s_at // 1625116_at // 1625775_a_at // 1626006_at // 1626163_s_at // 1626239_at // 1626425_at // 1626492_s_at // 1626580_at // 1626591_at // 1626637_a_at // 1626719_a_at //…	1.30121	2.67353e-20
RNvM_UP_959__BP_11	11	GO:0030154	biological_process	cell differentiation	144	1102	18952	959	1622981_at // 1623139_at // 1623185_s_at // 1623415_at // 1623463_at // 1623473_at // 1623572_at // 1623602_a_at // 1623909_s_at // 1624183_a_at // 1624742_a_at // 1624899_at // 1624970_s_at // 1625048_at // 1625116_at // 1625691_at // 1625775_a_at // 1626006_at // 1626163_s_at // 1626239_at // 1626390_at // 1626492_s_at // 1626591_at // 1626637_a_at // 1626774_s_at // 1626902_a_at // 1626993_at …	1.36869	3.13417e-20
RNvM_UP_959__BP_12	12	GO:0065008	biological_process	regulation of biological quality	98	591	18952	959	1623185_s_at // 1623235_at // 1623402_at // 1623473_at // 1624637_at // 1624680_a_at // 1624899_at // 1625048_at // 1625742_at // 1626570_s_at // 1626888_at // 1626902_a_at // 1626993_at // 1627191_a_at // 1627197_at // 1627410_at // 1627454_a_at // 1627773_a_at // 1628077_at // 1628135_s_at // 1628152_at // 1628155_at // 1628336_a_at // 1628377_s_at // 1628427_a_at // 1628651_a_at // 1628943_at …	1.71237	3.02146e-19
RNvM_UP_959__BP_13	13	GO:0051179	biological_process	localization	220	2210	18952	959	1616608_a_at // 1622981_at // 1623039_at // 1623139_at // 1623185_s_at // 1623235_at // 1623415_at // 1623463_at // 1623516_s_at // 1623580_at // 1623583_at // 1623602_a_at // 1623873_at // 1624050_at // 1624183_a_at // 1624230_s_at // 1624237_at // 1624284_a_at // 1624471_s_at // 1624637_at // 1624899_at // 1625023_a_at // 1625033_at // 1625034_s_at // 1625210_a_at // 1625281_at // 1625502_at //…	0.976205	1.83648e-18
RNvM_UP_959__BP_14	14	GO:0048468	biological_process	cell development	124	914	18952	959	1622981_at // 1623139_at // 1623185_s_at // 1623463_at // 1623473_at // 1623602_a_at // 1623909_s_at // 1624183_a_at // 1624742_a_at // 1624899_at // 1624970_s_at // 1625048_at // 1625116_at // 1625691_at // 1625775_a_at // 1626006_at // 1626163_s_at // 1626239_at // 1626390_at // 1626492_s_at // 1626591_at // 1626637_a_at // 1626774_s_at // 1626902_a_at // 1626993_at // 1627191_a_at // 1627325_a…	1.42282	2.74218e-18
RNvM_UP_959__BP_15	15	GO:0050789	biological_process	regulation of biological process	259	2836	18952	959	1622981_at // 1623158_s_at // 1623189_at // 1623324_at // 1623365_at // 1623402_at // 1623415_at // 1623473_at // 1623580_at // 1623583_at // 1623762_at // 1623772_a_at // 1623873_at // 1623909_s_at // 1623954_s_at // 1623967_at // 1624122_a_at // 1624165_a_at // 1624230_s_at // 1624301_at // 1624387_at // 1624589_a_at // 1624680_a_at // 1624899_at // 1624970_s_at // 1625034_s_at // 1625048_at //…	0.851842	8.96558e-18
RNvM_UP_959__BP_16	16	GO:0050794	biological_process	regulation of cellular process	247	2693	18952	959	1622981_at // 1623158_s_at // 1623324_at // 1623365_at // 1623402_at // 1623415_at // 1623473_at // 1623580_at // 1623583_at // 1623762_at // 1623772_a_at // 1623909_s_at // 1623954_s_at // 1623967_at // 1624122_a_at // 1624165_a_at // 1624230_s_at // 1624301_at // 1624387_at // 1624589_a_at // 1624680_a_at // 1624899_at // 1624970_s_at // 1625034_s_at // 1625048_at // 1625072_s_at // 1625114_at …	0.858044	6.07707e-17
RNvM_UP_959__BP_17	17	GO:0048513	biological_process	organ development	133	1068	18952	959	1622981_at // 1623324_at // 1623415_at // 1623463_at // 1623909_s_at // 1624165_a_at // 1624375_at // 1624517_at // 1624899_at // 1624931_at // 1624970_s_at // 1625210_a_at // 1625675_a_at // 1625775_a_at // 1625825_at // 1626006_at // 1626221_at // 1626492_s_at // 1626591_at // 1626719_a_at // 1626774_s_at // 1626902_a_at // 1626993_at // 1627394_s_at // 1627410_at // 1627445_s_at // 1627453_s_a…	1.29926	6.21615e-17
RNvM_UP_959__BP_18	18	GO:0007399	biological_process	nervous system development	101	773	18952	959	1622981_at // 1623185_s_at // 1623415_at // 1623463_at // 1623602_a_at // 1623909_s_at // 1624183_a_at // 1624742_a_at // 1624899_at // 1624931_at // 1624970_s_at // 1625048_at // 1625116_at // 1625675_a_at // 1625775_a_at // 1626006_at // 1626239_at // 1626492_s_at // 1626591_at // 1626637_a_at // 1626774_s_at // 1626902_a_at // 1626993_at // 1627191_a_at // 1627325_at // 1627394_s_at // 1627410…	1.36856	1.67429e-13
RNvM_UP_959__BP_19	19	GO:0050793	biological_process	regulation of developmental process	74	467	18952	959	1622981_at // 1623402_at // 1623415_at // 1623473_at // 1624680_a_at // 1624899_at // 1625775_a_at // 1626405_at // 1626637_a_at // 1626902_a_at // 1626934_a_at // 1626993_at // 1627191_a_at // 1627197_at // 1627325_at // 1627394_s_at // 1627453_s_at // 1627470_at // 1627704_a_at // 1628385_a_at // 1628427_a_at // 1628489_at // 1629012_at // 1629020_s_at // 1629115_s_at // 1629229_a_at // 1629839…	1.64685	3.59425e-13
RNvM_UP_959__BP_20	20	GO:0007154	biological_process	cell communication	152	1474	18952	959	1623158_s_at // 1623235_at // 1623324_at // 1623415_at // 1623473_at // 1623762_at // 1623772_a_at // 1623967_at // 1624122_a_at // 1624165_a_at // 1624301_at // 1624387_at // 1624589_a_at // 1624899_at // 1625048_at // 1625072_s_at // 1625119_at // 1625675_a_at // 1625691_at // 1625742_at // 1625775_a_at // 1625907_at // 1625974_at // 1626006_at // 1626405_at // 1626617_at // 1626666_s_at // 162…	1.02708	6.23905e-13
RNvM_UP_959__BP_21	21	GO:0019953	biological_process	sexual reproduction	88	641	18952	959	1622981_at // 1623139_at // 1623185_s_at // 1623415_at // 1623463_at // 1623473_at // 1623572_at // 1624899_at // 1625034_s_at // 1625210_a_at // 1625691_at // 1625775_a_at // 1626006_at // 1626163_s_at // 1626390_at // 1626492_s_at // 1626902_a_at // 1627394_s_at // 1627453_s_at // 1627458_at // 1627470_at // 1627567_at // 1627729_s_at // 1628172_at // 1628210_at // 1628275_at // 1628385_a_at //…	1.43993	1.15514e-12
RNvM_UP_959__BP_22	22	GO:0007276	biological_process	gamete generation	86	632	18952	959	1622981_at // 1623139_at // 1623185_s_at // 1623415_at // 1623463_at // 1623473_at // 1623572_at // 1624899_at // 1625210_a_at // 1625691_at // 1625775_a_at // 1626006_at // 1626163_s_at // 1626390_at // 1626492_s_at // 1626902_a_at // 1627394_s_at // 1627453_s_at // 1627458_at // 1627470_at // 1627567_at // 1627729_s_at // 1628172_at // 1628210_at // 1628275_at // 1628385_a_at // 1628694_a_at //…	1.42716	3.80774e-12
RNvM_UP_959__BP_23	23	GO:0008104	biological_process	protein localization	67	420	18952	959	1623139_at // 1623185_s_at // 1623235_at // 1623583_at // 1624050_at // 1624237_at // 1624284_a_at // 1624899_at // 1625034_s_at // 1625502_at // 1626208_at // 1626888_at // 1626902_a_at // 1626945_at // 1627197_at // 1627325_at // 1627354_at // 1627410_at // 1627454_a_at // 1627491_at // 1627704_a_at // 1628152_at // 1628377_s_at // 1628427_a_at // 1628732_at // 1629020_s_at // 1629115_s_at // 1…	1.65652	6.23721e-12
RNvM_UP_959__BP_24	24	GO:0033036	biological_process	macromolecule localization	71	470	18952	959	1623139_at // 1623185_s_at // 1623235_at // 1623583_at // 1624050_at // 1624237_at // 1624284_a_at // 1624899_at // 1625034_s_at // 1625502_at // 1626208_at // 1626888_at // 1626902_a_at // 1626945_at // 1627197_at // 1627325_at // 1627354_at // 1627410_at // 1627454_a_at // 1627491_at // 1627704_a_at // 1628152_at // 1628172_at // 1628377_s_at // 1628427_a_at // 1628732_at // 1629020_s_at // 162…	1.57791	1.02547e-11
RNvM_UP_959__BP_25	25	GO:0048477	biological_process	oogenesis	72	487	18952	959	1622981_at // 1623139_at // 1623185_s_at // 1623463_at // 1623473_at // 1623572_at // 1624899_at // 1625210_a_at // 1625775_a_at // 1626006_at // 1626390_at // 1626492_s_at // 1626902_a_at // 1627394_s_at // 1627453_s_at // 1627458_at // 1627470_at // 1627567_at // 1627729_s_at // 1628172_at // 1628210_at // 1628275_at // 1628385_a_at // 1628694_a_at // 1629012_at // 1629020_s_at // 1629227_at //…	1.54682	1.69009e-11
RNvM_UP_959__BP_26	26	GO:0022008	biological_process	neurogenesis	80	583	18952	959	1622981_at // 1623185_s_at // 1623463_at // 1623602_a_at // 1623909_s_at // 1624183_a_at // 1624742_a_at // 1624899_at // 1624970_s_at // 1625048_at // 1625116_at // 1625775_a_at // 1626006_at // 1626239_at // 1626492_s_at // 1626637_a_at // 1626774_s_at // 1626902_a_at // 1626993_at // 1627191_a_at // 1627325_at // 1627394_s_at // 1627410_at // 1627445_s_at // 1627453_s_at // 1627470_at // 16274…	1.43925	2.09597e-11
RNvM_UP_959__BP_27	27	GO:0007292	biological_process	female gamete generation	72	498	18952	959	1622981_at // 1623139_at // 1623185_s_at // 1623463_at // 1623473_at // 1623572_at // 1624899_at // 1625210_a_at // 1625775_a_at // 1626006_at // 1626390_at // 1626492_s_at // 1626902_a_at // 1627394_s_at // 1627453_s_at // 1627458_at // 1627470_at // 1627567_at // 1627729_s_at // 1628172_at // 1628210_at // 1628275_at // 1628385_a_at // 1628694_a_at // 1629012_at // 1629020_s_at // 1629227_at //…	1.5146	4.31319e-11
RNvM_UP_959__BP_28	28	GO:0016192	biological_process	vesicle-mediated transport	69	466	18952	959	1623139_at // 1623235_at // 1623583_at // 1624050_at // 1624230_s_at // 1624471_s_at // 1625033_at // 1625281_at // 1625656_s_at // 1625742_at // 1625851_s_at // 1625907_at // 1626163_s_at // 1626390_at // 1626902_a_at // 1626993_at // 1627118_at // 1627197_at // 1627394_s_at // 1627410_at // 1627704_a_at // 1627824_at // 1628077_at // 1628152_at // 1628377_s_at // 1628712_at // 1628840_at // 162…	1.54901	5.19141e-11
RNvM_UP_959__BP_29	29	GO:0000003	biological_process	reproduction	92	749	18952	959	1622981_at // 1623139_at // 1623185_s_at // 1623415_at // 1623463_at // 1623473_at // 1623572_at // 1624899_at // 1625034_s_at // 1625210_a_at // 1625691_at // 1625775_a_at // 1626006_at // 1626163_s_at // 1626390_at // 1626492_s_at // 1626902_a_at // 1627394_s_at // 1627445_s_at // 1627453_s_at // 1627458_at // 1627470_at // 1627567_at // 1627729_s_at // 1628172_at // 1628210_at // 1628275_at //…	1.27942	7.56339e-11
RNvM_UP_959__BP_30	30	GO:0022414	biological_process	reproductive process	92	749	18952	959	1622981_at // 1623139_at // 1623185_s_at // 1623415_at // 1623463_at // 1623473_at // 1623572_at // 1624899_at // 1625034_s_at // 1625210_a_at // 1625691_at // 1625775_a_at // 1626006_at // 1626163_s_at // 1626390_at // 1626492_s_at // 1626902_a_at // 1627394_s_at // 1627445_s_at // 1627453_s_at // 1627458_at // 1627470_at // 1627567_at // 1627729_s_at // 1628172_at // 1628210_at // 1628275_at //…	1.27942	7.56339e-11
RNvM_UP_959__BP_31	31	GO:0009790	biological_process	embryonic development	72	506	18952	959	1623185_s_at // 1623324_at // 1623415_at // 1623473_at // 1623572_at // 1623919_a_at // 1624899_at // 1625775_a_at // 1626006_at // 1626492_s_at // 1626719_a_at // 1626774_s_at // 1627191_a_at // 1627394_s_at // 1627445_s_at // 1627454_a_at // 1627470_at // 1627704_a_at // 1627999_s_at // 1628275_at // 1628336_a_at // 1629020_s_at // 1629115_s_at // 1629227_at // 1629229_a_at // 1629473_at // 162…	1.49161	7.84471e-11
RNvM_UP_959__BP_32	32	GO:0051234	biological_process	establishment of localization	164	1796	18952	959	1616608_a_at // 1623039_at // 1623139_at // 1623185_s_at // 1623235_at // 1623516_s_at // 1623580_at // 1623583_at // 1623873_at // 1624050_at // 1624230_s_at // 1624237_at // 1624284_a_at // 1624471_s_at // 1624899_at // 1625023_a_at // 1625033_at // 1625034_s_at // 1625210_a_at // 1625281_at // 1625502_at // 1625656_s_at // 1625742_at // 1625851_s_at // 1625907_at // 1625947_at // 1625949_at //…	0.851656	4.59137e-10
RNvM_UP_959__BP_33	33	GO:0006996	biological_process	organelle organization	87	714	18952	959	1623139_at // 1623345_at // 1623402_at // 1623919_a_at // 1623954_s_at // 1624165_a_at // 1624230_s_at // 1624301_at // 1624471_s_at // 1624931_at // 1625034_s_at // 1625210_a_at // 1626125_at // 1626163_s_at // 1626405_at // 1626492_s_at // 1626902_a_at // 1626993_at // 1627191_a_at // 1627325_at // 1627354_at // 1627410_at // 1627419_at // 1627454_a_at // 1627491_at // 1627567_at // 1627796_s_a…	1.26784	5.12015e-10
RNvM_UP_959__BP_34	34	GO:0048699	biological_process	generation of neurons	75	567	18952	959	1622981_at // 1623185_s_at // 1623463_at // 1623602_a_at // 1623909_s_at // 1624183_a_at // 1624742_a_at // 1624899_at // 1624970_s_at // 1625116_at // 1625775_a_at // 1626006_at // 1626239_at // 1626492_s_at // 1626637_a_at // 1626774_s_at // 1626902_a_at // 1626993_at // 1627191_a_at // 1627325_at // 1627394_s_at // 1627410_at // 1627445_s_at // 1627453_s_at // 1627470_at // 1627491_at // 16281…	1.38629	5.89456e-10
RNvM_UP_959__BP_35	35	GO:0016044	biological_process	membrane organization	60	397	18952	959	1623185_s_at // 1623583_at // 1624050_at // 1624230_s_at // 1624471_s_at // 1625033_at // 1625281_at // 1625851_s_at // 1625907_at // 1626163_s_at // 1626390_at // 1626591_at // 1626902_a_at // 1626993_at // 1627118_at // 1627394_s_at // 1627410_at // 1627704_a_at // 1627765_a_at // 1628152_at // 1628155_at // 1628377_s_at // 1628385_a_at // 1628712_at // 1628840_at // 1629229_a_at // 1629779_at …	1.57857	9.11484e-10
RNvM_UP_959__BP_36	36	GO:0051674	biological_process	localization of cell	57	373	18952	959	1622981_at // 1623139_at // 1623185_s_at // 1623415_at // 1623463_at // 1623602_a_at // 1624183_a_at // 1624899_at // 1625691_at // 1625775_a_at // 1626006_at // 1626390_at // 1626580_at // 1626637_a_at // 1626774_s_at // 1626993_at // 1627191_a_at // 1627394_s_at // 1627445_s_at // 1627453_s_at // 1627470_at // 1629020_s_at // 1629115_s_at // 1629227_at // 1629229_a_at // 1629767_s_at // 1630393…	1.59453	2.19381e-09
RNvM_UP_959__BP_37	37	GO:0048519	biological_process	negative regulation of biological process	90	776	18952	959	1622981_at // 1623324_at // 1623365_at // 1623415_at // 1623762_at // 1623954_s_at // 1624230_s_at // 1624899_at // 1625034_s_at // 1625114_at // 1625974_at // 1626405_at // 1626617_at // 1626637_a_at // 1626673_s_at // 1626774_s_at // 1626888_at // 1627394_s_at // 1627445_s_at // 1627453_s_at // 1627470_at // 1627704_a_at // 1627796_s_at // 1627970_at // 1628210_at // 1628229_at // 1628275_at //…	1.19662	2.19381e-09
RNvM_UP_959__BP_38	38	GO:0006810	biological_process	transport	158	1755	18952	959	1616608_a_at // 1623039_at // 1623139_at // 1623185_s_at // 1623235_at // 1623516_s_at // 1623580_at // 1623583_at // 1623873_at // 1624050_at // 1624230_s_at // 1624237_at // 1624284_a_at // 1624471_s_at // 1624899_at // 1625023_a_at // 1625033_at // 1625210_a_at // 1625281_at // 1625502_at // 1625656_s_at // 1625742_at // 1625851_s_at // 1625907_at // 1625947_at // 1625949_at // 1625950_a_at //…	0.831201	3.27249e-09
RNvM_UP_959__BP_39	39	GO:0048523	biological_process	negative regulation of cellular process	84	714	18952	959	1622981_at // 1623324_at // 1623365_at // 1623415_at // 1623762_at // 1623954_s_at // 1624230_s_at // 1624899_at // 1625034_s_at // 1625114_at // 1625974_at // 1626405_at // 1626617_at // 1626637_a_at // 1626673_s_at // 1626774_s_at // 1627394_s_at // 1627445_s_at // 1627453_s_at // 1627470_at // 1627704_a_at // 1627796_s_at // 1627970_at // 1628210_at // 1628229_at // 1628275_at // 1629020_s_at …	1.21721	5.96075e-09
RNvM_UP_959__BP_40	40	GO:0051301	biological_process	cell division	42	227	18952	959	1622999_at // 1623185_s_at // 1623189_at // 1623463_at // 1624471_s_at // 1625116_at // 1626163_s_at // 1626425_at // 1627197_at // 1627377_at // 1627491_at // 1627567_at // 1627729_s_at // 1628275_at // 1628732_at // 1629020_s_at // 1629227_at // 1629839_a_at // 1631340_at // 1631630_at // 1632485_a_at // 1633805_a_at // 1634071_at // 1634250_at // 1634509_s_at // 1634604_at // 1634683_at // 163…	1.87044	7.94666e-09
RNvM_UP_959__BP_41	41	GO:0006928	biological_process	cell motion	55	367	18952	959	1622981_at // 1623139_at // 1623185_s_at // 1623415_at // 1623463_at // 1623602_a_at // 1624183_a_at // 1624899_at // 1625691_at // 1625775_a_at // 1626006_at // 1626390_at // 1626580_at // 1626637_a_at // 1626774_s_at // 1626993_at // 1627191_a_at // 1627394_s_at // 1627445_s_at // 1627453_s_at // 1627470_at // 1629115_s_at // 1629227_at // 1629229_a_at // 1629767_s_at // 1630393_a_at // 1631183…	1.5664	9.33518e-09
RNvM_UP_959__BP_42	42	GO:0051641	biological_process	cellular localization	75	609	18952	959	1616608_a_at // 1623139_at // 1623185_s_at // 1623235_at // 1623580_at // 1623583_at // 1624050_at // 1624284_a_at // 1624899_at // 1625034_s_at // 1625210_a_at // 1625502_at // 1625742_at // 1625949_at // 1626208_at // 1626492_s_at // 1626731_at // 1626888_at // 1626945_at // 1627191_a_at // 1627197_at // 1627325_at // 1627354_at // 1627410_at // 1627454_a_at // 1627491_at // 1627824_at // 16280…	1.2832	1.11195e-08
RNvM_UP_959__BP_43	43	GO:0009887	biological_process	organ morphogenesis	68	530	18952	959	1623324_at // 1623463_at // 1624899_at // 1624970_s_at // 1625775_a_at // 1626006_at // 1626492_s_at // 1626719_a_at // 1626774_s_at // 1626902_a_at // 1627394_s_at // 1627410_at // 1627453_s_at // 1627454_a_at // 1627470_at // 1627589_s_at // 1627704_a_at // 1627999_s_at // 1628155_at // 1628275_at // 1628489_at // 1629012_at // 1629020_s_at // 1629115_s_at // 1629229_a_at // 1629423_at // 16297…	1.34229	1.97858e-08
RNvM_UP_959__BP_44	44	GO:0051649	biological_process	establishment of localization in cell	70	560	18952	959	1616608_a_at // 1623139_at // 1623185_s_at // 1623235_at // 1623580_at // 1623583_at // 1624050_at // 1624284_a_at // 1624899_at // 1625034_s_at // 1625210_a_at // 1625502_at // 1625742_at // 1625949_at // 1626208_at // 1626492_s_at // 1626731_at // 1626945_at // 1627191_a_at // 1627197_at // 1627325_at // 1627354_at // 1627410_at // 1627454_a_at // 1627491_at // 1627824_at // 1628077_at // 16281…	1.30468	2.78263e-08
RNvM_UP_959__BP_45	45	GO:0000902	biological_process	cell morphogenesis	73	598	18952	959	1622981_at // 1623402_at // 1623463_at // 1623473_at // 1623602_a_at // 1624183_a_at // 1624742_a_at // 1624899_at // 1624970_s_at // 1625116_at // 1625775_a_at // 1626239_at // 1626492_s_at // 1626637_a_at // 1626774_s_at // 1626902_a_at // 1626993_at // 1627191_a_at // 1627394_s_at // 1627445_s_at // 1627454_a_at // 1627470_at // 1628172_at // 1628210_at // 1628336_a_at // 1628694_a_at // 16290…	1.2705	2.78263e-08
RNvM_UP_959__BP_46	46	GO:0032989	biological_process	cellular structure morphogenesis	73	598	18952	959	1622981_at // 1623402_at // 1623463_at // 1623473_at // 1623602_a_at // 1624183_a_at // 1624742_a_at // 1624899_at // 1624970_s_at // 1625116_at // 1625775_a_at // 1626239_at // 1626492_s_at // 1626637_a_at // 1626774_s_at // 1626902_a_at // 1626993_at // 1627191_a_at // 1627394_s_at // 1627445_s_at // 1627454_a_at // 1627470_at // 1628172_at // 1628210_at // 1628336_a_at // 1628694_a_at // 16290…	1.2705	2.78263e-08
RNvM_UP_959__BP_47	47	GO:0006897	biological_process	endocytosis	49	320	18952	959	1623583_at // 1624050_at // 1624230_s_at // 1624471_s_at // 1625033_at // 1625281_at // 1625851_s_at // 1625907_at // 1626163_s_at // 1626390_at // 1626902_a_at // 1626993_at // 1627118_at // 1627394_s_at // 1627410_at // 1627704_a_at // 1628152_at // 1628377_s_at // 1628712_at // 1628840_at // 1629229_a_at // 1629779_at // 1630271_at // 1630393_a_at // 1630537_a_at // 1632196_at // 1632429_at //…	1.59746	5.27414e-08
RNvM_UP_959__BP_48	48	GO:0010324	biological_process	membrane invagination	49	320	18952	959	1623583_at // 1624050_at // 1624230_s_at // 1624471_s_at // 1625033_at // 1625281_at // 1625851_s_at // 1625907_at // 1626163_s_at // 1626390_at // 1626902_a_at // 1626993_at // 1627118_at // 1627394_s_at // 1627410_at // 1627704_a_at // 1628152_at // 1628377_s_at // 1628712_at // 1628840_at // 1629229_a_at // 1629779_at // 1630271_at // 1630393_a_at // 1630537_a_at // 1632196_at // 1632429_at //…	1.59746	5.27414e-08
RNvM_UP_959__BP_49	49	GO:0007165	biological_process	signal transduction	121	1273	18952	959	1623158_s_at // 1623324_at // 1623415_at // 1623473_at // 1623762_at // 1623772_a_at // 1623967_at // 1624122_a_at // 1624165_a_at // 1624301_at // 1624387_at // 1624589_a_at // 1624899_at // 1625048_at // 1625072_s_at // 1625119_at // 1625675_a_at // 1625691_at // 1625775_a_at // 1625907_at // 1625974_at // 1626006_at // 1626405_at // 1626617_at // 1626666_s_at // 1626719_a_at // 1626902_a_at //…	0.909522	5.4782e-08
RNvM_UP_959__BP_50	50	GO:0007267	biological_process	cell-cell signaling	40	225	18952	959	1623235_at // 1625742_at // 1626902_a_at // 1626934_a_at // 1626993_at // 1627197_at // 1627410_at // 1628077_at // 1628152_at // 1628377_s_at // 1629115_s_at // 1630393_a_at // 1630537_a_at // 1632985_at // 1632989_a_at // 1633805_a_at // 1634683_at // 1634766_at // 1635186_at // 1635260_at // 1635875_at // 1636221_a_at // 1636557_a_at // 1636575_s_at // 1636866_at // 1637085_at // 1637089_at //…	1.81282	5.62299e-08
RNvM_UP_959__BP_51	51	GO:0048598	biological_process	embryonic morphogenesis	37	196	18952	959	1623185_s_at // 1623415_at // 1623473_at // 1623919_a_at // 1624899_at // 1627191_a_at // 1627394_s_at // 1627454_a_at // 1627470_at // 1627704_a_at // 1628336_a_at // 1629020_s_at // 1629115_s_at // 1629227_at // 1629229_a_at // 1629767_s_at // 1631013_at // 1631780_at // 1632666_at // 1632698_at // 1634034_at // 1634063_a_at // 1634370_a_at // 1634683_at // 1634904_s_at // 1635002_at // 1635618…	1.89942	6.25495e-08
RNvM_UP_959__BP_52	52	GO:0016477	biological_process	cell migration	38	209	18952	959	1622981_at // 1623139_at // 1623185_s_at // 1623415_at // 1623463_at // 1624899_at // 1625691_at // 1625775_a_at // 1626006_at // 1626390_at // 1626580_at // 1626774_s_at // 1627394_s_at // 1627453_s_at // 1627470_at // 1629115_s_at // 1629227_at // 1629229_a_at // 1629767_s_at // 1630393_a_at // 1631183_at // 1631638_at // 1631742_s_at // 1633108_at // 1634052_s_at // 1634063_a_at // 1634258_at …	1.84524	8.98253e-08
RNvM_UP_959__BP_53	53	GO:0030029	biological_process	actin filament-based process	34	171	18952	959	1623185_s_at // 1623402_at // 1623463_at // 1625210_a_at // 1626390_at // 1626492_s_at // 1626902_a_at // 1626993_at // 1627191_a_at // 1627491_at // 1629012_at // 1629015_a_at // 1629767_s_at // 1629839_a_at // 1630271_at // 1631340_at // 1632196_at // 1633243_at // 1633335_at // 1633745_a_at // 1634443_a_at // 1634904_s_at // 1636141_s_at // 1637214_a_at // 1637398_a_at // 1637487_at // 1637557…	1.97429	1.0261e-07
RNvM_UP_959__BP_54	54	GO:0022603	biological_process	regulation of anatomical structure morphogenesis	40	231	18952	959	1623402_at // 1623473_at // 1624680_a_at // 1624899_at // 1625775_a_at // 1626637_a_at // 1626902_a_at // 1626993_at // 1627191_a_at // 1627197_at // 1627394_s_at // 1627453_s_at // 1628427_a_at // 1629012_at // 1629020_s_at // 1629839_a_at // 1630271_at // 1630341_at // 1631183_at // 1631340_at // 1631579_a_at // 1632196_at // 1633335_at // 1633745_a_at // 1633918_s_at // 1634443_a_at // 1634683…	1.77485	1.03633e-07
RNvM_UP_959__BP_55	55	GO:0009966	biological_process	regulation of signal transduction	48	317	18952	959	1624122_a_at // 1624387_at // 1624589_a_at // 1624680_a_at // 1625048_at // 1625114_at // 1625146_a_at // 1625675_a_at // 1626006_at // 1626591_at // 1626617_at // 1627394_s_at // 1627453_s_at // 1627704_a_at // 1628651_a_at // 1628840_at // 1628915_s_at // 1629020_s_at // 1629423_at // 1629767_s_at // 1629859_s_at // 1629943_at // 1630393_a_at // 1631687_at // 1631780_at // 1633082_at // 1633335…	1.5813	1.03633e-07
RNvM_UP_959__BP_56	56	GO:0010646	biological_process	regulation of cell communication	49	329	18952	959	1624122_a_at // 1624387_at // 1624589_a_at // 1624680_a_at // 1625048_at // 1625114_at // 1625146_a_at // 1625675_a_at // 1626006_at // 1626591_at // 1626617_at // 1627394_s_at // 1627453_s_at // 1627704_a_at // 1628651_a_at // 1628840_at // 1628915_s_at // 1629020_s_at // 1629423_at // 1629767_s_at // 1629859_s_at // 1629943_at // 1630393_a_at // 1631687_at // 1631780_at // 1633082_at // 1633335…	1.55744	1.08381e-07
RNvM_UP_959__BP_57	57	GO:0002009	biological_process	morphogenesis of an epithelium	37	202	18952	959	1623185_s_at // 1623463_at // 1623473_at // 1623919_a_at // 1624899_at // 1625775_a_at // 1627191_a_at // 1627394_s_at // 1627454_a_at // 1627470_at // 1627704_a_at // 1627999_s_at // 1628336_a_at // 1629020_s_at // 1629115_s_at // 1629227_at // 1629229_a_at // 1629767_s_at // 1631013_at // 1632698_at // 1633556_s_at // 1634370_a_at // 1634683_at // 1634904_s_at // 1635002_at // 1635618_at // 163…	1.85592	1.19915e-07
RNvM_UP_959__BP_58	58	GO:0051128	biological_process	regulation of cellular component organization	45	286	18952	959	1623402_at // 1623473_at // 1624680_a_at // 1625034_s_at // 1626637_a_at // 1626902_a_at // 1626993_at // 1627191_a_at // 1627197_at // 1628427_a_at // 1629012_at // 1629020_s_at // 1629839_a_at // 1630271_at // 1630638_at // 1631183_at // 1631340_at // 1631579_a_at // 1631742_s_at // 1632196_at // 1633335_at // 1633745_a_at // 1633805_a_at // 1633918_s_at // 1634052_s_at // 1634204_at // 1634258…	1.63666	1.20395e-07
RNvM_UP_959__BP_59	59	GO:0043412	biological_process	biopolymer modification	91	866	18952	959	1623189_at // 1623473_at // 1623602_a_at // 1623837_at // 1624230_s_at // 1624240_at // 1624263_at // 1624301_at // 1624464_s_at // 1625116_at // 1625183_at // 1625617_at // 1625775_a_at // 1625851_s_at // 1625974_at // 1626006_at // 1626570_s_at // 1627325_at // 1627470_at // 1627589_s_at // 1627796_s_at // 1628969_s_at // 1629195_at // 1629359_at // 1629473_at // 1629767_s_at // 1629805_at // 1…	1.05425	1.29372e-07
RNvM_UP_959__BP_60	60	GO:0048646	biological_process	anatomical structure formation	50	344	18952	959	1622999_at // 1623185_s_at // 1623415_at // 1623473_at // 1623919_a_at // 1624899_at // 1626163_s_at // 1626425_at // 1626591_at // 1626774_s_at // 1626902_a_at // 1627453_s_at // 1627567_at // 1627589_s_at // 1628155_at // 1628210_at // 1628385_a_at // 1628489_at // 1628694_a_at // 1629020_s_at // 1629227_at // 1629229_a_at // 1630271_at // 1630781_at // 1631013_at // 1631780_at // 1633745_a_at …	1.52227	1.42399e-07
RNvM_UP_959__BP_61	61	GO:0007268	biological_process	synaptic transmission	36	197	18952	959	1623235_at // 1625742_at // 1626902_a_at // 1626993_at // 1627197_at // 1627410_at // 1628077_at // 1628152_at // 1628377_s_at // 1629115_s_at // 1630393_a_at // 1630537_a_at // 1632985_at // 1632989_a_at // 1633805_a_at // 1634683_at // 1635186_at // 1635260_at // 1635875_at // 1636221_a_at // 1636557_a_at // 1636575_s_at // 1636866_at // 1637085_at // 1637089_at // 1637380_s_at // 1638635_at //…	1.85255	2.07849e-07
RNvM_UP_959__BP_62	62	GO:0048518	biological_process	positive regulation of biological process	50	349	18952	959	1622981_at // 1623324_at // 1623365_at // 1623415_at // 1623762_at // 1623873_at // 1624230_s_at // 1624899_at // 1625048_at // 1625974_at // 1626617_at // 1626774_s_at // 1627394_s_at // 1627453_s_at // 1627470_at // 1627704_a_at // 1627796_s_at // 1627970_at // 1628275_at // 1628651_a_at // 1629020_s_at // 1629115_s_at // 1629229_a_at // 1630341_at // 1631594_s_at // 1631742_s_at // 1631780_at …	1.50145	2.12491e-07
RNvM_UP_959__BP_63	63	GO:0006464	biological_process	protein modification process	87	821	18952	959	1623189_at // 1623473_at // 1623602_a_at // 1623837_at // 1624230_s_at // 1624240_at // 1624301_at // 1624464_s_at // 1625183_at // 1625617_at // 1625775_a_at // 1625851_s_at // 1625974_at // 1626006_at // 1626570_s_at // 1627325_at // 1627470_at // 1627589_s_at // 1627796_s_at // 1628969_s_at // 1629195_at // 1629359_at // 1629473_at // 1629767_s_at // 1629805_at // 1629866_at // 1629886_s_at //…	1.06638	2.12491e-07
RNvM_UP_959__BP_64	64	GO:0030036	biological_process	actin cytoskeleton organization	33	169	18952	959	1623402_at // 1623463_at // 1625210_a_at // 1626390_at // 1626492_s_at // 1626902_a_at // 1626993_at // 1627191_a_at // 1627491_at // 1629012_at // 1629015_a_at // 1629767_s_at // 1629839_a_at // 1630271_at // 1631340_at // 1632196_at // 1633243_at // 1633335_at // 1633745_a_at // 1634443_a_at // 1634904_s_at // 1636141_s_at // 1637214_a_at // 1637398_a_at // 1637487_at // 1637557_a_at // 1638143…	1.94819	2.40209e-07
RNvM_UP_959__BP_65	65	GO:0006461	biological_process	protein complex assembly	31	152	18952	959	1623463_at // 1623580_at // 1626125_at // 1626208_at // 1626492_s_at // 1627197_at // 1627454_a_at // 1627491_at // 1628135_s_at // 1628152_at // 1628275_at // 1628377_s_at // 1628943_at // 1629020_s_at // 1629115_s_at // 1629227_at // 1630393_a_at // 1631630_at // 1634289_at // 1635305_s_at // 1636221_a_at // 1636530_s_at // 1637014_at // 1637017_at // 1637710_at // 1638673_at // 1638752_s_at //…	2.01094	3.11555e-07
RNvM_UP_959__BP_66	66	GO:0030707	biological_process	ovarian follicle cell development	35	191	18952	959	1622981_at // 1623139_at // 1623185_s_at // 1623463_at // 1623473_at // 1624899_at // 1625775_a_at // 1626006_at // 1626390_at // 1627394_s_at // 1627453_s_at // 1627470_at // 1627567_at // 1628385_a_at // 1629020_s_at // 1629227_at // 1630393_a_at // 1630781_at // 1630806_at // 1631183_at // 1631638_at // 1633554_at // 1633805_a_at // 1634683_at // 1635960_at // 1636221_a_at // 1636787_s_at // 1…	1.85653	3.15862e-07
RNvM_UP_959__BP_67	67	GO:0019226	biological_process	transmission of nerve impulse	36	202	18952	959	1623235_at // 1625742_at // 1626902_a_at // 1626993_at // 1627197_at // 1627410_at // 1628077_at // 1628152_at // 1628377_s_at // 1629115_s_at // 1630393_a_at // 1630537_a_at // 1632985_at // 1632989_a_at // 1633805_a_at // 1634683_at // 1635186_at // 1635260_at // 1635875_at // 1636221_a_at // 1636557_a_at // 1636575_s_at // 1636866_at // 1637085_at // 1637089_at // 1637380_s_at // 1638635_at //…	1.81639	3.48293e-07
RNvM_UP_959__BP_68	68	GO:0016331	biological_process	morphogenesis of embryonic epithelium	27	121	18952	959	1623185_s_at // 1623473_at // 1623919_a_at // 1624899_at // 1627191_a_at // 1627394_s_at // 1627454_a_at // 1627704_a_at // 1628336_a_at // 1629020_s_at // 1629115_s_at // 1629227_at // 1629229_a_at // 1629767_s_at // 1631013_at // 1632698_at // 1634370_a_at // 1634683_at // 1634904_s_at // 1635002_at // 1635618_at // 1636221_a_at // 1638040_at // 1639139_a_at // 1639459_a_at // 1640417_a_at // 1…	2.1407	6.82188e-07
RNvM_UP_959__BP_69	69	GO:0043687	biological_process	post-translational protein modification	73	656	18952	959	1623189_at // 1623473_at // 1623602_a_at // 1623837_at // 1624230_s_at // 1624240_at // 1624301_at // 1624464_s_at // 1625183_at // 1625617_at // 1625775_a_at // 1625851_s_at // 1625974_at // 1626006_at // 1626570_s_at // 1627325_at // 1627470_at // 1627796_s_at // 1628969_s_at // 1629359_at // 1629473_at // 1629767_s_at // 1629805_at // 1629866_at // 1629886_s_at // 1629947_at // 1630341_at // 1…	1.13695	7.83666e-07
RNvM_UP_959__BP_70	70	GO:0051239	biological_process	regulation of multicellular organismal process	48	345	18952	959	1623415_at // 1623473_at // 1624899_at // 1625048_at // 1625775_a_at // 1626637_a_at // 1626902_a_at // 1626934_a_at // 1627197_at // 1627325_at // 1627394_s_at // 1627410_at // 1627453_s_at // 1627470_at // 1628385_a_at // 1628489_at // 1628651_a_at // 1629115_s_at // 1629229_a_at // 1629886_s_at // 1630341_at // 1631579_a_at // 1631594_s_at // 1632698_at // 1633745_a_at // 1633805_a_at // 16340…	1.45919	1.00756e-06
RNvM_UP_959__BP_71	71	GO:0048870	biological_process	cell motility	38	233	18952	959	1622981_at // 1623139_at // 1623185_s_at // 1623415_at // 1623463_at // 1624899_at // 1625691_at // 1625775_a_at // 1626006_at // 1626390_at // 1626580_at // 1626774_s_at // 1627394_s_at // 1627453_s_at // 1627470_at // 1629115_s_at // 1629227_at // 1629229_a_at // 1629767_s_at // 1630393_a_at // 1631183_at // 1631638_at // 1631742_s_at // 1633108_at // 1634052_s_at // 1634063_a_at // 1634258_at …	1.68842	1.01919e-06
RNvM_UP_959__BP_72	72	GO:0009791	biological_process	post-embryonic development	59	482	18952	959	1622981_at // 1623463_at // 1624517_at // 1624899_at // 1624931_at // 1624970_s_at // 1626719_a_at // 1627453_s_at // 1627454_a_at // 1627470_at // 1627566_a_at // 1627704_a_at // 1628275_at // 1628487_s_at // 1628489_at // 1629115_s_at // 1629229_a_at // 1629233_s_at // 1629423_at // 1629767_s_at // 1630415_at // 1631013_at // 1631034_at // 1631579_a_at // 1631594_s_at // 1631780_at // 1632152_a…	1.27443	1.22212e-06
RNvM_UP_959__BP_73	73	GO:0007269	biological_process	neurotransmitter secretion	26	118	18952	959	1623235_at // 1625742_at // 1627197_at // 1627410_at // 1628077_at // 1628152_at // 1628377_s_at // 1630393_a_at // 1630537_a_at // 1632989_a_at // 1635186_at // 1635260_at // 1636557_a_at // 1636575_s_at // 1636866_at // 1637085_at // 1637089_at // 1638635_at // 1638673_at // 1639396_s_at // 1639459_a_at // 1639985_s_at // 1640515_s_at // 1640640_at // 1641312_at // 1641687_at	2.12247	1.57778e-06
RNvM_UP_959__BP_74	74	GO:0046903	biological_process	secretion	29	146	18952	959	1623235_at // 1625742_at // 1626719_a_at // 1627197_at // 1627410_at // 1628077_at // 1628152_at // 1628377_s_at // 1630393_a_at // 1630537_a_at // 1632989_a_at // 1634204_at // 1635021_at // 1635186_at // 1635260_at // 1636557_a_at // 1636575_s_at // 1636866_at // 1637085_at // 1637089_at // 1638635_at // 1638673_at // 1639396_s_at // 1639459_a_at // 1639985_s_at // 1640515_s_at // 1640640_at //…	1.97283	1.60933e-06
RNvM_UP_959__BP_75	75	GO:0030182	biological_process	neuron differentiation	58	475	18952	959	1622981_at // 1623463_at // 1623602_a_at // 1624183_a_at // 1624742_a_at // 1624899_at // 1624970_s_at // 1625775_a_at // 1626006_at // 1626239_at // 1626492_s_at // 1626637_a_at // 1626774_s_at // 1626902_a_at // 1626993_at // 1627191_a_at // 1627394_s_at // 1627410_at // 1627445_s_at // 1627453_s_at // 1628155_at // 1628336_a_at // 1629020_s_at // 1630271_at // 1630341_at // 1630772_at // 16315…	1.27087	1.73773e-06
RNvM_UP_959__BP_76	76	GO:0043933	biological_process	macromolecular complex subunit organization	51	390	18952	959	1623463_at // 1623580_at // 1624639_at // 1626125_at // 1626208_at // 1626492_s_at // 1627197_at // 1627419_at // 1627454_a_at // 1627491_at // 1627729_s_at // 1627796_s_at // 1628135_s_at // 1628152_at // 1628275_at // 1628377_s_at // 1628801_at // 1628943_at // 1629012_at // 1629020_s_at // 1629111_at // 1629115_s_at // 1629227_at // 1630269_s_at // 1630393_a_at // 1631516_s_at // 1631630_at //…	1.36977	1.91829e-06
RNvM_UP_959__BP_77	77	GO:0003001	biological_process	generation of a signal involved in cell-cell signaling	26	120	18952	959	1623235_at // 1625742_at // 1627197_at // 1627410_at // 1628077_at // 1628152_at // 1628377_s_at // 1630393_a_at // 1630537_a_at // 1632989_a_at // 1635186_at // 1635260_at // 1636557_a_at // 1636575_s_at // 1636866_at // 1637085_at // 1637089_at // 1638635_at // 1638673_at // 1639396_s_at // 1639459_a_at // 1639985_s_at // 1640515_s_at // 1640640_at // 1641312_at // 1641687_at	2.09822	2.01471e-06
RNvM_UP_959__BP_78	78	GO:0019222	biological_process	regulation of metabolic process	117	1315	18952	959	1622981_at // 1623324_at // 1623365_at // 1623402_at // 1623415_at // 1623583_at // 1623762_at // 1623909_s_at // 1623954_s_at // 1624230_s_at // 1624970_s_at // 1625034_s_at // 1625116_at // 1625907_at // 1625974_at // 1626052_at // 1626673_s_at // 1626902_a_at // 1627191_a_at // 1627394_s_at // 1627445_s_at // 1627458_at // 1627567_at // 1627668_s_at // 1627729_s_at // 1627796_s_at // 1627970_a…	0.814193	2.66123e-06
RNvM_UP_959__BP_79	79	GO:0009886	biological_process	post-embryonic morphogenesis	51	395	18952	959	1622981_at // 1623463_at // 1624517_at // 1624899_at // 1624931_at // 1624970_s_at // 1626719_a_at // 1627453_s_at // 1627454_a_at // 1627470_at // 1627566_a_at // 1627704_a_at // 1628275_at // 1628487_s_at // 1628489_at // 1629115_s_at // 1629233_s_at // 1629423_at // 1629767_s_at // 1631034_at // 1631579_a_at // 1631780_at // 1632152_at // 1632429_at // 1632784_at // 1633554_at // 1633556_s_at …	1.35139	2.70983e-06
RNvM_UP_959__BP_80	80	GO:0065003	biological_process	macromolecular complex assembly	49	374	18952	959	1623463_at // 1623580_at // 1624639_at // 1626125_at // 1626208_at // 1626492_s_at // 1627197_at // 1627419_at // 1627454_a_at // 1627491_at // 1627729_s_at // 1627796_s_at // 1628135_s_at // 1628152_at // 1628275_at // 1628377_s_at // 1628801_at // 1628943_at // 1629020_s_at // 1629111_at // 1629115_s_at // 1629227_at // 1630269_s_at // 1630393_a_at // 1631516_s_at // 1631630_at // 1632370_at //…	1.37249	3.37846e-06
RNvM_UP_959__BP_81	81	GO:0001505	biological_process	regulation of neurotransmitter levels	26	125	18952	959	1623235_at // 1625742_at // 1627197_at // 1627410_at // 1628077_at // 1628152_at // 1628377_s_at // 1630393_a_at // 1630537_a_at // 1632989_a_at // 1635186_at // 1635260_at // 1636557_a_at // 1636575_s_at // 1636866_at // 1637085_at // 1637089_at // 1638635_at // 1638673_at // 1639396_s_at // 1639459_a_at // 1639985_s_at // 1640515_s_at // 1640640_at // 1641312_at // 1641687_at	2.03933	3.87389e-06
RNvM_UP_959__BP_82	82	GO:0022604	biological_process	regulation of cell morphogenesis	31	174	18952	959	1623402_at // 1623473_at // 1624680_a_at // 1626637_a_at // 1626902_a_at // 1626993_at // 1627191_a_at // 1627197_at // 1628427_a_at // 1629012_at // 1629020_s_at // 1629839_a_at // 1630271_at // 1631183_at // 1631340_at // 1631579_a_at // 1632196_at // 1633335_at // 1633745_a_at // 1633918_s_at // 1634443_a_at // 1634904_s_at // 1635618_at // 1637380_s_at // 1638143_a_at // 1638871_at // 1639139…	1.81593	4.00653e-06
RNvM_UP_959__BP_83	83	GO:0048707	biological_process	instar larval or pupal morphogenesis	50	390	18952	959	1622981_at // 1623463_at // 1624517_at // 1624899_at // 1624970_s_at // 1626719_a_at // 1627453_s_at // 1627454_a_at // 1627470_at // 1627566_a_at // 1627704_a_at // 1628275_at // 1628487_s_at // 1628489_at // 1629115_s_at // 1629233_s_at // 1629423_at // 1629767_s_at // 1631034_at // 1631579_a_at // 1631780_at // 1632152_at // 1632429_at // 1632784_at // 1633554_at // 1633556_s_at // 1633745_a_a…	1.3412	4.32139e-06
RNvM_UP_959__BP_84	84	GO:0048522	biological_process	positive regulation of cellular process	45	331	18952	959	1622981_at // 1623324_at // 1623365_at // 1623415_at // 1623762_at // 1624230_s_at // 1624899_at // 1625974_at // 1626617_at // 1626774_s_at // 1627394_s_at // 1627453_s_at // 1627470_at // 1627704_a_at // 1627796_s_at // 1627970_at // 1628275_at // 1629020_s_at // 1629115_s_at // 1629229_a_at // 1630341_at // 1631594_s_at // 1631742_s_at // 1631780_at // 1633554_at // 1633792_a_at // 1633805_a_a…	1.42584	4.70422e-06
RNvM_UP_959__BP_85	85	GO:0015031	biological_process	protein transport	42	296	18952	959	1623139_at // 1623235_at // 1623583_at // 1624050_at // 1624237_at // 1624284_a_at // 1624899_at // 1625502_at // 1626208_at // 1626902_a_at // 1626945_at // 1627197_at // 1627354_at // 1627454_a_at // 1628152_at // 1628377_s_at // 1628427_a_at // 1630083_at // 1630393_a_at // 1630764_at // 1630839_at // 1630958_at // 1631509_a_at // 1632429_at // 1633100_a_at // 1634289_at // 1634386_s_at // 163…	1.48754	4.70422e-06
RNvM_UP_959__BP_86	86	GO:0001700	biological_process	embryonic development via the syncytial blastoderm	32	186	18952	959	1623185_s_at // 1623473_at // 1624899_at // 1626492_s_at // 1627191_a_at // 1627394_s_at // 1627454_a_at // 1627704_a_at // 1627999_s_at // 1629020_s_at // 1629115_s_at // 1629229_a_at // 1629473_at // 1629767_s_at // 1631013_at // 1631594_s_at // 1632548_a_at // 1632698_at // 1633243_at // 1634370_a_at // 1634683_at // 1635002_at // 1635618_at // 1636221_a_at // 1636281_at // 1637217_at // 16380…	1.76552	4.70422e-06
RNvM_UP_959__BP_87	87	GO:0040011	biological_process	locomotion	41	285	18952	959	1622981_at // 1623139_at // 1623185_s_at // 1623415_at // 1623463_at // 1624899_at // 1625691_at // 1625775_a_at // 1626006_at // 1626390_at // 1626580_at // 1626774_s_at // 1627394_s_at // 1627453_s_at // 1627470_at // 1629115_s_at // 1629227_at // 1629229_a_at // 1629767_s_at // 1630393_a_at // 1631183_at // 1631638_at // 1631742_s_at // 1633108_at // 1634052_s_at // 1634063_a_at // 1634258_at …	1.50741	4.86156e-06
RNvM_UP_959__BP_88	88	GO:0007423	biological_process	sensory organ development	49	380	18952	959	1623463_at // 1624375_at // 1624899_at // 1624970_s_at // 1625775_a_at // 1626006_at // 1626492_s_at // 1626719_a_at // 1626902_a_at // 1626993_at // 1627394_s_at // 1627410_at // 1627453_s_at // 1627704_a_at // 1628155_at // 1628489_at // 1629012_at // 1629020_s_at // 1629115_s_at // 1629767_s_at // 1630269_s_at // 1630271_at // 1630341_at // 1631034_at // 1631516_s_at // 1631579_a_at // 1632698…	1.34953	4.86156e-06
RNvM_UP_959__BP_89	89	GO:0007298	biological_process	border follicle cell migration	17	52	18952	959	1622981_at // 1623139_at // 1623185_s_at // 1623463_at // 1624899_at // 1626006_at // 1626390_at // 1627394_s_at // 1627453_s_at // 1627470_at // 1629227_at // 1630393_a_at // 1631183_at // 1631638_at // 1636787_s_at // 1638143_a_at // 1639072_at	2.6917	4.86541e-06
RNvM_UP_959__BP_90	90	GO:0009888	biological_process	tissue development	41	286	18952	959	1622981_at // 1623324_at // 1623415_at // 1623463_at // 1624517_at // 1624899_at // 1625210_a_at // 1625775_a_at // 1625825_at // 1626221_at // 1627454_a_at // 1627566_a_at // 1627704_a_at // 1628385_a_at // 1628487_s_at // 1629229_a_at // 1629233_s_at // 1631183_at // 1631579_a_at // 1631780_at // 1632152_at // 1632429_at // 1632666_at // 1632698_at // 1634063_a_at // 1634150_s_at // 1634351_at …	1.50236	5.17225e-06
RNvM_UP_959__BP_91	91	GO:0002165	biological_process	instar larval or pupal development	56	469	18952	959	1622981_at // 1623463_at // 1624517_at // 1624899_at // 1624931_at // 1624970_s_at // 1626719_a_at // 1627453_s_at // 1627454_a_at // 1627470_at // 1627566_a_at // 1627704_a_at // 1628275_at // 1628487_s_at // 1628489_at // 1629115_s_at // 1629233_s_at // 1629423_at // 1629767_s_at // 1630415_at // 1631034_at // 1631579_a_at // 1631594_s_at // 1631780_at // 1632152_at // 1632429_at // 1632784_at …	1.23859	5.24114e-06
RNvM_UP_959__BP_92	92	GO:0007552	biological_process	metamorphosis	51	407	18952	959	1622981_at // 1623463_at // 1624517_at // 1624899_at // 1624970_s_at // 1626719_a_at // 1627453_s_at // 1627454_a_at // 1627470_at // 1627566_a_at // 1627704_a_at // 1628275_at // 1628487_s_at // 1628489_at // 1629115_s_at // 1629233_s_at // 1629423_at // 1629767_s_at // 1631034_at // 1631579_a_at // 1631594_s_at // 1631780_at // 1632152_at // 1632429_at // 1632784_at // 1633554_at // 1633556_s_a…	1.30822	5.56229e-06
RNvM_UP_959__BP_93	93	GO:0045184	biological_process	establishment of protein localization	42	299	18952	959	1623139_at // 1623235_at // 1623583_at // 1624050_at // 1624237_at // 1624284_a_at // 1624899_at // 1625502_at // 1626208_at // 1626902_a_at // 1626945_at // 1627197_at // 1627354_at // 1627454_a_at // 1628152_at // 1628377_s_at // 1628427_a_at // 1630083_at // 1630393_a_at // 1630764_at // 1630839_at // 1630958_at // 1631509_a_at // 1632429_at // 1633100_a_at // 1634289_at // 1634386_s_at // 163…	1.47299	5.69035e-06
RNvM_UP_959__BP_94	94	GO:0032940	biological_process	secretion by cell	27	139	18952	959	1623235_at // 1625742_at // 1627197_at // 1627410_at // 1628077_at // 1628152_at // 1628377_s_at // 1630393_a_at // 1630537_a_at // 1632989_a_at // 1635021_at // 1635186_at // 1635260_at // 1636557_a_at // 1636575_s_at // 1636866_at // 1637085_at // 1637089_at // 1638635_at // 1638673_at // 1639396_s_at // 1639459_a_at // 1639985_s_at // 1640515_s_at // 1640640_at // 1641312_at // 1641687_at	1.94062	6.33723e-06
RNvM_UP_959__BP_95	95	GO:0009792	biological_process	embryonic development ending in birth or egg hatching	32	190	18952	959	1623185_s_at // 1623473_at // 1624899_at // 1626492_s_at // 1627191_a_at // 1627394_s_at // 1627454_a_at // 1627704_a_at // 1627999_s_at // 1629020_s_at // 1629115_s_at // 1629229_a_at // 1629473_at // 1629767_s_at // 1631013_at // 1631594_s_at // 1632548_a_at // 1632698_at // 1633243_at // 1634370_a_at // 1634683_at // 1635002_at // 1635618_at // 1636221_a_at // 1636281_at // 1637217_at // 16380…	1.73482	6.727e-06
RNvM_UP_959__BP_96	96	GO:0022607	biological_process	cellular component assembly	56	476	18952	959	1623463_at // 1623580_at // 1624639_at // 1626125_at // 1626208_at // 1626492_s_at // 1627197_at // 1627377_at // 1627419_at // 1627454_a_at // 1627491_at // 1627729_s_at // 1627796_s_at // 1628135_s_at // 1628152_at // 1628210_at // 1628275_at // 1628377_s_at // 1628801_at // 1628943_at // 1629020_s_at // 1629111_at // 1629115_s_at // 1629227_at // 1629805_at // 1630269_s_at // 1630393_a_at // 1…	1.21721	7.92565e-06
RNvM_UP_959__BP_97	97	GO:0051093	biological_process	negative regulation of developmental process	27	141	18952	959	1622981_at // 1624899_at // 1626405_at // 1626637_a_at // 1627394_s_at // 1627453_s_at // 1629020_s_at // 1629115_s_at // 1629229_a_at // 1632698_at // 1633556_s_at // 1633805_a_at // 1634443_a_at // 1634683_at // 1634766_at // 1635875_at // 1635960_at // 1636189_at // 1636221_a_at // 1636787_s_at // 1636960_a_at // 1637785_at // 1637850_at // 1638871_at // 1639072_at // 1640247_at // 1640515_s_at	1.92001	7.99623e-06
RNvM_UP_959__BP_98	98	GO:0007389	biological_process	pattern specification process	52	432	18952	959	1623324_at // 1623415_at // 1623463_at // 1623909_s_at // 1624165_a_at // 1624899_at // 1625775_a_at // 1625974_at // 1626006_at // 1626719_a_at // 1626774_s_at // 1626902_a_at // 1627445_s_at // 1627453_s_at // 1627454_a_at // 1627470_at // 1628172_at // 1628210_at // 1628229_at // 1628489_at // 1628694_a_at // 1629012_at // 1629015_a_at // 1629020_s_at // 1629227_at // 1630806_at // 1632698_at …	1.25023	1.24898e-05
RNvM_UP_959__BP_99	99	GO:0007424	biological_process	open tracheal system development	31	186	18952	959	1623324_at // 1624899_at // 1625775_a_at // 1626580_at // 1626774_s_at // 1627445_s_at // 1627453_s_at // 1627454_a_at // 1627470_at // 1627711_at // 1627999_s_at // 1628135_s_at // 1628155_at // 1628336_a_at // 1629015_a_at // 1629020_s_at // 1629767_s_at // 1633745_a_at // 1634063_a_at // 1634150_s_at // 1634290_a_at // 1634683_at // 1634858_s_at // 1634904_s_at // 1636221_a_at // 1637014_at //…	1.71971	1.31513e-05
RNvM_UP_959__BP_100	100	GO:0000910	biological_process	cytokinesis	20	81	18952	959	1622999_at // 1623189_at // 1623463_at // 1624471_s_at // 1626163_s_at // 1626425_at // 1627197_at // 1627377_at // 1627567_at // 1629227_at // 1631630_at // 1634071_at // 1634250_at // 1634509_s_at // 1635186_at // 1636189_at // 1637214_a_at // 1637710_at // 1639072_at // 1639876_a_at	2.28675	1.35444e-05
RNvM_UP_959__BP_101	101	GO:0007010	biological_process	cytoskeleton organization	25	126	18952	959	1623402_at // 1624165_a_at // 1624471_s_at // 1624931_at // 1625210_a_at // 1626163_s_at // 1626492_s_at // 1626902_a_at // 1626993_at // 1627191_a_at // 1627454_a_at // 1627491_at // 1628172_at // 1628694_a_at // 1629012_at // 1629020_s_at // 1630271_at // 1630341_at // 1632196_at // 1632207_a_at // 1634250_at // 1635711_s_at // 1637214_a_at // 1638871_at // 1641448_a_at	1.97125	1.35444e-05
RNvM_UP_959__BP_102	102	GO:0035220	biological_process	wing disc development	37	253	18952	959	1623463_at // 1623909_s_at // 1624165_a_at // 1624899_at // 1624970_s_at // 1626719_a_at // 1627445_s_at // 1627453_s_at // 1627454_a_at // 1627470_at // 1628275_at // 1628489_at // 1629012_at // 1629115_s_at // 1629423_at // 1629767_s_at // 1631579_a_at // 1632784_at // 1633554_at // 1633556_s_at // 1633745_a_at // 1633792_a_at // 1633805_a_at // 1634290_a_at // 1634683_at // 1634766_at // 16353…	1.53114	1.42581e-05
RNvM_UP_959__BP_103	103	GO:0045165	biological_process	cell fate commitment	41	301	18952	959	1623185_s_at // 1623415_at // 1623909_s_at // 1624899_at // 1625116_at // 1625775_a_at // 1626006_at // 1626902_a_at // 1627325_at // 1627394_s_at // 1627445_s_at // 1627453_s_at // 1627491_at // 1627704_a_at // 1628210_at // 1628694_a_at // 1628732_at // 1629020_s_at // 1629227_at // 1629229_a_at // 1629839_a_at // 1630269_s_at // 1631340_at // 1631516_s_at // 1631780_at // 1632698_at // 1633335…	1.42861	1.60442e-05
RNvM_UP_959__BP_104	104	GO:0045595	biological_process	regulation of cell differentiation	33	210	18952	959	1622981_at // 1624899_at // 1625775_a_at // 1626637_a_at // 1626902_a_at // 1627197_at // 1627394_s_at // 1627453_s_at // 1627470_at // 1629020_s_at // 1629229_a_at // 1630341_at // 1631579_a_at // 1632698_at // 1633556_s_at // 1633745_a_at // 1633805_a_at // 1634443_a_at // 1634683_at // 1634766_at // 1634904_s_at // 1635875_at // 1636189_at // 1636221_a_at // 1636960_a_at // 1637850_at // 16381…	1.63482	1.61259e-05
RNvM_UP_959__BP_105	105	GO:0048489	biological_process	synaptic vesicle transport	22	100	18952	959	1623235_at // 1627197_at // 1627410_at // 1628152_at // 1628377_s_at // 1630393_a_at // 1630537_a_at // 1632989_a_at // 1634289_at // 1635186_at // 1635260_at // 1636557_a_at // 1636575_s_at // 1636866_at // 1637089_at // 1638635_at // 1638673_at // 1639396_s_at // 1639459_a_at // 1639985_s_at // 1640515_s_at // 1641687_at	2.12025	1.66738e-05
RNvM_UP_959__BP_106	106	GO:0003002	biological_process	regionalization	50	414	18952	959	1623324_at // 1623415_at // 1623463_at // 1623909_s_at // 1624165_a_at // 1624899_at // 1625775_a_at // 1625974_at // 1626006_at // 1626719_a_at // 1626774_s_at // 1626902_a_at // 1627445_s_at // 1627453_s_at // 1627454_a_at // 1627470_at // 1628172_at // 1628210_at // 1628229_at // 1628489_at // 1629012_at // 1629015_a_at // 1629020_s_at // 1630806_at // 1632698_at // 1632784_at // 1633335_at //…	1.25504	1.88797e-05
RNvM_UP_959__BP_107	107	GO:0007297	biological_process	ovarian follicle cell migration	17	59	18952	959	1622981_at // 1623139_at // 1623185_s_at // 1623463_at // 1624899_at // 1626006_at // 1626390_at // 1627394_s_at // 1627453_s_at // 1627470_at // 1629227_at // 1630393_a_at // 1631183_at // 1631638_at // 1636787_s_at // 1638143_a_at // 1639072_at	2.5095	1.90536e-05
RNvM_UP_959__BP_108	108	GO:0031323	biological_process	regulation of cellular metabolic process	106	1209	18952	959	1622981_at // 1623324_at // 1623365_at // 1623402_at // 1623415_at // 1623583_at // 1623762_at // 1623909_s_at // 1623954_s_at // 1624230_s_at // 1624970_s_at // 1625034_s_at // 1625907_at // 1625974_at // 1626052_at // 1626673_s_at // 1626902_a_at // 1627191_a_at // 1627394_s_at // 1627445_s_at // 1627458_at // 1627567_at // 1627668_s_at // 1627729_s_at // 1627796_s_at // 1627970_at // 1628210_a…	0.792997	2.04768e-05
RNvM_UP_959__BP_109	109	GO:0060255	biological_process	regulation of macromolecule metabolic process	110	1272	18952	959	1622981_at // 1623324_at // 1623365_at // 1623402_at // 1623415_at // 1623583_at // 1623909_s_at // 1623954_s_at // 1624230_s_at // 1624970_s_at // 1625034_s_at // 1625116_at // 1625907_at // 1626052_at // 1626673_s_at // 1626902_a_at // 1627191_a_at // 1627394_s_at // 1627445_s_at // 1627567_at // 1627668_s_at // 1627729_s_at // 1627796_s_at // 1628210_at // 1628275_at // 1628385_a_at // 1628801…	0.773152	2.12809e-05
RNvM_UP_959__BP_110	110	GO:0006836	biological_process	neurotransmitter transport	27	150	18952	959	1623235_at // 1625742_at // 1627197_at // 1627410_at // 1628077_at // 1628152_at // 1628377_s_at // 1630393_a_at // 1630537_a_at // 1632989_a_at // 1635186_at // 1635260_at // 1636557_a_at // 1636575_s_at // 1636866_at // 1637085_at // 1637089_at // 1638635_at // 1638673_at // 1639040_s_at // 1639396_s_at // 1639459_a_at // 1639985_s_at // 1640515_s_at // 1640640_at // 1641312_at // 1641687_at	1.83074	2.12809e-05
RNvM_UP_959__BP_111	111	GO:0048732	biological_process	gland development	29	172	18952	959	1622981_at // 1624517_at // 1626774_s_at // 1627453_s_at // 1627454_a_at // 1627470_at // 1627566_a_at // 1627704_a_at // 1628487_s_at // 1629229_a_at // 1629233_s_at // 1631594_s_at // 1632152_at // 1632429_at // 1632698_at // 1634150_s_at // 1634290_a_at // 1634351_at // 1634370_a_at // 1634766_at // 1637111_a_at // 1637217_at // 1637312_a_at // 1637487_at // 1639072_at // 1640547_at // 1640867…	1.73639	2.45297e-05
RNvM_UP_959__BP_112	112	GO:0007391	biological_process	dorsal closure	22	104	18952	959	1623185_s_at // 1623473_at // 1624899_at // 1627191_a_at // 1627394_s_at // 1627454_a_at // 1627704_a_at // 1629020_s_at // 1629115_s_at // 1629229_a_at // 1629767_s_at // 1631013_at // 1632698_at // 1634370_a_at // 1634683_at // 1635002_at // 1635618_at // 1636221_a_at // 1638040_at // 1639139_a_at // 1639459_a_at // 1640417_a_at	2.06367	2.79458e-05
RNvM_UP_959__BP_113	113	GO:0035295	biological_process	tube development	23	115	18952	959	1624899_at // 1625775_a_at // 1626580_at // 1626774_s_at // 1627470_at // 1627711_at // 1627999_s_at // 1628155_at // 1629020_s_at // 1629229_a_at // 1629839_a_at // 1631340_at // 1633745_a_at // 1634063_a_at // 1634209_at // 1634290_a_at // 1634370_a_at // 1634858_s_at // 1635659_at // 1637089_at // 1637641_at // 1639761_s_at // 1640547_at	1.98275	3.47316e-05
RNvM_UP_959__BP_114	114	GO:0022402	biological_process	cell cycle process	56	504	18952	959	1623185_s_at // 1623463_at // 1623580_at // 1624639_at // 1624899_at // 1625034_s_at // 1625851_s_at // 1626039_at // 1626125_at // 1626492_s_at // 1626637_a_at // 1627325_at // 1627377_at // 1627419_at // 1627453_s_at // 1627491_at // 1627567_at // 1627864_at // 1627999_s_at // 1628112_at // 1628172_at // 1628275_at // 1628318_at // 1628489_at // 1629227_at // 1629805_at // 1629901_at // 1631034…	1.13475	3.68694e-05
RNvM_UP_959__BP_115	115	GO:0008360	biological_process	regulation of cell shape	23	116	18952	959	1623402_at // 1623473_at // 1624680_a_at // 1626993_at // 1627191_a_at // 1628427_a_at // 1629012_at // 1629020_s_at // 1629839_a_at // 1630271_at // 1631183_at // 1631340_at // 1632196_at // 1633335_at // 1633918_s_at // 1634443_a_at // 1634904_s_at // 1635618_at // 1638143_a_at // 1638871_at // 1639139_a_at // 1639761_s_at // 1640867_s_at	1.97026	3.91725e-05
RNvM_UP_959__BP_116	116	GO:0007049	biological_process	cell cycle	60	559	18952	959	1622999_at // 1623185_s_at // 1623463_at // 1623580_at // 1624639_at // 1624899_at // 1625034_s_at // 1625851_s_at // 1626039_at // 1626125_at // 1626425_at // 1626492_s_at // 1626637_a_at // 1627325_at // 1627377_at // 1627419_at // 1627453_s_at // 1627491_at // 1627567_at // 1627864_at // 1627999_s_at // 1628112_at // 1628172_at // 1628275_at // 1628318_at // 1628489_at // 1629227_at // 1629805…	1.08486	3.9226e-05
RNvM_UP_959__BP_117	117	GO:0007507	biological_process	heart development	20	89	18952	959	1623415_at // 1624899_at // 1626774_s_at // 1628385_a_at // 1629020_s_at // 1629229_a_at // 1629839_a_at // 1631340_at // 1632698_at // 1634063_a_at // 1634250_at // 1634370_a_at // 1634683_at // 1636221_a_at // 1636815_a_at // 1639503_at // 1639692_s_at // 1639761_s_at // 1640867_s_at // 1641324_at	2.15087	4.21756e-05
RNvM_UP_959__BP_118	118	GO:0051056	biological_process	regulation of small GTPase mediated signal transduction	24	127	18952	959	1624122_a_at // 1624387_at // 1624589_a_at // 1624680_a_at // 1625048_at // 1625146_a_at // 1625675_a_at // 1626591_at // 1627394_s_at // 1628651_a_at // 1628915_s_at // 1629859_s_at // 1629943_at // 1631687_at // 1633082_at // 1633335_at // 1633757_s_at // 1634083_at // 1634858_s_at // 1634904_s_at // 1639074_at // 1640561_at // 1641461_at // 1641554_at	1.90095	4.49038e-05
RNvM_UP_959__BP_119	119	GO:0007242	biological_process	intracellular signaling cascade	48	404	18952	959	1623473_at // 1623967_at // 1624122_a_at // 1624165_a_at // 1624387_at // 1624589_a_at // 1624899_at // 1625048_at // 1625072_s_at // 1625675_a_at // 1625907_at // 1626006_at // 1626405_at // 1626902_a_at // 1627394_s_at // 1627470_at // 1628427_a_at // 1628651_a_at // 1628694_a_at // 1629233_s_at // 1629767_s_at // 1630083_at // 1630341_at // 1631183_at // 1631594_s_at // 1632429_at // 1632784_a…	1.23143	4.59087e-05
RNvM_UP_959__BP_120	120	GO:0030030	biological_process	cell projection organization	47	396	18952	959	1622981_at // 1623402_at // 1623463_at // 1623602_a_at // 1624183_a_at // 1624742_a_at // 1624970_s_at // 1626239_at // 1626492_s_at // 1626637_a_at // 1626774_s_at // 1626993_at // 1627191_a_at // 1627394_s_at // 1627445_s_at // 1627454_a_at // 1628336_a_at // 1629805_at // 1630271_at // 1630772_at // 1631579_a_at // 1631638_at // 1632196_at // 1633488_at // 1633556_s_at // 1633745_a_at // 16341…	1.22991	6.2028e-05
RNvM_UP_959__BP_121	121	GO:0007015	biological_process	actin filament organization	22	112	18952	959	1623463_at // 1625210_a_at // 1626390_at // 1626492_s_at // 1627191_a_at // 1629012_at // 1629015_a_at // 1629767_s_at // 1629839_a_at // 1631340_at // 1633243_at // 1633335_at // 1634443_a_at // 1634904_s_at // 1636141_s_at // 1637398_a_at // 1637487_at // 1637557_a_at // 1638143_a_at // 1638871_at // 1639139_a_at // 1639761_s_at	1.95675	7.6816e-05
RNvM_UP_959__BP_122	122	GO:0007444	biological_process	imaginal disc development	48	415	18952	959	1623463_at // 1623909_s_at // 1624165_a_at // 1624899_at // 1624970_s_at // 1625775_a_at // 1626719_a_at // 1627445_s_at // 1627453_s_at // 1627454_a_at // 1627470_at // 1627704_a_at // 1628275_at // 1628489_at // 1628694_a_at // 1628840_at // 1629012_at // 1629115_s_at // 1629423_at // 1629767_s_at // 1630415_at // 1631034_at // 1631579_a_at // 1631780_at // 1632548_a_at // 1632784_at // 1633554…	1.19267	9.00925e-05
RNvM_UP_959__BP_123	123	GO:0045596	biological_process	negative regulation of cell differentiation	18	77	18952	959	1622981_at // 1626637_a_at // 1627394_s_at // 1629020_s_at // 1629229_a_at // 1632698_at // 1633556_s_at // 1633805_a_at // 1634443_a_at // 1634683_at // 1634766_at // 1636189_at // 1636221_a_at // 1636960_a_at // 1637850_at // 1638871_at // 1639072_at // 1640515_s_at	2.20781	9.63058e-05
RNvM_UP_959__BP_124	124	GO:0017145	biological_process	stem cell division	16	61	18952	959	1623185_s_at // 1625116_at // 1627491_at // 1628732_at // 1629020_s_at // 1629227_at // 1629839_a_at // 1631340_at // 1633805_a_at // 1634683_at // 1636221_a_at // 1636815_a_at // 1638871_at // 1639072_at // 1639761_s_at // 1639984_at	2.37394	0.000110358
RNvM_UP_959__BP_125	125	GO:0007472	biological_process	wing disc morphogenesis	32	222	18952	959	1623463_at // 1624899_at // 1624970_s_at // 1626719_a_at // 1627453_s_at // 1627454_a_at // 1627470_at // 1628275_at // 1628489_at // 1629115_s_at // 1629423_at // 1629767_s_at // 1631579_a_at // 1632784_at // 1633554_at // 1633556_s_at // 1633745_a_at // 1633792_a_at // 1633805_a_at // 1634290_a_at // 1634683_at // 1634766_at // 1635305_s_at // 1635618_at // 1636221_a_at // 1636302_s_at // 16368…	1.51026	0.00011438
RNvM_UP_959__BP_126	126	GO:0044238	biological_process	primary metabolic process	264	3940	18952	959	1616608_a_at // 1622981_at // 1623069_s_at // 1623189_at // 1623324_at // 1623333_a_at // 1623343_at // 1623415_at // 1623453_at // 1623473_at // 1623493_at // 1623555_at // 1623602_a_at // 1623722_at // 1623762_at // 1623837_at // 1623909_s_at // 1623954_s_at // 1624165_a_at // 1624230_s_at // 1624240_at // 1624263_at // 1624272_at // 1624301_at // 1624464_s_at // 1624517_at // 1624637_at // 162…	0.40509	0.000132995
RNvM_UP_959__BP_127	127	GO:0043283	biological_process	biopolymer metabolic process	177	2427	18952	959	1622981_at // 1623189_at // 1623324_at // 1623333_a_at // 1623343_at // 1623415_at // 1623453_at // 1623473_at // 1623602_a_at // 1623722_at // 1623762_at // 1623837_at // 1623909_s_at // 1623954_s_at // 1624230_s_at // 1624240_at // 1624263_at // 1624272_at // 1624301_at // 1624464_s_at // 1624639_at // 1624742_a_at // 1624970_s_at // 1625116_at // 1625183_at // 1625543_s_at // 1625566_a_at // 1…	0.527323	0.000141245
RNvM_UP_959__BP_128	128	GO:0002520	biological_process	immune system development	17	71	18952	959	1623415_at // 1624899_at // 1626006_at // 1627470_at // 1629229_a_at // 1631638_at // 1632698_at // 1634370_a_at // 1634766_at // 1636831_s_at // 1637217_at // 1637850_at // 1638143_a_at // 1639072_at // 1639692_s_at // 1640867_s_at // 1641607_at	2.24239	0.000142981
RNvM_UP_959__BP_129	129	GO:0048534	biological_process	hemopoietic or lymphoid organ development	17	71	18952	959	1623415_at // 1624899_at // 1626006_at // 1627470_at // 1629229_a_at // 1631638_at // 1632698_at // 1634370_a_at // 1634766_at // 1636831_s_at // 1637217_at // 1637850_at // 1638143_a_at // 1639072_at // 1639692_s_at // 1640867_s_at // 1641607_at	2.24239	0.000142981
RNvM_UP_959__BP_130	130	GO:0048737	biological_process	imaginal disc-derived appendage development	34	250	18952	959	1623463_at // 1624899_at // 1624970_s_at // 1626719_a_at // 1627453_s_at // 1627454_a_at // 1627470_at // 1628275_at // 1628489_at // 1629423_at // 1629767_s_at // 1630415_at // 1631579_a_at // 1631780_at // 1632784_at // 1633554_at // 1633556_s_at // 1633745_a_at // 1633792_a_at // 1633805_a_at // 1634290_a_at // 1634683_at // 1634766_at // 1635305_s_at // 1635618_at // 1636221_a_at // 1636302_s…	1.42635	0.000164882
RNvM_UP_959__BP_131	131	GO:0048666	biological_process	neuron development	46	401	18952	959	1622981_at // 1623463_at // 1623602_a_at // 1624183_a_at // 1624742_a_at // 1624970_s_at // 1626239_at // 1626492_s_at // 1626637_a_at // 1626774_s_at // 1626902_a_at // 1626993_at // 1627191_a_at // 1627394_s_at // 1627410_at // 1627445_s_at // 1627453_s_at // 1628155_at // 1628336_a_at // 1630271_at // 1630772_at // 1631579_a_at // 1633488_at // 1633556_s_at // 1633745_a_at // 1634157_at // 163…	1.18078	0.000180016
RNvM_UP_959__BP_132	132	GO:0007476	biological_process	imaginal disc-derived wing morphogenesis	31	217	18952	959	1623463_at // 1624899_at // 1624970_s_at // 1626719_a_at // 1627453_s_at // 1627454_a_at // 1627470_at // 1628275_at // 1628489_at // 1629423_at // 1629767_s_at // 1631579_a_at // 1632784_at // 1633554_at // 1633556_s_at // 1633745_a_at // 1633792_a_at // 1633805_a_at // 1634290_a_at // 1634683_at // 1634766_at // 1635305_s_at // 1635618_at // 1636221_a_at // 1636302_s_at // 1636831_s_at // 16376…	1.49732	0.000192948
RNvM_UP_959__BP_133	133	GO:0048736	biological_process	appendage development	34	253	18952	959	1623463_at // 1624899_at // 1624970_s_at // 1626719_a_at // 1627453_s_at // 1627454_a_at // 1627470_at // 1628275_at // 1628489_at // 1629423_at // 1629767_s_at // 1630415_at // 1631579_a_at // 1631780_at // 1632784_at // 1633554_at // 1633556_s_at // 1633745_a_at // 1633792_a_at // 1633805_a_at // 1634290_a_at // 1634683_at // 1634766_at // 1635305_s_at // 1635618_at // 1636221_a_at // 1636302_s…	1.40914	0.000204613
RNvM_UP_959__BP_134	134	GO:0035114	biological_process	imaginal disc-derived appendage morphogenesis	33	242	18952	959	1623463_at // 1624899_at // 1624970_s_at // 1626719_a_at // 1627453_s_at // 1627454_a_at // 1627470_at // 1628275_at // 1628489_at // 1629423_at // 1629767_s_at // 1631579_a_at // 1631780_at // 1632784_at // 1633554_at // 1633556_s_at // 1633745_a_at // 1633792_a_at // 1633805_a_at // 1634290_a_at // 1634683_at // 1634766_at // 1635305_s_at // 1635618_at // 1636221_a_at // 1636302_s_at // 1636787…	1.43021	0.000218002
RNvM_UP_959__BP_135	135	GO:0042386	biological_process	hemocyte differentiation	10	22	18952	959	1623415_at // 1626006_at // 1627470_at // 1629229_a_at // 1634766_at // 1637850_at // 1638143_a_at // 1639072_at // 1639692_s_at // 1641607_at	3.16717	0.000250617
RNvM_UP_959__BP_136	136	GO:0035107	biological_process	appendage morphogenesis	33	245	18952	959	1623463_at // 1624899_at // 1624970_s_at // 1626719_a_at // 1627453_s_at // 1627454_a_at // 1627470_at // 1628275_at // 1628489_at // 1629423_at // 1629767_s_at // 1631579_a_at // 1631780_at // 1632784_at // 1633554_at // 1633556_s_at // 1633745_a_at // 1633792_a_at // 1633805_a_at // 1634290_a_at // 1634683_at // 1634766_at // 1635305_s_at // 1635618_at // 1636221_a_at // 1636302_s_at // 1636787…	1.41243	0.000270998
RNvM_UP_959__BP_137	137	GO:0060249	biological_process	anatomical structure homeostasis	17	77	18952	959	1623185_s_at // 1628336_a_at // 1629020_s_at // 1629229_a_at // 1632698_at // 1633556_s_at // 1633805_a_at // 1634290_a_at // 1634683_at // 1634766_at // 1636221_a_at // 1636960_a_at // 1637641_at // 1638871_at // 1639072_at // 1640547_at // 1640892_a_at	2.12535	0.000349327
RNvM_UP_959__BP_138	138	GO:0007431	biological_process	salivary gland development	24	148	18952	959	1622981_at // 1624517_at // 1626774_s_at // 1627453_s_at // 1627454_a_at // 1627566_a_at // 1627704_a_at // 1628487_s_at // 1629229_a_at // 1629233_s_at // 1631594_s_at // 1632152_at // 1632429_at // 1634150_s_at // 1634290_a_at // 1634351_at // 1634766_at // 1637111_a_at // 1637312_a_at // 1637487_at // 1640547_at // 1640867_s_at // 1640892_a_at // 1641607_at	1.68018	0.000419995
RNvM_UP_959__BP_139	139	GO:0035272	biological_process	exocrine system development	24	148	18952	959	1622981_at // 1624517_at // 1626774_s_at // 1627453_s_at // 1627454_a_at // 1627566_a_at // 1627704_a_at // 1628487_s_at // 1629229_a_at // 1629233_s_at // 1631594_s_at // 1632152_at // 1632429_at // 1634150_s_at // 1634290_a_at // 1634351_at // 1634766_at // 1637111_a_at // 1637312_a_at // 1637487_at // 1640547_at // 1640867_s_at // 1640892_a_at // 1641607_at	1.68018	0.000419995
RNvM_UP_959__BP_140	140	GO:0002682	biological_process	regulation of immune system process	16	70	18952	959	1623415_at // 1623762_at // 1624899_at // 1625974_at // 1627394_s_at // 1627970_at // 1628229_at // 1629115_s_at // 1629229_a_at // 1632698_at // 1634766_at // 1636173_s_at // 1638143_a_at // 1639071_a_at // 1639072_at // 1639692_s_at	2.17539	0.000455733
RNvM_UP_959__BP_141	141	GO:0046578	biological_process	regulation of Ras protein signal transduction	20	108	18952	959	1624387_at // 1624589_a_at // 1624680_a_at // 1625048_at // 1625146_a_at // 1626591_at // 1627394_s_at // 1628651_a_at // 1628915_s_at // 1629943_at // 1631687_at // 1633082_at // 1633335_at // 1633757_s_at // 1634083_at // 1634858_s_at // 1634904_s_at // 1639074_at // 1640561_at // 1641554_at	1.87172	0.000480332
RNvM_UP_959__BP_142	142	GO:0051656	biological_process	establishment of organelle localization	17	81	18952	959	1623185_s_at // 1623235_at // 1625034_s_at // 1625210_a_at // 1627325_at // 1627491_at // 1628155_at // 1629227_at // 1631630_at // 1636189_at // 1636866_at // 1638635_at // 1639305_a_at // 1639459_a_at // 1639876_a_at // 1639984_at // 1641312_at	2.05229	0.000596051
RNvM_UP_959__BP_143	143	GO:0034330	biological_process	cell junction organization	12	39	18952	959	1623185_s_at // 1627454_a_at // 1627491_at // 1628135_s_at // 1628943_at // 1629020_s_at // 1629115_s_at // 1629227_at // 1637014_at // 1637017_at // 1637710_at // 1639459_a_at	2.60424	0.000596051
RNvM_UP_959__BP_144	144	GO:0045216	biological_process	cell-cell junction organization	12	39	18952	959	1623185_s_at // 1627454_a_at // 1627491_at // 1628135_s_at // 1628943_at // 1629020_s_at // 1629115_s_at // 1629227_at // 1637014_at // 1637017_at // 1637710_at // 1639459_a_at	2.60424	0.000596051
RNvM_UP_959__BP_145	145	GO:0002376	biological_process	immune system process	32	245	18952	959	1623415_at // 1623580_at // 1623762_at // 1624899_at // 1625012_s_at // 1625113_s_at // 1625974_at // 1626006_at // 1626052_at // 1626902_a_at // 1627470_at // 1627970_at // 1628229_at // 1629229_a_at // 1631638_at // 1632698_at // 1632720_at // 1634370_a_at // 1634552_at // 1634766_at // 1636173_s_at // 1636831_s_at // 1637217_at // 1637850_at // 1638143_a_at // 1639071_a_at // 1639072_at // 163…	1.36804	0.000642032
RNvM_UP_959__BP_146	146	GO:0065009	biological_process	regulation of molecular function	25	164	18952	959	1623583_at // 1623873_at // 1624387_at // 1624589_a_at // 1625048_at // 1625146_a_at // 1625373_at // 1628651_a_at // 1629233_s_at // 1629423_at // 1629943_at // 1630341_at // 1631579_a_at // 1631687_at // 1632152_at // 1632196_at // 1633082_at // 1633554_at // 1633763_at // 1634071_at // 1634083_at // 1634858_s_at // 1636787_s_at // 1640561_at // 1641554_at	1.59098	0.000655512
RNvM_UP_959__BP_147	147	GO:0001654	biological_process	eye development	36	295	18952	959	1623463_at // 1624899_at // 1624970_s_at // 1625775_a_at // 1626006_at // 1626492_s_at // 1626719_a_at // 1626902_a_at // 1627394_s_at // 1627410_at // 1627453_s_at // 1627704_a_at // 1628155_at // 1628489_at // 1629012_at // 1629020_s_at // 1629115_s_at // 1629767_s_at // 1630341_at // 1631034_at // 1631579_a_at // 1632698_at // 1632784_at // 1633335_at // 1633805_a_at // 1634766_at // 1636221_a…	1.27003	0.000660741
RNvM_UP_959__BP_148	148	GO:0007167	biological_process	enzyme linked receptor protein signaling pathway	25	165	18952	959	1623324_at // 1623967_at // 1624899_at // 1625775_a_at // 1626006_at // 1627453_s_at // 1627470_at // 1628489_at // 1629767_s_at // 1630393_a_at // 1631594_s_at // 1631638_at // 1632698_at // 1632784_at // 1633335_at // 1633556_s_at // 1633805_a_at // 1634063_a_at // 1634370_a_at // 1634683_at // 1636221_a_at // 1638143_a_at // 1639858_s_at // 1640470_s_at // 1640867_s_at	1.58221	0.000709191
RNvM_UP_959__BP_149	149	GO:0007166	biological_process	cell surface receptor linked signal transduction	70	772	18952	959	1623324_at // 1623415_at // 1623762_at // 1623772_a_at // 1623967_at // 1624165_a_at // 1624301_at // 1624899_at // 1625691_at // 1625775_a_at // 1625974_at // 1626006_at // 1626617_at // 1626719_a_at // 1627453_s_at // 1627470_at // 1627491_at // 1627704_a_at // 1627711_at // 1627970_at // 1628077_at // 1628229_at // 1628489_at // 1629020_s_at // 1629233_s_at // 1629362_at // 1629767_s_at // 162…	0.841501	0.000828952
RNvM_UP_959__BP_150	150	GO:0030097	biological_process	hemopoiesis	14	57	18952	959	1623415_at // 1624899_at // 1626006_at // 1627470_at // 1629229_a_at // 1631638_at // 1632698_at // 1634766_at // 1636831_s_at // 1637850_at // 1638143_a_at // 1639072_at // 1639692_s_at // 1641607_at	2.27914	0.000846222
RNvM_UP_959__BP_151	151	GO:0051252	biological_process	regulation of RNA metabolic process	80	925	18952	959	1622981_at // 1623324_at // 1623365_at // 1623415_at // 1623909_s_at // 1623954_s_at // 1624230_s_at // 1625907_at // 1626052_at // 1626902_a_at // 1627394_s_at // 1627445_s_at // 1627567_at // 1627668_s_at // 1627729_s_at // 1627796_s_at // 1628210_at // 1628275_at // 1628385_a_at // 1628801_at // 1628840_at // 1628984_s_at // 1629111_at // 1629229_a_at // 1629286_s_at // 1629359_at // 1629866_a…	0.773294	0.000898984
RNvM_UP_959__BP_152	152	GO:0048749	biological_process	compound eye development	34	275	18952	959	1623463_at // 1624899_at // 1624970_s_at // 1625775_a_at // 1626006_at // 1626492_s_at // 1626719_a_at // 1626902_a_at // 1627394_s_at // 1627410_at // 1627453_s_at // 1628155_at // 1628489_at // 1629012_at // 1629020_s_at // 1629115_s_at // 1629767_s_at // 1630341_at // 1631034_at // 1631579_a_at // 1632698_at // 1632784_at // 1633335_at // 1633805_a_at // 1634766_at // 1636221_a_at // 1637217_a…	1.28885	0.000898984
RNvM_UP_959__BP_153	153	GO:0043297	biological_process	apical junction assembly	11	34	18952	959	1627454_a_at // 1627491_at // 1628135_s_at // 1628943_at // 1629020_s_at // 1629115_s_at // 1629227_at // 1637014_at // 1637017_at // 1637710_at // 1639459_a_at	2.67664	0.000940845
RNvM_UP_959__BP_154	154	GO:0043170	biological_process	macromolecule metabolic process	220	3267	18952	959	1622981_at // 1623069_s_at // 1623189_at // 1623324_at // 1623333_a_at // 1623343_at // 1623415_at // 1623453_at // 1623473_at // 1623493_at // 1623602_a_at // 1623722_at // 1623762_at // 1623837_at // 1623909_s_at // 1623954_s_at // 1624165_a_at // 1624230_s_at // 1624240_at // 1624263_at // 1624272_at // 1624301_at // 1624464_s_at // 1624639_at // 1624742_a_at // 1624905_at // 1624970_s_at // 1…	0.412284	0.000942625
RNvM_UP_959__BP_155	155	GO:0046907	biological_process	intracellular transport	45	421	18952	959	1616608_a_at // 1623139_at // 1623185_s_at // 1623580_at // 1623583_at // 1624050_at // 1624284_a_at // 1624899_at // 1625210_a_at // 1625502_at // 1625949_at // 1626208_at // 1626492_s_at // 1626731_at // 1626945_at // 1627191_a_at // 1627354_at // 1627454_a_at // 1627824_at // 1628152_at // 1628155_at // 1628377_s_at // 1630393_a_at // 1630839_at // 1631509_a_at // 1631630_at // 1632429_at // 1…	1.07885	0.00101939
RNvM_UP_959__BP_156	156	GO:0010468	biological_process	regulation of gene expression	93	1131	18952	959	1622981_at // 1623324_at // 1623365_at // 1623415_at // 1623909_s_at // 1623954_s_at // 1624230_s_at // 1625116_at // 1625907_at // 1626052_at // 1626673_s_at // 1626902_a_at // 1627394_s_at // 1627445_s_at // 1627567_at // 1627668_s_at // 1627729_s_at // 1627796_s_at // 1628210_at // 1628275_at // 1628385_a_at // 1628801_at // 1628840_at // 1628873_s_at // 1628984_s_at // 1629111_at // 1629229_a…	0.700451	0.0010219
RNvM_UP_959__BP_157	157	GO:0019219	biological_process	regulation of nucleobase, nucleoside, nucleotide and nucleic acid metabolic process	87	1038	18952	959	1622981_at // 1623324_at // 1623365_at // 1623415_at // 1623909_s_at // 1623954_s_at // 1624230_s_at // 1625907_at // 1626052_at // 1626673_s_at // 1626902_a_at // 1627394_s_at // 1627445_s_at // 1627567_at // 1627668_s_at // 1627729_s_at // 1627796_s_at // 1628210_at // 1628275_at // 1628385_a_at // 1628801_at // 1628840_at // 1628873_s_at // 1628984_s_at // 1629111_at // 1629229_a_at // 1629286…	0.728028	0.00103804
RNvM_UP_959__BP_158	158	GO:0050790	biological_process	regulation of catalytic activity	23	150	18952	959	1623583_at // 1624387_at // 1624589_a_at // 1625048_at // 1625146_a_at // 1625373_at // 1628651_a_at // 1629233_s_at // 1629423_at // 1629943_at // 1630341_at // 1631579_a_at // 1631687_at // 1632152_at // 1632196_at // 1633082_at // 1633763_at // 1634071_at // 1634083_at // 1634858_s_at // 1636787_s_at // 1640561_at // 1641554_at	1.59942	0.00129703
RNvM_UP_959__BP_159	159	GO:0007264	biological_process	small GTPase mediated signal transduction	22	139	18952	959	1624122_a_at // 1624387_at // 1624589_a_at // 1624899_at // 1625048_at // 1625675_a_at // 1626902_a_at // 1628427_a_at // 1628651_a_at // 1628694_a_at // 1630083_at // 1631183_at // 1632429_at // 1632784_at // 1633335_at // 1634083_at // 1634386_s_at // 1634443_a_at // 1636025_at // 1638864_at // 1639332_at // 1641687_at	1.64517	0.00129703
RNvM_UP_959__BP_160	160	GO:0007560	biological_process	imaginal disc morphogenesis	36	307	18952	959	1623463_at // 1624899_at // 1624970_s_at // 1626719_a_at // 1627453_s_at // 1627454_a_at // 1627470_at // 1627704_a_at // 1628275_at // 1628489_at // 1629115_s_at // 1629423_at // 1629767_s_at // 1631034_at // 1631579_a_at // 1631780_at // 1632784_at // 1633554_at // 1633556_s_at // 1633745_a_at // 1633792_a_at // 1633805_a_at // 1634290_a_at // 1634683_at // 1634766_at // 1635305_s_at // 1635618…	1.21251	0.00133057
RNvM_UP_959__BP_161	161	GO:0008219	biological_process	cell death	28	208	18952	959	1622981_at // 1624284_a_at // 1624517_at // 1625691_at // 1626405_at // 1627566_a_at // 1627704_a_at // 1628487_s_at // 1629233_s_at // 1631742_s_at // 1632152_at // 1632429_at // 1632720_at // 1634052_s_at // 1634150_s_at // 1634258_at // 1634351_at // 1636274_at // 1636765_at // 1636787_s_at // 1637111_a_at // 1637312_a_at // 1637487_at // 1638041_at // 1638133_at // 1639071_a_at // 1640892_a_a…	1.41159	0.00134437
RNvM_UP_959__BP_162	162	GO:0051960	biological_process	regulation of nervous system development	18	98	18952	959	1624899_at // 1625775_a_at // 1626637_a_at // 1627325_at // 1627394_s_at // 1627470_at // 1630341_at // 1631579_a_at // 1633745_a_at // 1633805_a_at // 1634443_a_at // 1634683_at // 1634904_s_at // 1635875_at // 1636189_at // 1636221_a_at // 1636815_a_at // 1641452_a_at	1.85989	0.00138541
RNvM_UP_959__BP_163	163	GO:0016265	biological_process	death	28	210	18952	959	1622981_at // 1624284_a_at // 1624517_at // 1625691_at // 1626405_at // 1627566_a_at // 1627704_a_at // 1628487_s_at // 1629233_s_at // 1631742_s_at // 1632152_at // 1632429_at // 1632720_at // 1634052_s_at // 1634150_s_at // 1634258_at // 1634351_at // 1636274_at // 1636765_at // 1636787_s_at // 1637111_a_at // 1637312_a_at // 1637487_at // 1638041_at // 1638133_at // 1639071_a_at // 1640892_a_a…	1.39778	0.00153784
RNvM_UP_959__BP_164	164	GO:0006468	biological_process	protein amino acid phosphorylation	38	336	18952	959	1623189_at // 1623473_at // 1624464_s_at // 1625183_at // 1625974_at // 1626006_at // 1626570_s_at // 1627325_at // 1627470_at // 1628969_s_at // 1629473_at // 1629767_s_at // 1629805_at // 1629886_s_at // 1630341_at // 1632130_s_at // 1632485_a_at // 1633805_a_at // 1636173_s_at // 1636189_at // 1636221_a_at // 1637085_at // 1637111_a_at // 1637380_s_at // 1637456_at // 1638143_a_at // 1638192_a…	1.16029	0.00155451
RNvM_UP_959__BP_165	165	GO:0009889	biological_process	regulation of biosynthetic process	87	1053	18952	959	1622981_at // 1623324_at // 1623365_at // 1623415_at // 1623762_at // 1623909_s_at // 1623954_s_at // 1624230_s_at // 1625907_at // 1625974_at // 1626052_at // 1626673_s_at // 1626902_a_at // 1627394_s_at // 1627445_s_at // 1627567_at // 1627668_s_at // 1627796_s_at // 1627970_at // 1628210_at // 1628275_at // 1628385_a_at // 1628801_at // 1628840_at // 1628873_s_at // 1628984_s_at // 1629111_at …	0.707329	0.00162061
RNvM_UP_959__BP_166	166	GO:0031326	biological_process	regulation of cellular biosynthetic process	87	1053	18952	959	1622981_at // 1623324_at // 1623365_at // 1623415_at // 1623762_at // 1623909_s_at // 1623954_s_at // 1624230_s_at // 1625907_at // 1625974_at // 1626052_at // 1626673_s_at // 1626902_a_at // 1627394_s_at // 1627445_s_at // 1627567_at // 1627668_s_at // 1627796_s_at // 1627970_at // 1628210_at // 1628275_at // 1628385_a_at // 1628801_at // 1628840_at // 1628873_s_at // 1628984_s_at // 1629111_at …	0.707329	0.00162061
RNvM_UP_959__BP_167	167	GO:0007043	biological_process	cell-cell junction assembly	11	37	18952	959	1627454_a_at // 1627491_at // 1628135_s_at // 1628943_at // 1629020_s_at // 1629115_s_at // 1629227_at // 1637014_at // 1637017_at // 1637710_at // 1639459_a_at	2.55465	0.0016519
RNvM_UP_959__BP_168	168	GO:0034329	biological_process	cell junction assembly	11	37	18952	959	1627454_a_at // 1627491_at // 1628135_s_at // 1628943_at // 1629020_s_at // 1629115_s_at // 1629227_at // 1637014_at // 1637017_at // 1637710_at // 1639459_a_at	2.55465	0.0016519
RNvM_UP_959__BP_169	169	GO:0031175	biological_process	neurite development	38	338	18952	959	1622981_at // 1623463_at // 1623602_a_at // 1624183_a_at // 1624742_a_at // 1624970_s_at // 1626239_at // 1626492_s_at // 1626637_a_at // 1626774_s_at // 1626993_at // 1627191_a_at // 1627394_s_at // 1627445_s_at // 1628336_a_at // 1630271_at // 1630772_at // 1633488_at // 1633556_s_at // 1633745_a_at // 1634157_at // 1634290_a_at // 1635591_at // 1636020_s_at // 1636141_s_at // 1636281_at // 163…	1.15172	0.00168142
RNvM_UP_959__BP_170	170	GO:0032990	biological_process	cell part morphogenesis	38	338	18952	959	1622981_at // 1623463_at // 1623602_a_at // 1624183_a_at // 1624742_a_at // 1624970_s_at // 1626239_at // 1626492_s_at // 1626637_a_at // 1626774_s_at // 1626993_at // 1627191_a_at // 1627394_s_at // 1627445_s_at // 1628336_a_at // 1630271_at // 1630772_at // 1633488_at // 1633556_s_at // 1633745_a_at // 1634157_at // 1634290_a_at // 1635591_at // 1636020_s_at // 1636141_s_at // 1636281_at // 163…	1.15172	0.00168142
RNvM_UP_959__BP_171	171	GO:0048667	biological_process	cell morphogenesis involved in neuron differentiation	38	338	18952	959	1622981_at // 1623463_at // 1623602_a_at // 1624183_a_at // 1624742_a_at // 1624970_s_at // 1626239_at // 1626492_s_at // 1626637_a_at // 1626774_s_at // 1626993_at // 1627191_a_at // 1627394_s_at // 1627445_s_at // 1628336_a_at // 1630271_at // 1630772_at // 1633488_at // 1633556_s_at // 1633745_a_at // 1634157_at // 1634290_a_at // 1635591_at // 1636020_s_at // 1636141_s_at // 1636281_at // 163…	1.15172	0.00168142
RNvM_UP_959__BP_172	172	GO:0048812	biological_process	neurite morphogenesis	38	338	18952	959	1622981_at // 1623463_at // 1623602_a_at // 1624183_a_at // 1624742_a_at // 1624970_s_at // 1626239_at // 1626492_s_at // 1626637_a_at // 1626774_s_at // 1626993_at // 1627191_a_at // 1627394_s_at // 1627445_s_at // 1628336_a_at // 1630271_at // 1630772_at // 1633488_at // 1633556_s_at // 1633745_a_at // 1634157_at // 1634290_a_at // 1635591_at // 1636020_s_at // 1636141_s_at // 1636281_at // 163…	1.15172	0.00168142
RNvM_UP_959__BP_173	173	GO:0048858	biological_process	cell projection morphogenesis	38	338	18952	959	1622981_at // 1623463_at // 1623602_a_at // 1624183_a_at // 1624742_a_at // 1624970_s_at // 1626239_at // 1626492_s_at // 1626637_a_at // 1626774_s_at // 1626993_at // 1627191_a_at // 1627394_s_at // 1627445_s_at // 1628336_a_at // 1630271_at // 1630772_at // 1633488_at // 1633556_s_at // 1633745_a_at // 1634157_at // 1634290_a_at // 1635591_at // 1636020_s_at // 1636141_s_at // 1636281_at // 163…	1.15172	0.00168142
RNvM_UP_959__BP_174	174	GO:0055057	biological_process	neuroblast division	10	30	18952	959	1623185_s_at // 1625116_at // 1627491_at // 1628732_at // 1629227_at // 1629839_a_at // 1631340_at // 1636815_a_at // 1639761_s_at // 1639984_at	2.71971	0.00173302
RNvM_UP_959__BP_175	175	GO:0055059	biological_process	asymmetric neuroblast division	10	30	18952	959	1623185_s_at // 1625116_at // 1627491_at // 1628732_at // 1629227_at // 1629839_a_at // 1631340_at // 1636815_a_at // 1639761_s_at // 1639984_at	2.71971	0.00173302
RNvM_UP_959__BP_176	176	GO:0006355	biological_process	regulation of transcription, DNA-dependent	74	857	18952	959	1622981_at // 1623324_at // 1623365_at // 1623415_at // 1623909_s_at // 1623954_s_at // 1624230_s_at // 1625907_at // 1626052_at // 1626902_a_at // 1627394_s_at // 1627445_s_at // 1627567_at // 1627668_s_at // 1627796_s_at // 1628210_at // 1628275_at // 1628385_a_at // 1628801_at // 1628840_at // 1628984_s_at // 1629111_at // 1629229_a_at // 1629286_s_at // 1629359_at // 1629866_at // 1630083_at …	0.770977	0.0018248
RNvM_UP_959__BP_177	177	GO:0012501	biological_process	programmed cell death	27	202	18952	959	1622981_at // 1624284_a_at // 1624517_at // 1625691_at // 1626405_at // 1627566_a_at // 1627704_a_at // 1628487_s_at // 1629233_s_at // 1631742_s_at // 1632152_at // 1632429_at // 1634052_s_at // 1634150_s_at // 1634258_at // 1634351_at // 1636274_at // 1636765_at // 1636787_s_at // 1637111_a_at // 1637312_a_at // 1637487_at // 1638041_at // 1638133_at // 1639071_a_at // 1640892_a_at // 1641607_at	1.40135	0.00196856
RNvM_UP_959__BP_178	178	GO:0000904	biological_process	cell morphogenesis involved in differentiation	39	357	18952	959	1622981_at // 1623463_at // 1623602_a_at // 1624183_a_at // 1624742_a_at // 1624970_s_at // 1626239_at // 1626492_s_at // 1626637_a_at // 1626774_s_at // 1626993_at // 1627191_a_at // 1627394_s_at // 1627445_s_at // 1628336_a_at // 1630271_at // 1630772_at // 1633488_at // 1633556_s_at // 1633745_a_at // 1634157_at // 1634290_a_at // 1635591_at // 1635960_at // 1636020_s_at // 1636141_s_at // 163…	1.1103	0.00230258
RNvM_UP_959__BP_179	179	GO:0045449	biological_process	regulation of transcription	80	957	18952	959	1622981_at // 1623324_at // 1623365_at // 1623415_at // 1623909_s_at // 1623954_s_at // 1624230_s_at // 1625907_at // 1626052_at // 1626673_s_at // 1626902_a_at // 1627394_s_at // 1627445_s_at // 1627567_at // 1627668_s_at // 1627796_s_at // 1628210_at // 1628275_at // 1628385_a_at // 1628801_at // 1628840_at // 1628873_s_at // 1628984_s_at // 1629111_at // 1629229_a_at // 1629286_s_at // 1629359…	0.724228	0.00236041
RNvM_UP_959__BP_180	180	GO:0048103	biological_process	somatic stem cell division	11	39	18952	959	1623185_s_at // 1625116_at // 1627491_at // 1628732_at // 1629227_at // 1629839_a_at // 1631340_at // 1636815_a_at // 1639072_at // 1639761_s_at // 1639984_at	2.4787	0.0023657
RNvM_UP_959__BP_181	181	GO:0007281	biological_process	germ cell development	29	230	18952	959	1623185_s_at // 1624899_at // 1625691_at // 1626163_s_at // 1626902_a_at // 1627729_s_at // 1628172_at // 1628210_at // 1628694_a_at // 1629012_at // 1629020_s_at // 1629227_at // 1629805_at // 1630271_at // 1630806_at // 1633805_a_at // 1634683_at // 1635960_at // 1636221_a_at // 1636787_s_at // 1637398_a_at // 1638871_at // 1639071_a_at // 1639072_at // 1639985_s_at // 1641300_s_at // 1641312_a…	1.31717	0.00255017
RNvM_UP_959__BP_182	182	GO:0042592	biological_process	homeostatic process	25	183	18952	959	1623185_s_at // 1626570_s_at // 1628336_a_at // 1628943_at // 1629020_s_at // 1629229_a_at // 1632482_at // 1632698_at // 1633034_s_at // 1633556_s_at // 1633805_a_at // 1634290_a_at // 1634683_at // 1634766_at // 1634961_s_at // 1636186_s_at // 1636221_a_at // 1636822_s_at // 1636960_a_at // 1637641_at // 1638871_at // 1639072_at // 1640547_at // 1640892_a_at // 1641648_at	1.43283	0.00279644
RNvM_UP_959__BP_183	183	GO:0048488	biological_process	synaptic vesicle endocytosis	11	40	18952	959	1627410_at // 1628152_at // 1628377_s_at // 1630537_a_at // 1634289_at // 1635260_at // 1636557_a_at // 1638673_at // 1639985_s_at // 1640515_s_at // 1641687_at	2.44218	0.00282288
RNvM_UP_959__BP_184	184	GO:0044237	biological_process	cellular metabolic process	263	4112	18952	959	1616608_a_at // 1622981_at // 1623069_s_at // 1623139_at // 1623189_at // 1623324_at // 1623333_a_at // 1623343_at // 1623415_at // 1623453_at // 1623473_at // 1623493_at // 1623555_at // 1623602_a_at // 1623722_at // 1623837_at // 1623909_s_at // 1623954_s_at // 1624165_a_at // 1624230_s_at // 1624240_at // 1624263_at // 1624272_at // 1624301_at // 1624464_s_at // 1624639_at // 1624742_a_at // 1…	0.33797	0.00300795
RNvM_UP_959__BP_185	185	GO:0044260	biological_process	cellular macromolecule metabolic process	213	3215	18952	959	1622981_at // 1623189_at // 1623324_at // 1623333_a_at // 1623343_at // 1623415_at // 1623453_at // 1623473_at // 1623493_at // 1623602_a_at // 1623722_at // 1623837_at // 1623909_s_at // 1623954_s_at // 1624165_a_at // 1624230_s_at // 1624240_at // 1624263_at // 1624272_at // 1624301_at // 1624464_s_at // 1624639_at // 1624742_a_at // 1624905_at // 1624970_s_at // 1625116_at // 1625183_at // 162…	0.388782	0.00314465
RNvM_UP_959__BP_186	186	GO:0035239	biological_process	tube morphogenesis	17	96	18952	959	1624899_at // 1625775_a_at // 1626580_at // 1627470_at // 1627711_at // 1627999_s_at // 1628155_at // 1629020_s_at // 1633745_a_at // 1634063_a_at // 1634209_at // 1634290_a_at // 1634858_s_at // 1635659_at // 1637089_at // 1637641_at // 1640547_at	1.80718	0.00319369
RNvM_UP_959__BP_187	187	GO:0019827	biological_process	stem cell maintenance	9	26	18952	959	1629020_s_at // 1633556_s_at // 1633805_a_at // 1634683_at // 1634766_at // 1636221_a_at // 1636960_a_at // 1638871_at // 1639072_at	2.77416	0.00341198
RNvM_UP_959__BP_188	188	GO:0006909	biological_process	phagocytosis	30	248	18952	959	1623583_at // 1624050_at // 1624230_s_at // 1624471_s_at // 1625033_at // 1625281_at // 1625851_s_at // 1625907_at // 1626163_s_at // 1626390_at // 1626993_at // 1627118_at // 1627704_a_at // 1628712_at // 1628840_at // 1629229_a_at // 1629779_at // 1630271_at // 1632196_at // 1633682_a_at // 1634204_at // 1635137_a_at // 1635365_at // 1636189_at // 1636831_s_at // 1637461_at // 1637557_a_at // 1…	1.25737	0.003582
RNvM_UP_959__BP_189	189	GO:0051094	biological_process	positive regulation of developmental process	17	98	18952	959	1622981_at // 1624899_at // 1627394_s_at // 1627470_at // 1627704_a_at // 1630341_at // 1631594_s_at // 1631742_s_at // 1633805_a_at // 1634052_s_at // 1634258_at // 1634683_at // 1636221_a_at // 1636765_at // 1637312_a_at // 1638041_at // 1641607_at	1.77743	0.00392246
RNvM_UP_959__BP_190	190	GO:0007417	biological_process	central nervous system development	27	215	18952	959	1623415_at // 1623463_at // 1624931_at // 1625675_a_at // 1625775_a_at // 1626591_at // 1627445_s_at // 1627491_at // 1629859_s_at // 1630271_at // 1630341_at // 1633745_a_at // 1635002_at // 1635659_at // 1636815_a_at // 1637312_a_at // 1637619_s_at // 1638040_at // 1638143_a_at // 1639441_at // 1639459_a_at // 1639461_a_at // 1639692_s_at // 1640867_s_at // 1640892_a_at // 1641324_at // 1641607…	1.31137	0.00486727
RNvM_UP_959__BP_191	191	GO:0051640	biological_process	organelle localization	17	101	18952	959	1623185_s_at // 1623235_at // 1625034_s_at // 1625210_a_at // 1627325_at // 1627491_at // 1628155_at // 1629227_at // 1631630_at // 1636189_at // 1636866_at // 1638635_at // 1639305_a_at // 1639459_a_at // 1639876_a_at // 1639984_at // 1641312_at	1.73393	0.0054413
RNvM_UP_959__BP_192	192	GO:0048863	biological_process	stem cell differentiation	13	62	18952	959	1623909_s_at // 1627445_s_at // 1629020_s_at // 1633556_s_at // 1633805_a_at // 1634683_at // 1634766_at // 1636221_a_at // 1636815_a_at // 1636960_a_at // 1638871_at // 1639072_at // 1639984_at	2.05092	0.00584369
RNvM_UP_959__BP_193	193	GO:0060284	biological_process	regulation of cell development	20	135	18952	959	1624899_at // 1625775_a_at // 1626637_a_at // 1626902_a_at // 1627197_at // 1627394_s_at // 1627453_s_at // 1630341_at // 1631579_a_at // 1633745_a_at // 1633805_a_at // 1634443_a_at // 1634683_at // 1634904_s_at // 1635875_at // 1636189_at // 1636221_a_at // 1641312_at // 1641452_a_at // 1641607_at	1.54979	0.0060501
RNvM_UP_959__BP_194	194	GO:0006325	biological_process	establishment or maintenance of chromatin architecture	25	194	18952	959	1623954_s_at // 1624230_s_at // 1624301_at // 1627419_at // 1627796_s_at // 1628275_at // 1629359_at // 1629866_at // 1631742_s_at // 1632277_a_at // 1633335_at // 1633792_a_at // 1634052_s_at // 1634258_at // 1634555_at // 1635305_s_at // 1635666_at // 1636092_a_at // 1636721_at // 1636765_at // 1636831_s_at // 1638041_at // 1638919_at // 1640433_a_at // 1641153_a_at	1.34862	0.00612078
RNvM_UP_959__BP_195	195	GO:0010556	biological_process	regulation of macromolecule biosynthetic process	82	1022	18952	959	1622981_at // 1623324_at // 1623365_at // 1623415_at // 1623909_s_at // 1623954_s_at // 1624230_s_at // 1625907_at // 1626052_at // 1626673_s_at // 1626902_a_at // 1627394_s_at // 1627445_s_at // 1627567_at // 1627668_s_at // 1627796_s_at // 1628210_at // 1628275_at // 1628385_a_at // 1628801_at // 1628840_at // 1628873_s_at // 1628984_s_at // 1629111_at // 1629229_a_at // 1629286_s_at // 1629359…	0.665048	0.00629721
RNvM_UP_959__BP_196	196	GO:0009891	biological_process	positive regulation of biosynthetic process	22	159	18952	959	1622981_at // 1623324_at // 1623365_at // 1623415_at // 1623762_at // 1624230_s_at // 1625974_at // 1627796_s_at // 1627970_at // 1628275_at // 1629115_s_at // 1629229_a_at // 1633792_a_at // 1634157_at // 1634370_a_at // 1635305_s_at // 1636020_s_at // 1636831_s_at // 1637850_at // 1639071_a_at // 1639692_s_at // 1640161_at	1.45122	0.00645907
RNvM_UP_959__BP_197	197	GO:0031328	biological_process	positive regulation of cellular biosynthetic process	22	159	18952	959	1622981_at // 1623324_at // 1623365_at // 1623415_at // 1623762_at // 1624230_s_at // 1625974_at // 1627796_s_at // 1627970_at // 1628275_at // 1629115_s_at // 1629229_a_at // 1633792_a_at // 1634157_at // 1634370_a_at // 1635305_s_at // 1636020_s_at // 1636831_s_at // 1637850_at // 1639071_a_at // 1639692_s_at // 1640161_at	1.45122	0.00645907
RNvM_UP_959__BP_198	198	GO:0009952	biological_process	anterior/posterior pattern formation	22	159	18952	959	1623324_at // 1623415_at // 1623909_s_at // 1624899_at // 1625775_a_at // 1626006_at // 1627445_s_at // 1628172_at // 1628210_at // 1630806_at // 1632698_at // 1632784_at // 1633335_at // 1633556_s_at // 1633805_a_at // 1634683_at // 1636221_a_at // 1637398_a_at // 1639692_s_at // 1641300_s_at // 1641312_at // 1641448_a_at	1.45122	0.00645907
RNvM_UP_959__BP_199	199	GO:0007405	biological_process	neuroblast proliferation	11	46	18952	959	1623185_s_at // 1625116_at // 1627491_at // 1628732_at // 1629227_at // 1629839_a_at // 1631340_at // 1635659_at // 1636815_a_at // 1639761_s_at // 1639984_at	2.24055	0.00757829
RNvM_UP_959__BP_200	200	GO:0022403	biological_process	cell cycle phase	45	466	18952	959	1623580_at // 1624639_at // 1624899_at // 1625034_s_at // 1625851_s_at // 1626039_at // 1626125_at // 1626637_a_at // 1627377_at // 1627419_at // 1627453_s_at // 1627567_at // 1627864_at // 1627999_s_at // 1628172_at // 1628275_at // 1628318_at // 1628489_at // 1629805_at // 1629901_at // 1631034_at // 1631630_at // 1631742_s_at // 1632494_at // 1634052_s_at // 1634209_at // 1634258_at // 1634509…	0.932342	0.00757829
RNvM_UP_959__BP_201	201	GO:0035152	biological_process	regulation of tube architecture, open tracheal system	12	55	18952	959	1627454_a_at // 1628135_s_at // 1628155_at // 1628336_a_at // 1629015_a_at // 1633745_a_at // 1634290_a_at // 1637014_at // 1637089_at // 1637641_at // 1639459_a_at // 1640547_at	2.10828	0.007717
RNvM_UP_959__BP_202	202	GO:0006793	biological_process	phosphorus metabolic process	57	643	18952	959	1623189_at // 1623473_at // 1623602_a_at // 1623837_at // 1624464_s_at // 1625183_at // 1625775_a_at // 1625851_s_at // 1625974_at // 1626006_at // 1626079_a_at // 1626570_s_at // 1627325_at // 1627470_at // 1628969_s_at // 1629473_at // 1629767_s_at // 1629805_at // 1629886_s_at // 1629947_at // 1630341_at // 1631594_s_at // 1632130_s_at // 1632485_a_at // 1633682_a_at // 1633805_a_at // 1633918…	0.808891	0.00777577
RNvM_UP_959__BP_203	203	GO:0006796	biological_process	phosphate metabolic process	57	643	18952	959	1623189_at // 1623473_at // 1623602_a_at // 1623837_at // 1624464_s_at // 1625183_at // 1625775_a_at // 1625851_s_at // 1625974_at // 1626006_at // 1626079_a_at // 1626570_s_at // 1627325_at // 1627470_at // 1628969_s_at // 1629473_at // 1629767_s_at // 1629805_at // 1629886_s_at // 1629947_at // 1630341_at // 1631594_s_at // 1632130_s_at // 1632485_a_at // 1633682_a_at // 1633805_a_at // 1633918…	0.808891	0.00777577
RNvM_UP_959__BP_204	204	GO:0016049	biological_process	cell growth	9	30	18952	959	1623473_at // 1624899_at // 1625048_at // 1628651_a_at // 1630271_at // 1631594_s_at // 1634083_at // 1635618_at // 1639139_a_at	2.56771	0.00777577
RNvM_UP_959__BP_205	205	GO:0048864	biological_process	stem cell development	9	30	18952	959	1629020_s_at // 1633556_s_at // 1633805_a_at // 1634683_at // 1634766_at // 1636221_a_at // 1636960_a_at // 1638871_at // 1639072_at	2.56771	0.00777577
RNvM_UP_959__BP_206	206	GO:0051707	biological_process	response to other organism	21	150	18952	959	1623580_at // 1623762_at // 1625012_s_at // 1625113_s_at // 1625974_at // 1626902_a_at // 1627970_at // 1628229_at // 1629779_at // 1632720_at // 1634552_at // 1635039_at // 1636572_at // 1637217_at // 1637312_a_at // 1638143_a_at // 1639071_a_at // 1639072_at // 1639140_at // 1641449_at // 1641530_s_at	1.46817	0.00781769
RNvM_UP_959__BP_207	207	GO:0000278	biological_process	mitotic cell cycle	37	356	18952	959	1623185_s_at // 1623580_at // 1624639_at // 1624899_at // 1625034_s_at // 1625851_s_at // 1626125_at // 1627377_at // 1627453_s_at // 1627491_at // 1627567_at // 1627864_at // 1627999_s_at // 1628172_at // 1628275_at // 1628318_at // 1629227_at // 1629805_at // 1629901_at // 1631034_at // 1631630_at // 1632494_at // 1634209_at // 1634604_at // 1635186_at // 1635305_s_at // 1635399_s_at // 1635875…	1.0384	0.00821824
RNvM_UP_959__BP_208	208	GO:0006911	biological_process	phagocytosis, engulfment	28	237	18952	959	1623583_at // 1624050_at // 1624230_s_at // 1624471_s_at // 1625033_at // 1625281_at // 1625851_s_at // 1625907_at // 1626163_s_at // 1626993_at // 1627118_at // 1627704_a_at // 1628712_at // 1628840_at // 1629229_a_at // 1629779_at // 1630271_at // 1632196_at // 1633682_a_at // 1634204_at // 1635137_a_at // 1635365_at // 1636189_at // 1636831_s_at // 1637461_at // 1637557_a_at // 1638830_at // 1…	1.22329	0.00848736
RNvM_UP_959__BP_209	209	GO:0051276	biological_process	chromosome organization	33	306	18952	959	1623954_s_at // 1624230_s_at // 1624301_at // 1627419_at // 1627796_s_at // 1627999_s_at // 1628112_at // 1628275_at // 1629359_at // 1629866_at // 1631630_at // 1631742_s_at // 1632277_a_at // 1633335_at // 1633792_a_at // 1634052_s_at // 1634209_at // 1634258_at // 1634555_at // 1634604_at // 1635305_s_at // 1635666_at // 1636092_a_at // 1636721_at // 1636765_at // 1636831_s_at // 1638041_at //…	1.09168	0.0102678
RNvM_UP_959__BP_210	210	GO:0048542	biological_process	lymph gland development	8	24	18952	959	1627470_at // 1629229_a_at // 1632698_at // 1634370_a_at // 1634766_at // 1637217_at // 1639072_at // 1640867_s_at	2.71971	0.0103401
RNvM_UP_959__BP_211	211	GO:0008152	biological_process	metabolic process	298	4848	18952	959	1616608_a_at // 1622981_at // 1623069_s_at // 1623139_at // 1623189_at // 1623324_at // 1623333_a_at // 1623343_at // 1623415_at // 1623453_at // 1623473_at // 1623493_at // 1623555_at // 1623602_a_at // 1623722_at // 1623762_at // 1623837_at // 1623909_s_at // 1623954_s_at // 1624165_a_at // 1624230_s_at // 1624240_at // 1624263_at // 1624272_at // 1624301_at // 1624464_s_at // 1624517_at // 162…	0.28067	0.0110291
RNvM_UP_959__BP_212	212	GO:0048747	biological_process	muscle fiber development	12	58	18952	959	1626591_at // 1627394_s_at // 1628385_a_at // 1630271_at // 1630537_a_at // 1631013_at // 1637312_a_at // 1637380_s_at // 1640409_at // 1640497_at // 1640867_s_at // 1641452_a_at	2.03166	0.011406
RNvM_UP_959__BP_213	213	GO:0035070	biological_process	salivary gland histolysis	15	89	18952	959	1622981_at // 1624517_at // 1627566_a_at // 1627704_a_at // 1628487_s_at // 1629233_s_at // 1632152_at // 1632429_at // 1634150_s_at // 1634351_at // 1637111_a_at // 1637312_a_at // 1637487_at // 1640892_a_at // 1641607_at	1.73583	0.0127737
RNvM_UP_959__BP_214	214	GO:0035071	biological_process	salivary gland cell autophagic cell death	15	89	18952	959	1622981_at // 1624517_at // 1627566_a_at // 1627704_a_at // 1628487_s_at // 1629233_s_at // 1632152_at // 1632429_at // 1634150_s_at // 1634351_at // 1637111_a_at // 1637312_a_at // 1637487_at // 1640892_a_at // 1641607_at	1.73583	0.0127737
RNvM_UP_959__BP_215	215	GO:0048102	biological_process	autophagic cell death	15	89	18952	959	1622981_at // 1624517_at // 1627566_a_at // 1627704_a_at // 1628487_s_at // 1629233_s_at // 1632152_at // 1632429_at // 1634150_s_at // 1634351_at // 1637111_a_at // 1637312_a_at // 1637487_at // 1640892_a_at // 1641607_at	1.73583	0.0127737
RNvM_UP_959__BP_216	216	GO:0040007	biological_process	growth	15	89	18952	959	1623473_at // 1624899_at // 1625048_at // 1628651_a_at // 1630271_at // 1630537_a_at // 1631594_s_at // 1631780_at // 1634083_at // 1635002_at // 1635591_at // 1635618_at // 1638040_at // 1639139_a_at // 1641452_a_at	1.73583	0.0127737
RNvM_UP_959__BP_217	217	GO:0019991	biological_process	septate junction assembly	8	25	18952	959	1627454_a_at // 1627491_at // 1628135_s_at // 1628943_at // 1629115_s_at // 1637014_at // 1637017_at // 1639459_a_at	2.66082	0.0127737
RNvM_UP_959__BP_218	218	GO:0009893	biological_process	positive regulation of metabolic process	22	169	18952	959	1622981_at // 1623324_at // 1623365_at // 1623415_at // 1623762_at // 1624230_s_at // 1625974_at // 1627796_s_at // 1627970_at // 1628275_at // 1629115_s_at // 1629229_a_at // 1633792_a_at // 1634157_at // 1634370_a_at // 1635305_s_at // 1636020_s_at // 1636831_s_at // 1637850_at // 1639071_a_at // 1639692_s_at // 1640161_at	1.36323	0.0129662
RNvM_UP_959__BP_219	219	GO:0031325	biological_process	positive regulation of cellular metabolic process	22	169	18952	959	1622981_at // 1623324_at // 1623365_at // 1623415_at // 1623762_at // 1624230_s_at // 1625974_at // 1627796_s_at // 1627970_at // 1628275_at // 1629115_s_at // 1629229_a_at // 1633792_a_at // 1634157_at // 1634370_a_at // 1635305_s_at // 1636020_s_at // 1636831_s_at // 1637850_at // 1639071_a_at // 1639692_s_at // 1640161_at	1.36323	0.0129662
RNvM_UP_959__BP_220	220	GO:0030865	biological_process	cortical cytoskeleton organization	6	12	18952	959	1623402_at // 1626993_at // 1627491_at // 1630271_at // 1632196_at // 1638871_at	3.30468	0.0129662
RNvM_UP_959__BP_221	221	GO:0030866	biological_process	cortical actin cytoskeleton organization	6	12	18952	959	1623402_at // 1626993_at // 1627491_at // 1630271_at // 1632196_at // 1638871_at	3.30468	0.0129662
RNvM_UP_959__BP_222	222	GO:0008105	biological_process	asymmetric protein localization	11	50	18952	959	1623185_s_at // 1627325_at // 1627491_at // 1627704_a_at // 1628732_at // 1629115_s_at // 1629227_at // 1629839_a_at // 1631340_at // 1639761_s_at // 1639984_at	2.12025	0.0130428
RNvM_UP_959__BP_223	223	GO:0046530	biological_process	photoreceptor cell differentiation	20	146	18952	959	1624899_at // 1625775_a_at // 1626006_at // 1626902_a_at // 1627394_s_at // 1627410_at // 1627453_s_at // 1628155_at // 1629020_s_at // 1630341_at // 1631579_a_at // 1632784_at // 1633335_at // 1633792_a_at // 1637312_a_at // 1637917_s_at // 1639072_at // 1639139_a_at // 1640892_a_at // 1641312_at	1.43678	0.0137672
RNvM_UP_959__BP_224	224	GO:0050767	biological_process	regulation of neurogenesis	14	80	18952	959	1624899_at // 1625775_a_at // 1626637_a_at // 1627325_at // 1627394_s_at // 1627470_at // 1630341_at // 1631579_a_at // 1633745_a_at // 1634443_a_at // 1634904_s_at // 1636189_at // 1636815_a_at // 1641452_a_at	1.7901	0.0145317
RNvM_UP_959__BP_225	225	GO:0001745	biological_process	compound eye morphogenesis	26	221	18952	959	1623463_at // 1624899_at // 1624970_s_at // 1625775_a_at // 1626006_at // 1626492_s_at // 1626719_a_at // 1626902_a_at // 1627394_s_at // 1627410_at // 1627453_s_at // 1628155_at // 1629020_s_at // 1630341_at // 1631034_at // 1631579_a_at // 1632784_at // 1633335_at // 1633805_a_at // 1636221_a_at // 1637217_at // 1637312_a_at // 1637917_s_at // 1638871_at // 1639072_at // 1640892_a_at	1.21721	0.0146851
RNvM_UP_959__BP_226	226	GO:0034621	biological_process	cellular macromolecular complex subunit organization	33	314	18952	959	1623463_at // 1623580_at // 1624639_at // 1626125_at // 1626208_at // 1626492_s_at // 1627197_at // 1627419_at // 1627729_s_at // 1627796_s_at // 1628801_at // 1629012_at // 1629111_at // 1630269_s_at // 1630393_a_at // 1631516_s_at // 1631630_at // 1632370_at // 1633335_at // 1635039_at // 1635664_at // 1635666_at // 1635840_s_at // 1636221_a_at // 1636530_s_at // 1637557_a_at // 1638486_at // 1…	1.05445	0.014818
RNvM_UP_959__BP_227	227	GO:0009607	biological_process	response to biotic stimulus	21	159	18952	959	1623580_at // 1623762_at // 1625012_s_at // 1625113_s_at // 1625974_at // 1626902_a_at // 1627970_at // 1628229_at // 1629779_at // 1632720_at // 1634552_at // 1635039_at // 1636572_at // 1637217_at // 1637312_a_at // 1638143_a_at // 1639071_a_at // 1639072_at // 1639140_at // 1641449_at // 1641530_s_at	1.38411	0.014818
RNvM_UP_959__BP_228	228	GO:0007017	biological_process	microtubule-based process	43	455	18952	959	1623185_s_at // 1623235_at // 1623580_at // 1624639_at // 1625034_s_at // 1625851_s_at // 1626125_at // 1626731_at // 1626902_a_at // 1627325_at // 1627377_at // 1627491_at // 1627567_at // 1627864_at // 1627999_s_at // 1628155_at // 1628172_at // 1628318_at // 1628694_a_at // 1629012_at // 1629227_at // 1629805_at // 1629901_at // 1631630_at // 1632494_at // 1633554_at // 1633745_a_at // 1634306…	0.901217	0.0148928
RNvM_UP_959__BP_229	229	GO:0050896	biological_process	response to stimulus	89	1170	18952	959	1616608_a_at // 1622981_at // 1623256_at // 1623343_at // 1623415_at // 1623580_at // 1623762_at // 1623772_a_at // 1623873_at // 1624230_s_at // 1624637_at // 1624649_a_at // 1625012_s_at // 1625048_at // 1625113_s_at // 1625183_at // 1625675_a_at // 1625691_at // 1625947_at // 1625949_at // 1625974_at // 1626052_at // 1626902_a_at // 1627102_at // 1627197_at // 1627377_at // 1627538_at // 16277…	0.588116	0.0150412
RNvM_UP_959__BP_230	230	GO:0007559	biological_process	histolysis	15	91	18952	959	1622981_at // 1624517_at // 1627566_a_at // 1627704_a_at // 1628487_s_at // 1629233_s_at // 1632152_at // 1632429_at // 1634150_s_at // 1634351_at // 1637111_a_at // 1637312_a_at // 1637487_at // 1640892_a_at // 1641607_at	1.70377	0.0150497
RNvM_UP_959__BP_231	231	GO:0016271	biological_process	tissue death	15	91	18952	959	1622981_at // 1624517_at // 1627566_a_at // 1627704_a_at // 1628487_s_at // 1629233_s_at // 1632152_at // 1632429_at // 1634150_s_at // 1634351_at // 1637111_a_at // 1637312_a_at // 1637487_at // 1640892_a_at // 1641607_at	1.70377	0.0150497
RNvM_UP_959__BP_232	232	GO:0007155	biological_process	cell adhesion	27	235	18952	959	1623602_a_at // 1623755_at // 1623873_at // 1624165_a_at // 1624183_a_at // 1625116_at // 1625825_at // 1626934_a_at // 1628336_a_at // 1628743_at // 1629020_s_at // 1629227_at // 1629839_a_at // 1631183_at // 1631340_at // 1632666_at // 1633918_s_at // 1634290_a_at // 1634443_a_at // 1635591_at // 1637017_at // 1637641_at // 1639459_a_at // 1639761_s_at // 1640547_at // 1641324_at // 1641575_at	1.18305	0.0153702
RNvM_UP_959__BP_233	233	GO:0007034	biological_process	vacuolar transport	7	19	18952	959	1623139_at // 1624284_a_at // 1630393_a_at // 1630839_at // 1631509_a_at // 1632429_at // 1634291_at	2.8641	0.0154619
RNvM_UP_959__BP_234	234	GO:0050877	biological_process	neurological system process	52	591	18952	959	1623235_at // 1624649_a_at // 1625048_at // 1625691_at // 1625742_at // 1626902_a_at // 1626993_at // 1627102_at // 1627197_at // 1627410_at // 1627711_at // 1628077_at // 1628152_at // 1628323_s_at // 1628377_s_at // 1628651_a_at // 1628694_a_at // 1629115_s_at // 1630393_a_at // 1630537_a_at // 1632390_at // 1632985_at // 1632989_a_at // 1633805_a_at // 1634083_at // 1634683_at // 1635186_at //…	0.798101	0.0165875
RNvM_UP_959__BP_235	235	GO:0009798	biological_process	axis specification	24	198	18952	959	1623324_at // 1623415_at // 1624899_at // 1625775_a_at // 1625974_at // 1626006_at // 1626902_a_at // 1627470_at // 1628172_at // 1628210_at // 1628229_at // 1628694_a_at // 1629012_at // 1629227_at // 1630806_at // 1632698_at // 1632784_at // 1633335_at // 1633805_a_at // 1637398_a_at // 1639692_s_at // 1641300_s_at // 1641312_at // 1641448_a_at	1.26028	0.016696
RNvM_UP_959__BP_236	236	GO:0030258	biological_process	lipid modification	9	35	18952	959	1623069_s_at // 1626566_at // 1631594_s_at // 1634509_s_at // 1637461_at // 1638012_at // 1638043_a_at // 1639757_at // 1641147_s_at	2.34532	0.0182641
RNvM_UP_959__BP_237	237	GO:0051321	biological_process	meiotic cell cycle	22	175	18952	959	1625034_s_at // 1626039_at // 1626637_a_at // 1627377_at // 1627419_at // 1628172_at // 1628489_at // 1631630_at // 1631742_s_at // 1634052_s_at // 1634258_at // 1634509_s_at // 1634604_at // 1635186_at // 1636092_a_at // 1636189_at // 1636765_at // 1637214_a_at // 1638041_at // 1638635_at // 1639029_at // 1641324_at	1.3129	0.0189412
RNvM_UP_959__BP_238	238	GO:0000279	biological_process	M phase	42	447	18952	959	1623580_at // 1624639_at // 1625034_s_at // 1625851_s_at // 1626039_at // 1626125_at // 1626637_a_at // 1627377_at // 1627419_at // 1627567_at // 1627864_at // 1627999_s_at // 1628172_at // 1628275_at // 1628318_at // 1628489_at // 1629805_at // 1629901_at // 1631630_at // 1631742_s_at // 1632494_at // 1634052_s_at // 1634209_at // 1634258_at // 1634509_s_at // 1634604_at // 1635186_at // 1635305…	0.892862	0.0189753
RNvM_UP_959__BP_239	239	GO:0048589	biological_process	developmental growth	11	53	18952	959	1624899_at // 1625048_at // 1628651_a_at // 1630271_at // 1630537_a_at // 1631780_at // 1634083_at // 1635002_at // 1635591_at // 1638040_at // 1641452_a_at	2.03619	0.0189753
RNvM_UP_959__BP_240	240	GO:0048592	biological_process	eye morphogenesis	27	239	18952	959	1623463_at // 1624899_at // 1624970_s_at // 1625775_a_at // 1626006_at // 1626492_s_at // 1626719_a_at // 1626902_a_at // 1627394_s_at // 1627410_at // 1627453_s_at // 1628155_at // 1629020_s_at // 1630341_at // 1631034_at // 1631579_a_at // 1632784_at // 1633335_at // 1633805_a_at // 1636221_a_at // 1637217_at // 1637312_a_at // 1637917_s_at // 1638871_at // 1639072_at // 1640892_a_at // 1641312…	1.1587	0.0190357
RNvM_UP_959__BP_241	241	GO:0043623	biological_process	cellular protein complex assembly	13	73	18952	959	1623463_at // 1623580_at // 1626125_at // 1626208_at // 1626492_s_at // 1627197_at // 1630393_a_at // 1631630_at // 1636221_a_at // 1636530_s_at // 1638752_s_at // 1639503_at // 1640333_at	1.81529	0.0199004
RNvM_UP_959__BP_242	242	GO:0008354	biological_process	germ cell migration	13	74	18952	959	1623415_at // 1625691_at // 1629115_s_at // 1629229_a_at // 1631742_s_at // 1634052_s_at // 1634258_at // 1635021_at // 1636765_at // 1636787_s_at // 1638041_at // 1639692_s_at // 1640867_s_at	1.79566	0.0222343
RNvM_UP_959__BP_243	243	GO:0008356	biological_process	asymmetric cell division	13	74	18952	959	1627491_at // 1627729_s_at // 1629020_s_at // 1629227_at // 1632485_a_at // 1633805_a_at // 1634683_at // 1636221_a_at // 1636815_a_at // 1637850_at // 1638871_at // 1639072_at // 1639984_at	1.79566	0.0222343
RNvM_UP_959__BP_244	244	GO:0034622	biological_process	cellular macromolecular complex assembly	31	296	18952	959	1623463_at // 1623580_at // 1624639_at // 1626125_at // 1626208_at // 1626492_s_at // 1627197_at // 1627419_at // 1627729_s_at // 1627796_s_at // 1628801_at // 1629111_at // 1630269_s_at // 1630393_a_at // 1631516_s_at // 1631630_at // 1632370_at // 1633335_at // 1635039_at // 1635664_at // 1635666_at // 1635840_s_at // 1636221_a_at // 1636530_s_at // 1638486_at // 1638752_s_at // 1639503_at // 1…	1.04942	0.0228264
RNvM_UP_959__BP_245	245	GO:0007169	biological_process	transmembrane receptor protein tyrosine kinase signaling pathway	18	130	18952	959	1623324_at // 1623967_at // 1624899_at // 1625775_a_at // 1626006_at // 1627453_s_at // 1627470_at // 1629767_s_at // 1630393_a_at // 1631594_s_at // 1631638_at // 1632698_at // 1632784_at // 1633335_at // 1634063_a_at // 1638143_a_at // 1640470_s_at // 1640867_s_at	1.45223	0.0237326
RNvM_UP_959__BP_246	246	GO:0006350	biological_process	transcription	50	572	18952	959	1622981_at // 1623324_at // 1623415_at // 1623453_at // 1623909_s_at // 1623954_s_at // 1627394_s_at // 1627445_s_at // 1628275_at // 1628385_a_at // 1628801_at // 1628840_at // 1629111_at // 1629229_a_at // 1629359_at // 1629866_at // 1630269_s_at // 1630626_at // 1630638_at // 1631516_s_at // 1631579_a_at // 1631742_s_at // 1632370_at // 1632698_at // 1633556_s_at // 1633792_a_at // 1634052_s_a…	0.78866	0.0240842
RNvM_UP_959__BP_247	247	GO:0030718	biological_process	germ-line stem cell maintenance	7	21	18952	959	1633556_s_at // 1633805_a_at // 1634683_at // 1634766_at // 1636221_a_at // 1636960_a_at // 1638871_at	2.71971	0.0242479
RNvM_UP_959__BP_248	248	GO:0006887	biological_process	exocytosis	13	75	18952	959	1623235_at // 1627197_at // 1627410_at // 1630393_a_at // 1632989_a_at // 1635021_at // 1635186_at // 1636575_s_at // 1636866_at // 1637089_at // 1638635_at // 1639396_s_at // 1639459_a_at	1.7763	0.024473
RNvM_UP_959__BP_249	249	GO:0007126	biological_process	meiosis	21	167	18952	959	1625034_s_at // 1626039_at // 1626637_a_at // 1627377_at // 1627419_at // 1628172_at // 1628489_at // 1631630_at // 1631742_s_at // 1634052_s_at // 1634258_at // 1634604_at // 1635186_at // 1636092_a_at // 1636189_at // 1636765_at // 1637214_a_at // 1638041_at // 1638635_at // 1639029_at // 1641324_at	1.31329	0.0248431
RNvM_UP_959__BP_250	250	GO:0051327	biological_process	M phase of meiotic cell cycle	21	167	18952	959	1625034_s_at // 1626039_at // 1626637_a_at // 1627377_at // 1627419_at // 1628172_at // 1628489_at // 1631630_at // 1631742_s_at // 1634052_s_at // 1634258_at // 1634604_at // 1635186_at // 1636092_a_at // 1636189_at // 1636765_at // 1637214_a_at // 1638041_at // 1638635_at // 1639029_at // 1641324_at	1.31329	0.0248431
RNvM_UP_959__BP_251	251	GO:0006470	biological_process	protein amino acid dephosphorylation	16	108	18952	959	1623602_a_at // 1623837_at // 1625775_a_at // 1625851_s_at // 1629947_at // 1633682_a_at // 1633918_s_at // 1635137_a_at // 1635842_at // 1637641_at // 1638043_a_at // 1638438_a_at // 1638875_at // 1638898_at // 1639757_at // 1641147_s_at	1.54979	0.025248
RNvM_UP_959__BP_252	252	GO:0001709	biological_process	cell fate determination	20	155	18952	959	1623909_s_at // 1626902_a_at // 1627394_s_at // 1627445_s_at // 1627453_s_at // 1628210_at // 1628694_a_at // 1629020_s_at // 1629227_at // 1629229_a_at // 1632698_at // 1633745_a_at // 1634370_a_at // 1636221_a_at // 1636815_a_at // 1637850_at // 1637917_s_at // 1638871_at // 1639984_at // 1640867_s_at	1.35048	0.025248
RNvM_UP_959__BP_253	253	GO:0035282	biological_process	segmentation	22	180	18952	959	1623324_at // 1623415_at // 1623463_at // 1624899_at // 1625775_a_at // 1626006_at // 1626719_a_at // 1627445_s_at // 1629020_s_at // 1632698_at // 1632784_at // 1633335_at // 1633792_a_at // 1633805_a_at // 1634370_a_at // 1634766_at // 1636302_s_at // 1636721_at // 1638012_at // 1639072_at // 1639692_s_at // 1640892_a_at	1.27225	0.0254862
RNvM_UP_959__BP_254	254	GO:0045927	biological_process	positive regulation of growth	8	29	18952	959	1624899_at // 1625048_at // 1628651_a_at // 1631594_s_at // 1633805_a_at // 1634083_at // 1634683_at // 1636221_a_at	2.44669	0.0257028
RNvM_UP_959__BP_255	255	GO:0000226	biological_process	microtubule cytoskeleton organization	32	313	18952	959	1623185_s_at // 1623580_at // 1624639_at // 1625034_s_at // 1625851_s_at // 1626125_at // 1626902_a_at // 1627325_at // 1627377_at // 1627491_at // 1627567_at // 1627864_at // 1627999_s_at // 1628172_at // 1628318_at // 1628694_a_at // 1629012_at // 1629227_at // 1629805_at // 1629901_at // 1631630_at // 1632494_at // 1633745_a_at // 1634509_s_at // 1635399_s_at // 1636189_at // 1636822_s_at // 1…	1.01466	0.0258657
RNvM_UP_959__BP_256	256	GO:0006950	biological_process	response to stress	45	500	18952	959	1623256_at // 1623343_at // 1623415_at // 1623762_at // 1623772_a_at // 1624230_s_at // 1624637_at // 1625012_s_at // 1625048_at // 1625675_a_at // 1625947_at // 1625974_at // 1626052_at // 1627377_at // 1627538_at // 1627704_a_at // 1627970_at // 1628229_at // 1628651_a_at // 1628694_a_at // 1629229_a_at // 1629362_at // 1630638_at // 1631594_s_at // 1632720_at // 1632989_a_at // 1634083_at // 1…	0.830744	0.0258657
RNvM_UP_959__BP_257	257	GO:0003008	biological_process	system process	52	607	18952	959	1623235_at // 1624649_a_at // 1625048_at // 1625691_at // 1625742_at // 1626902_a_at // 1626993_at // 1627102_at // 1627197_at // 1627410_at // 1627711_at // 1628077_at // 1628152_at // 1628323_s_at // 1628377_s_at // 1628651_a_at // 1628694_a_at // 1629115_s_at // 1630393_a_at // 1630537_a_at // 1632390_at // 1632985_at // 1632989_a_at // 1633805_a_at // 1634083_at // 1634683_at // 1635186_at //…	0.759562	0.027328
RNvM_UP_959__BP_258	258	GO:0008293	biological_process	torso signaling pathway	9	38	18952	959	1623324_at // 1623967_at // 1624899_at // 1625775_a_at // 1626006_at // 1630393_a_at // 1632698_at // 1632784_at // 1633335_at	2.22667	0.0282644
RNvM_UP_959__BP_259	259	GO:0035088	biological_process	establishment or maintenance of apical/basal cell polarity	9	38	18952	959	1623473_at // 1624899_at // 1625116_at // 1629115_s_at // 1629227_at // 1636575_s_at // 1637017_at // 1640247_at // 1641448_a_at	2.22667	0.0282644
RNvM_UP_959__BP_260	260	GO:0048638	biological_process	regulation of developmental growth	9	38	18952	959	1628489_at // 1629115_s_at // 1631594_s_at // 1633805_a_at // 1634683_at // 1635875_at // 1636221_a_at // 1637785_at // 1640247_at	2.22667	0.0282644
RNvM_UP_959__BP_261	261	GO:0022610	biological_process	biological adhesion	27	247	18952	959	1623602_a_at // 1623755_at // 1623873_at // 1624165_a_at // 1624183_a_at // 1625116_at // 1625825_at // 1626934_a_at // 1628336_a_at // 1628743_at // 1629020_s_at // 1629227_at // 1629839_a_at // 1631183_at // 1631340_at // 1632666_at // 1633918_s_at // 1634290_a_at // 1634443_a_at // 1635591_at // 1637017_at // 1637641_at // 1639459_a_at // 1639761_s_at // 1640547_at // 1641324_at // 1641575_at	1.1112	0.0283623
RNvM_UP_959__BP_262	262	GO:0007041	biological_process	lysosomal transport	6	15	18952	959	1623139_at // 1624284_a_at // 1630393_a_at // 1631509_a_at // 1632429_at // 1634291_at	2.98275	0.0286329
RNvM_UP_959__BP_263	263	GO:0007409	biological_process	axonogenesis	26	234	18952	959	1623463_at // 1623602_a_at // 1624183_a_at // 1624970_s_at // 1626492_s_at // 1626637_a_at // 1626774_s_at // 1626993_at // 1627191_a_at // 1627445_s_at // 1628336_a_at // 1630271_at // 1633488_at // 1633556_s_at // 1633745_a_at // 1634290_a_at // 1635591_at // 1636281_at // 1636866_at // 1637619_s_at // 1638438_a_at // 1638871_at // 1639139_a_at // 1639503_at // 1640547_at // 1641324_at	1.13475	0.0286731
RNvM_UP_959__BP_264	264	GO:0051258	biological_process	protein polymerization	7	22	18952	959	1623463_at // 1623580_at // 1626125_at // 1626492_s_at // 1631630_at // 1636530_s_at // 1639503_at	2.6526	0.028771
RNvM_UP_959__BP_265	265	GO:0006997	biological_process	nucleus organization	11	57	18952	959	1623919_a_at // 1625034_s_at // 1626405_at // 1628172_at // 1631742_s_at // 1634052_s_at // 1634258_at // 1636189_at // 1636765_at // 1636787_s_at // 1638041_at	1.93122	0.0299282
RNvM_UP_959__BP_266	266	GO:0048729	biological_process	tissue morphogenesis	13	78	18952	959	1623415_at // 1623463_at // 1624899_at // 1627454_a_at // 1629229_a_at // 1631579_a_at // 1631780_at // 1634063_a_at // 1639139_a_at // 1639273_s_at // 1639692_s_at // 1640867_s_at // 1641452_a_at	1.71971	0.0319453
RNvM_UP_959__BP_267	267	GO:0002164	biological_process	larval development	13	78	18952	959	1624899_at // 1627470_at // 1627704_a_at // 1629115_s_at // 1629229_a_at // 1630415_at // 1631013_at // 1631594_s_at // 1633556_s_at // 1634766_at // 1637217_at // 1639072_at // 1640867_s_at	1.71971	0.0319453
RNvM_UP_959__BP_268	268	GO:0010628	biological_process	positive regulation of gene expression	17	123	18952	959	1622981_at // 1623324_at // 1623365_at // 1623415_at // 1624230_s_at // 1627796_s_at // 1628275_at // 1629229_a_at // 1633792_a_at // 1634157_at // 1634370_a_at // 1635305_s_at // 1636020_s_at // 1636831_s_at // 1637850_at // 1639692_s_at // 1640161_at	1.44962	0.0322678
RNvM_UP_959__BP_269	269	GO:0045935	biological_process	positive regulation of nucleobase, nucleoside, nucleotide and nucleic acid metabolic process	17	123	18952	959	1622981_at // 1623324_at // 1623365_at // 1623415_at // 1624230_s_at // 1627796_s_at // 1628275_at // 1629229_a_at // 1633792_a_at // 1634157_at // 1634370_a_at // 1635305_s_at // 1636020_s_at // 1636831_s_at // 1637850_at // 1639692_s_at // 1640161_at	1.44962	0.0322678
RNvM_UP_959__BP_270	270	GO:0045941	biological_process	positive regulation of transcription	17	123	18952	959	1622981_at // 1623324_at // 1623365_at // 1623415_at // 1624230_s_at // 1627796_s_at // 1628275_at // 1629229_a_at // 1633792_a_at // 1634157_at // 1634370_a_at // 1635305_s_at // 1636020_s_at // 1636831_s_at // 1637850_at // 1639692_s_at // 1640161_at	1.44962	0.0322678
RNvM_UP_959__BP_271	271	GO:0009968	biological_process	negative regulation of signal transduction	16	113	18952	959	1625114_at // 1626617_at // 1627394_s_at // 1629423_at // 1629767_s_at // 1630393_a_at // 1633554_at // 1633556_s_at // 1634071_at // 1634766_at // 1635960_at // 1636141_s_at // 1636302_s_at // 1636815_a_at // 1637641_at // 1637785_at	1.4845	0.0369872
RNvM_UP_959__BP_272	272	GO:0007369	biological_process	gastrulation	13	80	18952	959	1623415_at // 1624899_at // 1627470_at // 1629020_s_at // 1629227_at // 1629229_a_at // 1631780_at // 1634034_at // 1634063_a_at // 1634904_s_at // 1638438_a_at // 1639692_s_at // 1640867_s_at	1.68319	0.0388806
RNvM_UP_959__BP_273	273	GO:0008283	biological_process	cell proliferation	20	162	18952	959	1623185_s_at // 1623189_at // 1624899_at // 1625116_at // 1627491_at // 1627567_at // 1628732_at // 1629115_s_at // 1629227_at // 1629839_a_at // 1631340_at // 1631638_at // 1635659_at // 1635960_at // 1636815_a_at // 1636831_s_at // 1638143_a_at // 1639072_at // 1639761_s_at // 1639984_at	1.28675	0.0389749
RNvM_UP_959__BP_274	274	GO:0010648	biological_process	negative regulation of cell communication	16	114	18952	959	1625114_at // 1626617_at // 1627394_s_at // 1629423_at // 1629767_s_at // 1630393_a_at // 1633554_at // 1633556_s_at // 1634071_at // 1634766_at // 1635960_at // 1636141_s_at // 1636302_s_at // 1636815_a_at // 1637641_at // 1637785_at	1.47179	0.0398586
RNvM_UP_959__BP_275	275	GO:0016079	biological_process	synaptic vesicle exocytosis	11	60	18952	959	1623235_at // 1627197_at // 1630393_a_at // 1632989_a_at // 1635186_at // 1636575_s_at // 1636866_at // 1637089_at // 1638635_at // 1639396_s_at // 1639459_a_at	1.85722	0.0417985
RNvM_UP_959__BP_276	276	GO:0016081	biological_process	synaptic vesicle docking during exocytosis	7	24	18952	959	1623235_at // 1635186_at // 1636575_s_at // 1636866_at // 1637089_at // 1638635_at // 1639459_a_at	2.52707	0.0422375
RNvM_UP_959__BP_277	277	GO:0042221	biological_process	response to chemical stimulus	33	340	18952	959	1622981_at // 1623256_at // 1623873_at // 1624649_a_at // 1625048_at // 1625183_at // 1625691_at // 1627538_at // 1627773_a_at // 1628651_a_at // 1628659_at // 1629115_s_at // 1629839_a_at // 1629859_s_at // 1631340_at // 1631594_s_at // 1632989_a_at // 1634083_at // 1635021_at // 1635039_at // 1635960_at // 1635969_at // 1636020_s_at // 1636572_at // 1636788_a_at // 1636822_s_at // 1637312_a_at …	0.939679	0.0447975
RNvM_UP_959__BP_278	278	GO:0007163	biological_process	establishment or maintenance of cell polarity	17	128	18952	959	1623463_at // 1623473_at // 1624899_at // 1625116_at // 1625775_a_at // 1627454_a_at // 1627470_at // 1629020_s_at // 1629115_s_at // 1629227_at // 1636575_s_at // 1637017_at // 1639072_at // 1639189_at // 1639459_a_at // 1640247_at // 1641448_a_at	1.39214	0.0462008
RNvM_UP_959__BP_279	279	GO:0006904	biological_process	vesicle docking during exocytosis	8	33	18952	959	1623235_at // 1627197_at // 1635186_at // 1636575_s_at // 1636866_at // 1637089_at // 1638635_at // 1639459_a_at	2.26028	0.0478809
RNvM_UP_959__BP_280	280	GO:0022406	biological_process	membrane docking	8	33	18952	959	1623235_at // 1627197_at // 1635186_at // 1636575_s_at // 1636866_at // 1637089_at // 1638635_at // 1639459_a_at	2.26028	0.0478809
RNvM_UP_959__BP_281	281	GO:0048278	biological_process	vesicle docking	8	33	18952	959	1623235_at // 1627197_at // 1635186_at // 1636575_s_at // 1636866_at // 1637089_at // 1638635_at // 1639459_a_at	2.26028	0.0478809
RNvM_UP_959__BP_282	282	GO:0032318	biological_process	regulation of Ras GTPase activity	9	42	18952	959	1624387_at // 1624589_a_at // 1625146_a_at // 1629943_at // 1631687_at // 1633082_at // 1634858_s_at // 1640561_at // 1641554_at	2.08228	0.0483297
RNvM_UP_959__BP_283	283	GO:0045132	biological_process	meiotic chromosome segregation	13	83	18952	959	1626637_a_at // 1627419_at // 1631630_at // 1631742_s_at // 1634052_s_at // 1634258_at // 1636092_a_at // 1636189_at // 1636765_at // 1638041_at // 1638635_at // 1639029_at // 1641324_at	1.63008	0.0501267
RNvM_UP_959__BP_284	284	GO:0048588	biological_process	developmental cell growth	5	11	18952	959	1624899_at // 1625048_at // 1628651_a_at // 1630271_at // 1634083_at	3.16717	0.0520695
RNvM_UP_959__BP_285	285	GO:0031532	biological_process	actin cytoskeleton reorganization	5	11	18952	959	1626492_s_at // 1626902_a_at // 1633243_at // 1634904_s_at // 1638871_at	3.16717	0.0520695
RNvM_UP_959__BP_286	286	GO:0022416	biological_process	bristle development	11	63	18952	959	1626492_s_at // 1626902_a_at // 1626993_at // 1628489_at // 1629012_at // 1630271_at // 1631579_a_at // 1634370_a_at // 1635101_at // 1639273_s_at // 1640892_a_at	1.78683	0.0568723
RNvM_UP_959__BP_287	287	GO:0007411	biological_process	axon guidance	20	169	18952	959	1623602_a_at // 1624183_a_at // 1626637_a_at // 1626774_s_at // 1626993_at // 1627191_a_at // 1627445_s_at // 1633488_at // 1633556_s_at // 1633745_a_at // 1634290_a_at // 1635591_at // 1636281_at // 1636866_at // 1637619_s_at // 1638438_a_at // 1639139_a_at // 1639503_at // 1640547_at // 1641324_at	1.22572	0.0585082
RNvM_UP_959__BP_288	288	GO:0007349	biological_process	cellularization	13	85	18952	959	1622999_at // 1623185_s_at // 1623919_a_at // 1626163_s_at // 1626425_at // 1626902_a_at // 1628210_at // 1634904_s_at // 1637214_a_at // 1638871_at // 1639071_a_at // 1639985_s_at // 1641607_at	1.59572	0.059589
RNvM_UP_959__BP_289	289	GO:0010557	biological_process	positive regulation of macromolecule biosynthetic process	17	132	18952	959	1622981_at // 1623324_at // 1623365_at // 1623415_at // 1624230_s_at // 1627796_s_at // 1628275_at // 1629229_a_at // 1633792_a_at // 1634157_at // 1634370_a_at // 1635305_s_at // 1636020_s_at // 1636831_s_at // 1637850_at // 1639692_s_at // 1640161_at	1.34774	0.0604456
RNvM_UP_959__BP_290	290	GO:0009953	biological_process	dorsal/ventral pattern formation	16	121	18952	959	1623415_at // 1624165_a_at // 1625775_a_at // 1625974_at // 1627470_at // 1628229_at // 1628489_at // 1629012_at // 1630806_at // 1633805_a_at // 1634766_at // 1636221_a_at // 1636302_s_at // 1637850_at // 1639692_s_at // 1641312_at	1.38581	0.0656083
RNvM_UP_959__BP_291	291	GO:0007059	biological_process	chromosome segregation	18	146	18952	959	1626637_a_at // 1627419_at // 1627999_s_at // 1628112_at // 1631630_at // 1631742_s_at // 1634052_s_at // 1634209_at // 1634258_at // 1634604_at // 1636092_a_at // 1636189_at // 1636765_at // 1638041_at // 1638635_at // 1639029_at // 1639876_a_at // 1641324_at	1.28478	0.0676047
RNvM_UP_959__BP_292	292	GO:0045167	biological_process	asymmetric protein localization during cell fate commitment	6	19	18952	959	1623185_s_at // 1627325_at // 1627491_at // 1627704_a_at // 1629227_at // 1639984_at	2.64171	0.0692196
RNvM_UP_959__BP_293	293	GO:0001754	biological_process	eye photoreceptor cell differentiation	17	134	18952	959	1624899_at // 1625775_a_at // 1626006_at // 1626902_a_at // 1627394_s_at // 1627410_at // 1627453_s_at // 1628155_at // 1630341_at // 1631579_a_at // 1632784_at // 1633335_at // 1637312_a_at // 1637917_s_at // 1639072_at // 1640892_a_at // 1641312_at	1.32605	0.0692196
RNvM_UP_959__BP_294	294	GO:0048741	biological_process	skeletal muscle fiber development	9	45	18952	959	1626591_at // 1628385_a_at // 1630271_at // 1630537_a_at // 1631013_at // 1637380_s_at // 1640409_at // 1640497_at // 1641452_a_at	1.98275	0.0704868
RNvM_UP_959__BP_295	295	GO:0019538	biological_process	protein metabolic process	138	2088	18952	959	1623189_at // 1623473_at // 1623493_at // 1623602_a_at // 1623762_at // 1623837_at // 1624165_a_at // 1624230_s_at // 1624240_at // 1624301_at // 1624464_s_at // 1624742_a_at // 1624905_at // 1624970_s_at // 1625183_at // 1625287_at // 1625543_s_at // 1625566_a_at // 1625617_at // 1625775_a_at // 1625851_s_at // 1625974_at // 1626006_at // 1626052_at // 1626271_at // 1626323_s_at // 1626570_s_at …	0.385294	0.0714242
RNvM_UP_959__BP_296	296	GO:0040008	biological_process	regulation of growth	14	99	18952	959	1624899_at // 1625048_at // 1627470_at // 1628489_at // 1628651_a_at // 1629115_s_at // 1631594_s_at // 1633805_a_at // 1634083_at // 1634683_at // 1635875_at // 1636221_a_at // 1637785_at // 1640247_at	1.48267	0.0737243
RNvM_UP_959__BP_297	297	GO:0006886	biological_process	intracellular protein transport	22	200	18952	959	1623139_at // 1623583_at // 1624050_at // 1624284_a_at // 1624899_at // 1625502_at // 1626208_at // 1626945_at // 1627354_at // 1627454_a_at // 1628152_at // 1628377_s_at // 1630393_a_at // 1630839_at // 1631509_a_at // 1633100_a_at // 1634289_at // 1635186_at // 1635260_at // 1638673_at // 1639072_at // 1639985_s_at	1.12025	0.0764708
RNvM_UP_959__BP_298	298	GO:0045570	biological_process	regulation of imaginal disc growth	6	20	18952	959	1628489_at // 1629115_s_at // 1631594_s_at // 1636221_a_at // 1637785_at // 1640247_at	2.56771	0.084317
RNvM_UP_959__BP_299	299	GO:0007568	biological_process	aging	13	90	18952	959	1623139_at // 1623772_a_at // 1625048_at // 1625947_at // 1628651_a_at // 1629362_at // 1631509_a_at // 1632989_a_at // 1634083_at // 1634289_at // 1634509_s_at // 1639045_at // 1641607_at	1.51326	0.0888344
RNvM_UP_959__BP_300	300	GO:0008340	biological_process	determination of adult life span	13	90	18952	959	1623139_at // 1623772_a_at // 1625048_at // 1625947_at // 1628651_a_at // 1629362_at // 1631509_a_at // 1632989_a_at // 1634083_at // 1634289_at // 1634509_s_at // 1639045_at // 1641607_at	1.51326	0.0888344
RNvM_UP_959__BP_301	301	GO:0010259	biological_process	multicellular organismal aging	13	90	18952	959	1623139_at // 1623772_a_at // 1625048_at // 1625947_at // 1628651_a_at // 1629362_at // 1631509_a_at // 1632989_a_at // 1634083_at // 1634289_at // 1634509_s_at // 1639045_at // 1641607_at	1.51326	0.0888344
RNvM_UP_959__BP_302	302	GO:0044267	biological_process	cellular protein metabolic process	136	2068	18952	959	1623189_at // 1623473_at // 1623493_at // 1623602_a_at // 1623837_at // 1624165_a_at // 1624230_s_at // 1624240_at // 1624301_at // 1624464_s_at // 1624742_a_at // 1624905_at // 1624970_s_at // 1625183_at // 1625287_at // 1625543_s_at // 1625566_a_at // 1625617_at // 1625775_a_at // 1625851_s_at // 1625974_at // 1626006_at // 1626052_at // 1626271_at // 1626323_s_at // 1626570_s_at // 1626857_at …	0.378118	0.0888344
RNvM_UP_959__BP_303	303	GO:0009948	biological_process	anterior/posterior axis specification	17	138	18952	959	1623324_at // 1623415_at // 1624899_at // 1625775_a_at // 1626006_at // 1628172_at // 1628210_at // 1630806_at // 1632698_at // 1632784_at // 1633335_at // 1633805_a_at // 1637398_a_at // 1639692_s_at // 1641300_s_at // 1641312_at // 1641448_a_at	1.28361	0.0888344
RNvM_UP_959__BP_304	304	GO:0035222	biological_process	wing disc pattern formation	9	47	18952	959	1623909_s_at // 1624165_a_at // 1627445_s_at // 1628489_at // 1629012_at // 1634683_at // 1636221_a_at // 1636302_s_at // 1637850_at	1.92001	0.0888344
RNvM_UP_959__BP_305	305	GO:0016568	biological_process	chromatin modification	17	138	18952	959	1623954_s_at // 1624301_at // 1627796_s_at // 1628275_at // 1629359_at // 1629866_at // 1631742_s_at // 1632277_a_at // 1633792_a_at // 1634052_s_at // 1634258_at // 1634555_at // 1635305_s_at // 1636765_at // 1636831_s_at // 1638041_at // 1640433_a_at	1.28361	0.0888344
RNvM_UP_959__BP_306	306	GO:0042065	biological_process	glial cell growth	4	7	18952	959	1624899_at // 1625048_at // 1628651_a_at // 1634083_at	3.49732	0.0888344
RNvM_UP_959__BP_307	307	GO:0042066	biological_process	perineurial glial growth	4	7	18952	959	1624899_at // 1625048_at // 1628651_a_at // 1634083_at	3.49732	0.0888344
RNvM_UP_959__BP_308	308	GO:0007067	biological_process	mitosis	17	138	18952	959	1625034_s_at // 1627377_at // 1627567_at // 1627999_s_at // 1628172_at // 1628275_at // 1631630_at // 1632494_at // 1634209_at // 1634604_at // 1635186_at // 1635305_s_at // 1635875_at // 1636189_at // 1637214_a_at // 1639029_at // 1639876_a_at	1.28361	0.0888344
RNvM_UP_959__BP_309	309	GO:0048639	biological_process	positive regulation of developmental growth	4	7	18952	959	1631594_s_at // 1633805_a_at // 1634683_at // 1636221_a_at	3.49732	0.0888344
RNvM_UP_959__BP_310	310	GO:0000087	biological_process	M phase of mitotic cell cycle	17	139	18952	959	1625034_s_at // 1627377_at // 1627567_at // 1627999_s_at // 1628172_at // 1628275_at // 1631630_at // 1632494_at // 1634209_at // 1634604_at // 1635186_at // 1635305_s_at // 1635875_at // 1636189_at // 1637214_a_at // 1639029_at // 1639876_a_at	1.2732	0.0926924
RNvM_UP_959__BP_311	311	GO:0009991	biological_process	response to extracellular stimulus	7	29	18952	959	1625947_at // 1629839_a_at // 1631340_at // 1632989_a_at // 1635143_at // 1636822_s_at // 1639761_s_at	2.25405	0.0935548
RNvM_UP_959__BP_312	312	GO:0031667	biological_process	response to nutrient levels	7	29	18952	959	1625947_at // 1629839_a_at // 1631340_at // 1632989_a_at // 1635143_at // 1636822_s_at // 1639761_s_at	2.25405	0.0935548
RNvM_UP_959__BP_313	313	GO:0044255	biological_process	cellular lipid metabolic process	25	246	18952	959	1616608_a_at // 1623069_s_at // 1623555_at // 1625257_s_at // 1625637_at // 1625949_at // 1626566_at // 1627102_at // 1627589_s_at // 1627711_at // 1627773_a_at // 1631594_s_at // 1634509_s_at // 1635002_at // 1635502_at // 1637217_at // 1637461_at // 1638012_at // 1638040_at // 1638043_a_at // 1638995_at // 1639396_s_at // 1639757_at // 1640496_at // 1641147_s_at	1.00602	0.0952368
RNvM_UP_959__BP_314	314	GO:0001763	biological_process	morphogenesis of a branching structure	10	58	18952	959	1624899_at // 1625775_a_at // 1627470_at // 1627711_at // 1629020_s_at // 1633745_a_at // 1634063_a_at // 1634858_s_at // 1636221_a_at // 1637641_at	1.76862	0.0952368
RNvM_UP_959__BP_315	315	GO:0043087	biological_process	regulation of GTPase activity	9	48	18952	959	1624387_at // 1624589_a_at // 1625146_a_at // 1629943_at // 1631687_at // 1633082_at // 1634858_s_at // 1640561_at // 1641554_at	1.88964	0.0970565
RNvM_UP_959__BP_316	316	GO:0045664	biological_process	regulation of neuron differentiation	11	69	18952	959	1624899_at // 1625775_a_at // 1626637_a_at // 1627394_s_at // 1627470_at // 1630341_at // 1631579_a_at // 1633745_a_at // 1634443_a_at // 1634904_s_at // 1641452_a_at	1.65558	0.0973679
RNvM_UP_959__BP_317	317	GO:0007143	biological_process	female meiosis	11	69	18952	959	1625034_s_at // 1626637_a_at // 1627377_at // 1627419_at // 1628172_at // 1635186_at // 1636092_a_at // 1636189_at // 1638635_at // 1639029_at // 1641324_at	1.65558	0.0973679
RNvM_UP_959__BP_318	318	GO:0035050	biological_process	embryonic heart tube development	6	21	18952	959	1626774_s_at // 1629229_a_at // 1629839_a_at // 1631340_at // 1634370_a_at // 1639761_s_at	2.49732	0.0973679
RNvM_UP_959__CC_1	319	GO:0005623	cellular_component	cell	500	6543	18952	959	1616608_a_at // 1622907_at // 1622981_at // 1622999_at // 1623039_at // 1623069_s_at // 1623139_at // 1623158_s_at // 1623185_s_at // 1623225_s_at // 1623235_at // 1623320_at // 1623324_at // 1623333_a_at // 1623345_at // 1623365_at // 1623402_at // 1623415_at // 1623453_at // 1623463_at // 1623473_at // 1623516_s_at // 1623580_at // 1623583_at // 1623602_a_at // 1623722_at // 1623755_at // 16237…	0.594723	2.14709e-24
RNvM_UP_959__CC_2	320	GO:0044464	cellular_component	cell part	500	6543	18952	959	1616608_a_at // 1622907_at // 1622981_at // 1622999_at // 1623039_at // 1623069_s_at // 1623139_at // 1623158_s_at // 1623185_s_at // 1623225_s_at // 1623235_at // 1623320_at // 1623324_at // 1623333_a_at // 1623345_at // 1623365_at // 1623402_at // 1623415_at // 1623453_at // 1623463_at // 1623473_at // 1623516_s_at // 1623580_at // 1623583_at // 1623602_a_at // 1623722_at // 1623755_at // 16237…	0.594723	2.14709e-24
RNvM_UP_959__CC_3	321	GO:0005622	cellular_component	intracellular	388	4843	18952	959	1616608_a_at // 1622907_at // 1622981_at // 1622999_at // 1623069_s_at // 1623139_at // 1623158_s_at // 1623185_s_at // 1623225_s_at // 1623235_at // 1623320_at // 1623324_at // 1623333_a_at // 1623345_at // 1623365_at // 1623402_at // 1623415_at // 1623453_at // 1623463_at // 1623473_at // 1623580_at // 1623583_at // 1623722_at // 1623762_at // 1623837_at // 1623909_s_at // 1623919_a_at // 16239…	0.662903	1.02489e-19
RNvM_UP_959__CC_4	322	GO:0044424	cellular_component	intracellular part	330	4390	18952	959	1616608_a_at // 1622907_at // 1622981_at // 1622999_at // 1623069_s_at // 1623139_at // 1623185_s_at // 1623225_s_at // 1623235_at // 1623320_at // 1623324_at // 1623333_a_at // 1623345_at // 1623365_at // 1623402_at // 1623415_at // 1623453_at // 1623463_at // 1623473_at // 1623580_at // 1623583_at // 1623722_at // 1623762_at // 1623837_at // 1623909_s_at // 1623919_a_at // 1623954_s_at // 16241…	0.570992	8.78754e-12
RNvM_UP_959__CC_5	323	GO:0043226	cellular_component	organelle	267	3602	18952	959	1622907_at // 1622981_at // 1622999_at // 1623069_s_at // 1623139_at // 1623185_s_at // 1623320_at // 1623324_at // 1623333_a_at // 1623345_at // 1623365_at // 1623402_at // 1623415_at // 1623453_at // 1623463_at // 1623580_at // 1623583_at // 1623722_at // 1623762_at // 1623837_at // 1623909_s_at // 1623919_a_at // 1623954_s_at // 1624215_s_at // 1624230_s_at // 1624263_at // 1624284_a_at // 162…	0.550789	3.09095e-08
RNvM_UP_959__CC_6	324	GO:0043229	cellular_component	intracellular organelle	266	3600	18952	959	1622907_at // 1622981_at // 1622999_at // 1623069_s_at // 1623139_at // 1623185_s_at // 1623320_at // 1623324_at // 1623333_a_at // 1623345_at // 1623365_at // 1623402_at // 1623415_at // 1623453_at // 1623463_at // 1623580_at // 1623583_at // 1623722_at // 1623762_at // 1623837_at // 1623909_s_at // 1623919_a_at // 1623954_s_at // 1624215_s_at // 1624230_s_at // 1624263_at // 1624284_a_at // 162…	0.546177	4.62612e-08
RNvM_UP_959__CC_7	325	GO:0005886	cellular_component	plasma membrane	92	948	18952	959	1623158_s_at // 1623602_a_at // 1623755_at // 1623772_a_at // 1623873_at // 1624165_a_at // 1624183_a_at // 1624899_at // 1625023_a_at // 1625210_a_at // 1625691_at // 1626719_a_at // 1626774_s_at // 1627410_at // 1627453_s_at // 1627454_a_at // 1627458_at // 1627491_at // 1627711_at // 1628152_at // 1628323_s_at // 1628336_a_at // 1628363_at // 1628377_s_at // 1628487_s_at // 1628489_at // 16286…	0.939494	2.93442e-06
RNvM_UP_959__CC_8	326	GO:0005737	cellular_component	cytoplasm	194	2550	18952	959	1616608_a_at // 1622907_at // 1622999_at // 1623069_s_at // 1623139_at // 1623185_s_at // 1623225_s_at // 1623235_at // 1623324_at // 1623345_at // 1623402_at // 1623415_at // 1623463_at // 1623473_at // 1623762_at // 1623919_a_at // 1624165_a_at // 1624215_s_at // 1624230_s_at // 1624471_s_at // 1624517_at // 1624559_a_at // 1624685_at // 1624931_at // 1624984_at // 1625004_at // 1625034_s_at //…	0.588307	3.02909e-06
RNvM_UP_959__CC_9	327	GO:0005856	cellular_component	cytoskeleton	53	425	18952	959	1622999_at // 1623185_s_at // 1623402_at // 1623463_at // 1623580_at // 1623837_at // 1624471_s_at // 1625034_s_at // 1625210_a_at // 1626125_at // 1626163_s_at // 1626390_at // 1626425_at // 1626492_s_at // 1626731_at // 1626902_a_at // 1627191_a_at // 1627325_at // 1627377_at // 1627454_a_at // 1627864_at // 1628155_at // 1628172_at // 1629020_s_at // 1629805_at // 1629901_at // 1630193_at // 1…	1.30128	3.82944e-06
RNvM_UP_959__CC_10	328	GO:0005938	cellular_component	cell cortex	20	84	18952	959	1622999_at // 1623235_at // 1623473_at // 1624165_a_at // 1626425_at // 1627491_at // 1627704_a_at // 1628732_at // 1629227_at // 1631579_a_at // 1634904_s_at // 1635618_at // 1636815_a_at // 1636866_at // 1637214_a_at // 1637398_a_at // 1637710_at // 1638635_at // 1639984_at // 1641452_a_at	2.23429	2.0756e-05
RNvM_UP_959__CC_11	329	GO:0043227	cellular_component	membrane-bounded organelle	220	3079	18952	959	1622907_at // 1622981_at // 1623069_s_at // 1623139_at // 1623185_s_at // 1623320_at // 1623324_at // 1623333_a_at // 1623345_at // 1623365_at // 1623415_at // 1623453_at // 1623463_at // 1623583_at // 1623722_at // 1623762_at // 1623909_s_at // 1623919_a_at // 1623954_s_at // 1624215_s_at // 1624230_s_at // 1624263_at // 1624284_a_at // 1624301_at // 1624517_at // 1624559_a_at // 1624589_a_at //…	0.497789	2.19617e-05
RNvM_UP_959__CC_12	330	GO:0005634	cellular_component	nucleus	152	1948	18952	959	1622981_at // 1623320_at // 1623324_at // 1623333_a_at // 1623365_at // 1623415_at // 1623453_at // 1623463_at // 1623583_at // 1623722_at // 1623762_at // 1623909_s_at // 1623919_a_at // 1623954_s_at // 1624215_s_at // 1624230_s_at // 1624263_at // 1624284_a_at // 1624301_at // 1624559_a_at // 1624589_a_at // 1624639_at // 1624742_a_at // 1624970_s_at // 1625210_a_at // 1625298_at // 1625543_s_a…	0.624825	2.87855e-05
RNvM_UP_959__CC_13	331	GO:0044448	cellular_component	cell cortex part	15	48	18952	959	1622999_at // 1623235_at // 1626425_at // 1627491_at // 1627704_a_at // 1628732_at // 1629227_at // 1634904_s_at // 1636815_a_at // 1636866_at // 1637214_a_at // 1637710_at // 1638635_at // 1639984_at // 1641452_a_at	2.6266	4.07132e-05
RNvM_UP_959__CC_14	332	GO:0043231	cellular_component	intracellular membrane-bounded organelle	218	3076	18952	959	1622907_at // 1622981_at // 1623069_s_at // 1623139_at // 1623185_s_at // 1623320_at // 1623324_at // 1623333_a_at // 1623345_at // 1623365_at // 1623415_at // 1623453_at // 1623463_at // 1623583_at // 1623722_at // 1623762_at // 1623909_s_at // 1623919_a_at // 1623954_s_at // 1624215_s_at // 1624230_s_at // 1624263_at // 1624284_a_at // 1624301_at // 1624517_at // 1624559_a_at // 1624589_a_at //…	0.48602	4.32721e-05
RNvM_UP_959__CC_15	333	GO:0016020	cellular_component	membrane	192	2734	18952	959	1623039_at // 1623139_at // 1623158_s_at // 1623345_at // 1623516_s_at // 1623602_a_at // 1623755_at // 1623772_a_at // 1623873_at // 1623919_a_at // 1624165_a_at // 1624183_a_at // 1624899_at // 1624905_at // 1624984_at // 1625023_a_at // 1625072_s_at // 1625114_at // 1625210_a_at // 1625257_s_at // 1625640_a_at // 1625691_at // 1625740_at // 1625950_a_at // 1626208_at // 1626271_at // 1626617_a…	0.47284	0.000421038
RNvM_UP_959__CC_16	334	GO:0044430	cellular_component	cytoskeletal part	38	320	18952	959	1622999_at // 1623185_s_at // 1623402_at // 1623580_at // 1624471_s_at // 1625034_s_at // 1626125_at // 1626163_s_at // 1626425_at // 1626492_s_at // 1626731_at // 1626902_a_at // 1627325_at // 1627377_at // 1627864_at // 1628155_at // 1628172_at // 1629805_at // 1629901_at // 1631630_at // 1632494_at // 1633243_at // 1633554_at // 1633745_a_at // 1634250_at // 1634306_at // 1634604_at // 1634904…	1.23067	0.000652988
RNvM_UP_959__CC_17	335	GO:0043228	cellular_component	non-membrane-bounded organelle	86	1011	18952	959	1622981_at // 1622999_at // 1623185_s_at // 1623402_at // 1623463_at // 1623580_at // 1623837_at // 1624215_s_at // 1624230_s_at // 1624471_s_at // 1624559_a_at // 1625034_s_at // 1625210_a_at // 1625543_s_at // 1626125_at // 1626163_s_at // 1626390_at // 1626425_at // 1626492_s_at // 1626731_at // 1626902_a_at // 1627191_a_at // 1627325_at // 1627377_at // 1627419_at // 1627454_a_at // 1627567_a…	0.749373	0.000739913
RNvM_UP_959__CC_18	336	GO:0043232	cellular_component	intracellular non-membrane-bounded organelle	86	1011	18952	959	1622981_at // 1622999_at // 1623185_s_at // 1623402_at // 1623463_at // 1623580_at // 1623837_at // 1624215_s_at // 1624230_s_at // 1624471_s_at // 1624559_a_at // 1625034_s_at // 1625210_a_at // 1625543_s_at // 1626125_at // 1626163_s_at // 1626390_at // 1626425_at // 1626492_s_at // 1626731_at // 1626902_a_at // 1627191_a_at // 1627325_at // 1627377_at // 1627419_at // 1627454_a_at // 1627567_a…	0.749373	0.000739913
RNvM_UP_959__CC_19	337	GO:0044444	cellular_component	cytoplasmic part	140	1910	18952	959	1616608_a_at // 1622907_at // 1622999_at // 1623069_s_at // 1623139_at // 1623185_s_at // 1623235_at // 1623345_at // 1623473_at // 1623762_at // 1623919_a_at // 1624165_a_at // 1624230_s_at // 1624517_at // 1624559_a_at // 1624685_at // 1624931_at // 1624984_at // 1625004_at // 1625034_s_at // 1625114_at // 1625116_at // 1625183_at // 1625210_a_at // 1625543_s_at // 1625949_at // 1625974_at // 1…	0.534602	0.00147257
RNvM_UP_959__CC_20	338	GO:0044459	cellular_component	plasma membrane part	47	470	18952	959	1624165_a_at // 1625023_a_at // 1625210_a_at // 1626774_s_at // 1627454_a_at // 1627458_at // 1627491_at // 1627711_at // 1628152_at // 1628323_s_at // 1628336_a_at // 1628363_at // 1628377_s_at // 1628487_s_at // 1628489_at // 1628659_at // 1629020_s_at // 1629115_s_at // 1629227_at // 1629767_s_at // 1629839_a_at // 1630341_at // 1631340_at // 1632207_a_at // 1633745_a_at // 1633763_at // 16342…	0.982747	0.00267703
RNvM_UP_959__CC_21	339	GO:0043234	cellular_component	protein complex	108	1419	18952	959	1616608_a_at // 1622981_at // 1622999_at // 1623185_s_at // 1623235_at // 1623365_at // 1623402_at // 1623453_at // 1623580_at // 1623762_at // 1624517_at // 1624742_a_at // 1624970_s_at // 1625023_a_at // 1625210_a_at // 1625617_at // 1625851_s_at // 1625949_at // 1625974_at // 1626125_at // 1626135_s_at // 1626163_s_at // 1626208_at // 1626425_at // 1626492_s_at // 1626731_at // 1626934_a_at //…	0.588904	0.00352223
RNvM_UP_959__CC_22	340	GO:0005912	cellular_component	adherens junction	14	75	18952	959	1627454_a_at // 1628336_a_at // 1629020_s_at // 1629115_s_at // 1629227_at // 1629767_s_at // 1630341_at // 1632207_a_at // 1633745_a_at // 1637014_at // 1637017_at // 1639139_a_at // 1639189_at // 1639459_a_at	1.88321	0.00856106
RNvM_UP_959__CC_23	341	GO:0044422	cellular_component	organelle part	137	1969	18952	959	1622981_at // 1622999_at // 1623139_at // 1623185_s_at // 1623333_a_at // 1623345_at // 1623365_at // 1623402_at // 1623453_at // 1623463_at // 1623580_at // 1623722_at // 1623919_a_at // 1624215_s_at // 1624471_s_at // 1624559_a_at // 1624639_at // 1624742_a_at // 1624970_s_at // 1624984_at // 1625034_s_at // 1625114_at // 1625210_a_at // 1626125_at // 1626135_s_at // 1626163_s_at // 1626208_at …	0.45946	0.0133295
RNvM_UP_959__CC_24	342	GO:0044446	cellular_component	intracellular organelle part	136	1966	18952	959	1622981_at // 1622999_at // 1623139_at // 1623185_s_at // 1623333_a_at // 1623345_at // 1623365_at // 1623402_at // 1623453_at // 1623463_at // 1623580_at // 1623722_at // 1623919_a_at // 1624215_s_at // 1624471_s_at // 1624559_a_at // 1624639_at // 1624742_a_at // 1624970_s_at // 1624984_at // 1625034_s_at // 1625114_at // 1625210_a_at // 1626125_at // 1626135_s_at // 1626163_s_at // 1626208_at …	0.451091	0.0170816
RNvM_UP_959__CC_25	343	GO:0015630	cellular_component	microtubule cytoskeleton	27	246	18952	959	1623185_s_at // 1623580_at // 1625034_s_at // 1626125_at // 1626731_at // 1626902_a_at // 1627325_at // 1627377_at // 1627864_at // 1628155_at // 1628172_at // 1629805_at // 1629901_at // 1631630_at // 1632494_at // 1633243_at // 1633554_at // 1633745_a_at // 1634306_at // 1634604_at // 1636189_at // 1636530_s_at // 1636960_a_at // 1639305_a_at // 1639503_at // 1639876_a_at // 1641312_at	1.11705	0.0271821
RNvM_UP_959__CC_26	344	GO:0005768	cellular_component	endosome	8	30	18952	959	1623139_at // 1626774_s_at // 1626902_a_at // 1630393_a_at // 1632429_at // 1636221_a_at // 1636575_s_at // 1639858_s_at	2.39778	0.0299643
RNvM_UP_959__CC_27	345	GO:0005815	cellular_component	microtubule organizing center	11	58	18952	959	1625034_s_at // 1626125_at // 1626902_a_at // 1627325_at // 1627377_at // 1628172_at // 1629805_at // 1632494_at // 1633243_at // 1636189_at // 1636960_a_at	1.90613	0.0333672
RNvM_UP_959__CC_28	346	GO:0032991	cellular_component	macromolecular complex	126	1843	18952	959	1616608_a_at // 1622981_at // 1622999_at // 1623185_s_at // 1623235_at // 1623333_a_at // 1623365_at // 1623402_at // 1623453_at // 1623580_at // 1623722_at // 1623762_at // 1624230_s_at // 1624517_at // 1624639_at // 1624742_a_at // 1624970_s_at // 1625023_a_at // 1625210_a_at // 1625543_s_at // 1625617_at // 1625851_s_at // 1625949_at // 1625974_at // 1626125_at // 1626135_s_at // 1626163_s_at …	0.434115	0.0401524
RNvM_UP_959__CC_29	347	GO:0005819	cellular_component	spindle	12	70	18952	959	1623580_at // 1625034_s_at // 1627377_at // 1627864_at // 1628172_at // 1629901_at // 1632494_at // 1633745_a_at // 1634604_at // 1636189_at // 1639305_a_at // 1639876_a_at	1.76035	0.0408531
RNvM_UP_959__CC_30	348	GO:0005813	cellular_component	centrosome	10	50	18952	959	1625034_s_at // 1626902_a_at // 1627325_at // 1627377_at // 1628172_at // 1629805_at // 1632494_at // 1633243_at // 1636189_at // 1636960_a_at	1.98275	0.0409374
RNvM_UP_959__CC_31	349	GO:0005604	cellular_component	basement membrane	6	17	18952	959	1625116_at // 1625825_at // 1626934_a_at // 1632666_at // 1639229_at // 1641324_at	2.80218	0.0459328
RNvM_UP_959__CC_32	350	GO:0044420	cellular_component	extracellular matrix part	6	19	18952	959	1625116_at // 1625825_at // 1626934_a_at // 1632666_at // 1639229_at // 1641324_at	2.64171	0.0692196
RNvM_UP_959__CC_33	351	GO:0005694	cellular_component	chromosome	32	340	18952	959	1622981_at // 1624215_s_at // 1624559_a_at // 1627419_at // 1627567_at // 1627999_s_at // 1628112_at // 1628275_at // 1628694_a_at // 1628984_s_at // 1629866_at // 1630638_at // 1631742_s_at // 1633335_at // 1634052_s_at // 1634258_at // 1634604_at // 1635305_s_at // 1635666_at // 1635840_s_at // 1636161_at // 1636189_at // 1636721_at // 1636765_at // 1637917_s_at // 1638041_at // 1638919_at // 1…	0.895285	0.0784054
RNvM_UP_959__CC_34	352	GO:0044427	cellular_component	chromosomal part	26	258	18952	959	1624215_s_at // 1624559_a_at // 1627419_at // 1627567_at // 1627999_s_at // 1628112_at // 1628275_at // 1631742_s_at // 1633335_at // 1634052_s_at // 1634258_at // 1634604_at // 1635305_s_at // 1635666_at // 1635840_s_at // 1636161_at // 1636189_at // 1636721_at // 1636765_at // 1638041_at // 1638919_at // 1639029_at // 1639185_at // 1639876_a_at // 1641153_a_at // 1641342_at	0.993888	0.0888344
RNvM_UP_959__CC_35	353	GO:0030140	cellular_component	trans-Golgi network transport vesicle	4	7	18952	959	1626902_a_at // 1628152_at // 1638673_at // 1639985_s_at	3.49732	0.0888344
RNvM_UP_959__CC_36	354	GO:0005874	cellular_component	microtubule	15	114	18952	959	1623580_at // 1625034_s_at // 1626125_at // 1626731_at // 1627377_at // 1628155_at // 1631630_at // 1633554_at // 1633745_a_at // 1634306_at // 1634604_at // 1636530_s_at // 1639305_a_at // 1639503_at // 1641312_at	1.37868	0.0908759
RNvM_UP_959__CC_37	355	GO:0005911	cellular_component	cell-cell junction	11	69	18952	959	1627454_a_at // 1628323_s_at // 1628336_a_at // 1628363_at // 1629020_s_at // 1629115_s_at // 1629227_at // 1637014_at // 1637017_at // 1639459_a_at // 1640798_a_at	1.65558	0.0973679
RNvM_UP_959__MF_1	356	GO:0005515	molecular_function	protein binding	497	5815	18952	959	1622907_at // 1622981_at // 1622999_at // 1623088_at // 1623139_at // 1623185_s_at // 1623207_at // 1623235_at // 1623320_at // 1623324_at // 1623365_at // 1623402_at // 1623404_at // 1623415_at // 1623453_at // 1623463_at // 1623473_at // 1623516_s_at // 1623583_at // 1623602_a_at // 1623722_at // 1623728_at // 1623755_at // 1623762_at // 1623837_at // 1623873_at // 1623896_a_at // 1623909_s_at …	0.756214	2.68447e-36
RNvM_UP_959__MF_2	357	GO:0005488	molecular_function	binding	642	8714	18952	959	1616608_a_at // 1622907_at // 1622981_at // 1622999_at // 1623069_s_at // 1623088_at // 1623139_at // 1623158_s_at // 1623185_s_at // 1623189_at // 1623207_at // 1623235_at // 1623320_at // 1623324_at // 1623333_a_at // 1623343_at // 1623365_at // 1623402_at // 1623404_at // 1623415_at // 1623453_at // 1623463_at // 1623473_at // 1623516_s_at // 1623555_at // 1623572_at // 1623580_at // 1623583_a…	0.541986	1.12488e-33
RNvM_UP_959__MF_3	358	GO:0008092	molecular_function	cytoskeletal protein binding	42	277	18952	959	1623185_s_at // 1623402_at // 1623463_at // 1623837_at // 1624931_at // 1625034_s_at // 1625210_a_at // 1625543_s_at // 1626125_at // 1626492_s_at // 1626637_a_at // 1626888_at // 1626934_a_at // 1627191_a_at // 1627377_at // 1627454_a_at // 1628155_at // 1628172_at // 1628987_at // 1629012_at // 1629015_a_at // 1629020_s_at // 1630193_at // 1631979_at // 1632494_at // 1633108_at // 1633554_at //…	1.58325	1.03914e-06
RNvM_UP_959__MF_4	359	GO:0030234	molecular_function	enzyme regulator activity	51	390	18952	959	1623583_at // 1624122_a_at // 1624387_at // 1624589_a_at // 1624680_a_at // 1625048_at // 1625146_a_at // 1625281_at // 1625675_a_at // 1625851_s_at // 1626591_at // 1626666_s_at // 1626682_s_at // 1626908_at // 1627566_a_at // 1628229_at // 1628651_a_at // 1628694_a_at // 1628915_s_at // 1629423_at // 1629779_at // 1629859_s_at // 1629886_s_at // 1629943_at // 1629947_at // 1630619_at // 1631618…	1.36977	1.91829e-06
RNvM_UP_959__MF_5	360	GO:0008270	molecular_function	zinc ion binding	111	1273	18952	959	1622981_at // 1623139_at // 1623583_at // 1623762_at // 1623906_at // 1623940_at // 1623968_at // 1624230_s_at // 1624272_at // 1624301_at // 1624387_at // 1624481_a_at // 1624589_a_at // 1624639_at // 1624905_at // 1625017_at // 1625298_at // 1625556_at // 1625566_a_at // 1625617_at // 1625907_at // 1626039_at // 1626239_at // 1626259_at // 1626617_at // 1626673_s_at // 1626857_at // 1627426_at …	0.785075	1.37394e-05
RNvM_UP_959__MF_6	361	GO:0003779	molecular_function	actin binding	30	177	18952	959	1623185_s_at // 1623402_at // 1623463_at // 1624931_at // 1625210_a_at // 1626492_s_at // 1626637_a_at // 1626888_at // 1626934_a_at // 1627191_a_at // 1627454_a_at // 1628155_at // 1628987_at // 1629012_at // 1629015_a_at // 1630193_at // 1631979_at // 1633108_at // 1633745_a_at // 1634204_at // 1637214_a_at // 1637398_a_at // 1637557_a_at // 1637710_at // 1638763_at // 1638871_at // 1639623_at …	1.74396	1.48288e-05
RNvM_UP_959__MF_7	362	GO:0030695	molecular_function	GTPase regulator activity	30	181	18952	959	1624122_a_at // 1624387_at // 1624589_a_at // 1624680_a_at // 1625048_at // 1625146_a_at // 1625675_a_at // 1626591_at // 1626666_s_at // 1626682_s_at // 1628651_a_at // 1628915_s_at // 1629423_at // 1629859_s_at // 1629943_at // 1631687_at // 1633082_at // 1633335_at // 1633757_s_at // 1634034_at // 1634083_at // 1634858_s_at // 1634904_s_at // 1637284_at // 1637327_at // 1639074_at // 1639984_a…	1.71172	2.12809e-05
RNvM_UP_959__MF_8	363	GO:0005083	molecular_function	small GTPase regulator activity	25	138	18952	959	1624122_a_at // 1624387_at // 1624589_a_at // 1624680_a_at // 1625048_at // 1625146_a_at // 1625675_a_at // 1626591_at // 1628651_a_at // 1628915_s_at // 1629423_at // 1629859_s_at // 1629943_at // 1631687_at // 1633082_at // 1633335_at // 1633757_s_at // 1634034_at // 1634083_at // 1634858_s_at // 1634904_s_at // 1637284_at // 1639074_at // 1640561_at // 1641554_at	1.84001	5.05106e-05
RNvM_UP_959__MF_9	364	GO:0003824	molecular_function	catalytic activity	301	4575	18952	959	1616608_a_at // 1622999_at // 1623069_s_at // 1623158_s_at // 1623185_s_at // 1623189_at // 1623256_at // 1623324_at // 1623333_a_at // 1623343_at // 1623473_at // 1623493_at // 1623555_at // 1623580_at // 1623602_a_at // 1623762_at // 1623837_at // 1624050_at // 1624165_a_at // 1624240_at // 1624263_at // 1624272_at // 1624301_at // 1624332_s_at // 1624464_s_at // 1624517_at // 1624638_a_at // 1…	0.378739	7.45036e-05
RNvM_UP_959__MF_10	365	GO:0005096	molecular_function	GTPase activator activity	19	91	18952	959	1624122_a_at // 1624387_at // 1624589_a_at // 1625048_at // 1625146_a_at // 1626666_s_at // 1628651_a_at // 1629859_s_at // 1629943_at // 1631687_at // 1633082_at // 1634034_at // 1634083_at // 1634858_s_at // 1637284_at // 1639984_at // 1640561_at // 1641461_at // 1641554_at	2.04481	0.000194394
RNvM_UP_959__MF_11	366	GO:0043169	molecular_function	cation binding	151	2014	18952	959	1622981_at // 1623139_at // 1623158_s_at // 1623583_at // 1623762_at // 1623873_at // 1623906_at // 1623940_at // 1623968_at // 1624230_s_at // 1624272_at // 1624301_at // 1624387_at // 1624481_a_at // 1624517_at // 1624589_a_at // 1624637_at // 1624639_at // 1624685_at // 1624905_at // 1625017_at // 1625114_at // 1625298_at // 1625556_at // 1625566_a_at // 1625617_at // 1625740_at // 1625825_at …	0.567232	0.000240709
RNvM_UP_959__MF_12	367	GO:0043167	molecular_function	ion binding	159	2152	18952	959	1622981_at // 1623139_at // 1623158_s_at // 1623583_at // 1623762_at // 1623873_at // 1623906_at // 1623940_at // 1623968_at // 1624230_s_at // 1624272_at // 1624301_at // 1624387_at // 1624481_a_at // 1624517_at // 1624589_a_at // 1624637_at // 1624639_at // 1624685_at // 1624905_at // 1625017_at // 1625114_at // 1625183_at // 1625298_at // 1625556_at // 1625566_a_at // 1625617_at // 1625740_at …	0.546096	0.000267678
RNvM_UP_959__MF_13	368	GO:0003924	molecular_function	GTPase activity	24	147	18952	959	1622999_at // 1623580_at // 1624899_at // 1626125_at // 1626425_at // 1626902_a_at // 1627491_at // 1627668_s_at // 1628427_a_at // 1629839_a_at // 1630083_at // 1631183_at // 1631340_at // 1632429_at // 1634386_s_at // 1634443_a_at // 1636025_at // 1636530_s_at // 1638864_at // 1639332_at // 1639503_at // 1639761_s_at // 1639956_at // 1641687_at	1.68997	0.000382865
RNvM_UP_959__MF_14	369	GO:0016773	molecular_function	phosphotransferase activity, alcohol group as acceptor	48	447	18952	959	1623189_at // 1623473_at // 1623762_at // 1624464_s_at // 1625183_at // 1625974_at // 1626006_at // 1626079_a_at // 1626570_s_at // 1627325_at // 1627470_at // 1628487_s_at // 1628969_s_at // 1629233_s_at // 1629473_at // 1629767_s_at // 1629805_at // 1629886_s_at // 1630341_at // 1631594_s_at // 1632130_s_at // 1632485_a_at // 1633805_a_at // 1634509_s_at // 1635502_at // 1636173_s_at // 1636189…	1.08551	0.000512753
RNvM_UP_959__MF_15	370	GO:0046872	molecular_function	metal ion binding	153	2086	18952	959	1622981_at // 1623139_at // 1623158_s_at // 1623583_at // 1623762_at // 1623873_at // 1623906_at // 1623940_at // 1623968_at // 1624230_s_at // 1624272_at // 1624301_at // 1624387_at // 1624481_a_at // 1624589_a_at // 1624637_at // 1624639_at // 1624685_at // 1624905_at // 1625017_at // 1625114_at // 1625183_at // 1625298_at // 1625556_at // 1625566_a_at // 1625617_at // 1625740_at // 1625825_at …	0.53554	0.000596051
RNvM_UP_959__MF_16	371	GO:0046914	molecular_function	transition metal ion binding	125	1627	18952	959	1622981_at // 1623139_at // 1623583_at // 1623762_at // 1623906_at // 1623940_at // 1623968_at // 1624230_s_at // 1624272_at // 1624301_at // 1624387_at // 1624481_a_at // 1624589_a_at // 1624637_at // 1624639_at // 1624905_at // 1625017_at // 1625114_at // 1625298_at // 1625556_at // 1625566_a_at // 1625617_at // 1625907_at // 1626039_at // 1626239_at // 1626259_at // 1626617_at // 1626673_s_at …	0.602461	0.000660788
RNvM_UP_959__MF_17	372	GO:0008047	molecular_function	enzyme activator activity	20	115	18952	959	1624122_a_at // 1624387_at // 1624589_a_at // 1625048_at // 1625146_a_at // 1626666_s_at // 1628651_a_at // 1629859_s_at // 1629943_at // 1631687_at // 1633082_at // 1634034_at // 1634083_at // 1634858_s_at // 1637284_at // 1639071_a_at // 1639984_at // 1640561_at // 1641461_at // 1641554_at	1.78111	0.000988473
RNvM_UP_959__MF_18	373	GO:0005057	molecular_function	receptor signaling protein activity	16	76	18952	959	1623189_at // 1623602_a_at // 1625775_a_at // 1626006_at // 1627470_at // 1627677_s_at // 1628969_s_at // 1630341_at // 1633556_s_at // 1633805_a_at // 1634683_at // 1635260_at // 1636173_s_at // 1636221_a_at // 1639072_at // 1640409_at	2.05675	0.00100456
RNvM_UP_959__MF_19	374	GO:0015631	molecular_function	tubulin binding	15	67	18952	959	1623185_s_at // 1625034_s_at // 1625543_s_at // 1626125_at // 1626637_a_at // 1627377_at // 1628172_at // 1632494_at // 1633554_at // 1633745_a_at // 1637214_a_at // 1637398_a_at // 1637710_at // 1639305_a_at // 1641312_at	2.14548	0.00101124
RNvM_UP_959__MF_20	375	GO:0016301	molecular_function	kinase activity	51	511	18952	959	1623189_at // 1623473_at // 1623762_at // 1624464_s_at // 1625183_at // 1625974_at // 1626006_at // 1626079_a_at // 1626570_s_at // 1627325_at // 1627470_at // 1628487_s_at // 1628969_s_at // 1629233_s_at // 1629473_at // 1629767_s_at // 1629805_at // 1629886_s_at // 1630341_at // 1630986_s_at // 1631594_s_at // 1632130_s_at // 1632196_at // 1632485_a_at // 1633805_a_at // 1634509_s_at // 1635502…	0.979921	0.00141886
RNvM_UP_959__MF_21	376	GO:0016772	molecular_function	transferase activity, transferring phosphorus-containing groups	59	627	18952	959	1623189_at // 1623473_at // 1623762_at // 1624272_at // 1624464_s_at // 1625183_at // 1625974_at // 1626006_at // 1626079_a_at // 1626570_s_at // 1627102_at // 1627325_at // 1627470_at // 1627711_at // 1628487_s_at // 1628969_s_at // 1629233_s_at // 1629473_at // 1629767_s_at // 1629805_at // 1629886_s_at // 1630341_at // 1630948_s_at // 1630986_s_at // 1631594_s_at // 1632130_s_at // 1632196_at …	0.894997	0.00151044
RNvM_UP_959__MF_22	377	GO:0004672	molecular_function	protein kinase activity	39	359	18952	959	1623189_at // 1623473_at // 1623762_at // 1624464_s_at // 1625183_at // 1625974_at // 1626006_at // 1626570_s_at // 1627325_at // 1627470_at // 1628969_s_at // 1629473_at // 1629767_s_at // 1629805_at // 1629886_s_at // 1630341_at // 1632130_s_at // 1632485_a_at // 1633805_a_at // 1636173_s_at // 1636189_at // 1636221_a_at // 1637085_at // 1637111_a_at // 1637380_s_at // 1637456_at // 1638143_a_a…	1.10224	0.00254652
RNvM_UP_959__MF_23	378	GO:0005099	molecular_function	Ras GTPase activator activity	13	58	18952	959	1624122_a_at // 1625048_at // 1625146_a_at // 1628651_a_at // 1629859_s_at // 1629943_at // 1631687_at // 1633082_at // 1634034_at // 1634083_at // 1634858_s_at // 1637284_at // 1640561_at	2.14713	0.00335659
RNvM_UP_959__MF_24	379	GO:0004713	molecular_function	protein tyrosine kinase activity	16	87	18952	959	1623473_at // 1624464_s_at // 1625183_at // 1626006_at // 1629473_at // 1629767_s_at // 1629805_at // 1637111_a_at // 1638143_a_at // 1638192_a_at // 1639072_at // 1639139_a_at // 1640470_s_at // 1640867_s_at // 1640892_a_at // 1641452_a_at	1.86173	0.00357933
RNvM_UP_959__MF_25	380	GO:0008134	molecular_function	transcription factor binding	18	112	18952	959	1623365_at // 1623954_s_at // 1626239_at // 1626902_a_at // 1629020_s_at // 1630083_at // 1632698_at // 1633792_a_at // 1634157_at // 1634443_a_at // 1634461_at // 1634954_at // 1635039_at // 1636141_s_at // 1636831_s_at // 1638830_at // 1638864_at // 1641160_s_at	1.66725	0.00563031
RNvM_UP_959__MF_26	381	GO:0017076	molecular_function	purine nucleotide binding	93	1194	18952	959	1622999_at // 1623069_s_at // 1623185_s_at // 1623189_at // 1623333_a_at // 1623343_at // 1623473_at // 1623580_at // 1624050_at // 1624464_s_at // 1624471_s_at // 1624589_a_at // 1624899_at // 1625183_at // 1625974_at // 1626006_at // 1626125_at // 1626163_s_at // 1626323_s_at // 1626425_at // 1626566_at // 1626902_a_at // 1627325_at // 1627470_at // 1627491_at // 1627668_s_at // 1627970_at // 1…	0.622247	0.00574759
RNvM_UP_959__MF_27	382	GO:0008017	molecular_function	microtubule binding	13	62	18952	959	1623185_s_at // 1625034_s_at // 1625543_s_at // 1626125_at // 1626637_a_at // 1628172_at // 1633554_at // 1633745_a_at // 1637214_a_at // 1637398_a_at // 1637710_at // 1639305_a_at // 1641312_at	2.05092	0.00584369
RNvM_UP_959__MF_28	383	GO:0004674	molecular_function	protein serine/threonine kinase activity	28	231	18952	959	1623189_at // 1623762_at // 1625183_at // 1625974_at // 1626006_at // 1626570_s_at // 1627325_at // 1627470_at // 1628969_s_at // 1629473_at // 1629805_at // 1629886_s_at // 1630341_at // 1632130_s_at // 1632485_a_at // 1633805_a_at // 1636173_s_at // 1636189_at // 1636221_a_at // 1637085_at // 1637380_s_at // 1637456_at // 1639349_at // 1639524_at // 1640409_at // 1640417_a_at // 1640892_a_at //…	1.26028	0.0060501
RNvM_UP_959__MF_29	384	GO:0000166	molecular_function	nucleotide binding	106	1416	18952	959	1622999_at // 1623069_s_at // 1623185_s_at // 1623189_at // 1623333_a_at // 1623343_at // 1623473_at // 1623580_at // 1623722_at // 1624050_at // 1624284_a_at // 1624464_s_at // 1624471_s_at // 1624589_a_at // 1624899_at // 1624984_at // 1625183_at // 1625974_at // 1626006_at // 1626125_at // 1626163_s_at // 1626323_s_at // 1626425_at // 1626566_at // 1626673_s_at // 1626902_a_at // 1627325_at //…	0.56499	0.00724611
RNvM_UP_959__MF_30	385	GO:0030528	molecular_function	transcription regulator activity	72	879	18952	959	1622981_at // 1623320_at // 1623365_at // 1623415_at // 1623453_at // 1623909_s_at // 1623954_s_at // 1624230_s_at // 1624742_a_at // 1625543_s_at // 1625907_at // 1626052_at // 1626239_at // 1626259_at // 1626673_s_at // 1627394_s_at // 1627445_s_at // 1627567_at // 1627668_s_at // 1628275_at // 1628385_a_at // 1628801_at // 1628840_at // 1628873_s_at // 1629111_at // 1629229_a_at // 1629286_s_a…	0.694881	0.0093667
RNvM_UP_959__MF_31	386	GO:0032553	molecular_function	ribonucleotide binding	87	1127	18952	959	1622999_at // 1623185_s_at // 1623189_at // 1623333_a_at // 1623343_at // 1623473_at // 1623580_at // 1624050_at // 1624464_s_at // 1624471_s_at // 1624589_a_at // 1624899_at // 1625183_at // 1625974_at // 1626006_at // 1626125_at // 1626163_s_at // 1626323_s_at // 1626425_at // 1626902_a_at // 1627325_at // 1627470_at // 1627491_at // 1627668_s_at // 1627970_at // 1628112_at // 1628427_a_at // 1…	0.609347	0.0120204
RNvM_UP_959__MF_32	387	GO:0032555	molecular_function	purine ribonucleotide binding	87	1127	18952	959	1622999_at // 1623185_s_at // 1623189_at // 1623333_a_at // 1623343_at // 1623473_at // 1623580_at // 1624050_at // 1624464_s_at // 1624471_s_at // 1624589_a_at // 1624899_at // 1625183_at // 1625974_at // 1626006_at // 1626125_at // 1626163_s_at // 1626323_s_at // 1626425_at // 1626902_a_at // 1627325_at // 1627470_at // 1627491_at // 1627668_s_at // 1627970_at // 1628112_at // 1628427_a_at // 1…	0.609347	0.0120204
RNvM_UP_959__MF_33	388	GO:0016787	molecular_function	hydrolase activity	150	2209	18952	959	1622999_at // 1623158_s_at // 1623185_s_at // 1623333_a_at // 1623343_at // 1623493_at // 1623580_at // 1623602_a_at // 1623837_at // 1624050_at // 1624165_a_at // 1624240_at // 1624332_s_at // 1624517_at // 1624638_a_at // 1624899_at // 1624905_at // 1625354_at // 1625543_s_at // 1625675_a_at // 1625756_at // 1625775_a_at // 1625851_s_at // 1626052_at // 1626125_at // 1626135_s_at // 1626271_at …	0.424316	0.0172723
RNvM_UP_959__MF_34	389	GO:0004725	molecular_function	protein tyrosine phosphatase activity	11	55	18952	959	1623602_a_at // 1623837_at // 1625775_a_at // 1633682_a_at // 1635842_at // 1638043_a_at // 1638438_a_at // 1638875_at // 1638898_at // 1639757_at // 1641147_s_at	1.98275	0.0243742
RNvM_UP_959__MF_35	390	GO:0016740	molecular_function	transferase activity	91	1226	18952	959	1623189_at // 1623256_at // 1623473_at // 1623762_at // 1624263_at // 1624272_at // 1624464_s_at // 1625183_at // 1625257_s_at // 1625974_at // 1626006_at // 1626079_a_at // 1626086_at // 1626221_at // 1626570_s_at // 1627102_at // 1627325_at // 1627352_at // 1627470_at // 1627589_s_at // 1627711_at // 1627796_s_at // 1628487_s_at // 1628969_s_at // 1629117_at // 1629233_s_at // 1629359_at // 162…	0.552727	0.025248
RNvM_UP_959__MF_36	391	GO:0016791	molecular_function	phosphatase activity	26	240	18952	959	1623602_a_at // 1623837_at // 1625756_at // 1625775_a_at // 1625851_s_at // 1629947_at // 1631742_s_at // 1633488_at // 1633682_a_at // 1633918_s_at // 1634052_s_at // 1634258_at // 1635137_a_at // 1635842_at // 1636765_at // 1637641_at // 1638041_at // 1638043_a_at // 1638438_a_at // 1638875_at // 1638898_at // 1639757_at // 1640265_a_at // 1641066_s_at // 1641147_s_at // 1641722_at	1.09822	0.0391155
RNvM_UP_959__MF_37	392	GO:0016564	molecular_function	transcription repressor activity	16	116	18952	959	1623415_at // 1623954_s_at // 1626259_at // 1626673_s_at // 1627394_s_at // 1627445_s_at // 1634683_at // 1634954_at // 1636141_s_at // 1636221_a_at // 1636721_at // 1637312_a_at // 1637850_at // 1637917_s_at // 1638830_at // 1639692_s_at	1.44669	0.0460283
RNvM_UP_959__MF_38	393	GO:0019787	molecular_function	small conjugating protein ligase activity	14	93	18952	959	1624970_s_at // 1625373_at // 1625556_at // 1625617_at // 1632309_at // 1632484_at // 1633186_s_at // 1634652_a_at // 1635377_at // 1635960_at // 1636302_s_at // 1636787_s_at // 1640247_at // 1641150_at	1.57287	0.0460283
RNvM_UP_959__MF_39	394	GO:0019899	molecular_function	enzyme binding	13	82	18952	959	1624970_s_at // 1626637_a_at // 1626993_at // 1629012_at // 1629015_a_at // 1629227_at // 1632784_at // 1633554_at // 1635875_at // 1636960_a_at // 1637327_at // 1639189_at // 1641452_a_at	1.64756	0.0460731
RNvM_UP_959__MF_40	395	GO:0004715	molecular_function	non-membrane spanning protein tyrosine kinase activity	5	11	18952	959	1623473_at // 1629767_s_at // 1637111_a_at // 1639072_at // 1639139_a_at	3.16717	0.0520695
RNvM_UP_959__MF_41	396	GO:0032561	molecular_function	guanyl ribonucleotide binding	24	220	18952	959	1622999_at // 1623580_at // 1624589_a_at // 1624899_at // 1626125_at // 1626425_at // 1626902_a_at // 1627491_at // 1627668_s_at // 1628427_a_at // 1629886_s_at // 1630083_at // 1631183_at // 1632429_at // 1634386_s_at // 1634443_a_at // 1636025_at // 1636530_s_at // 1637327_at // 1638864_at // 1639332_at // 1639503_at // 1639956_at // 1641687_at	1.10828	0.0543864
RNvM_UP_959__MF_42	397	GO:0004842	molecular_function	ubiquitin-protein ligase activity	13	84	18952	959	1624970_s_at // 1625373_at // 1625556_at // 1625617_at // 1632309_at // 1632484_at // 1633186_s_at // 1634652_a_at // 1635960_at // 1636302_s_at // 1636787_s_at // 1640247_at // 1641150_at	1.6128	0.0546162
RNvM_UP_959__MF_43	398	GO:0019001	molecular_function	guanyl nucleotide binding	24	221	18952	959	1622999_at // 1623580_at // 1624589_a_at // 1624899_at // 1626125_at // 1626425_at // 1626902_a_at // 1627491_at // 1627668_s_at // 1628427_a_at // 1629886_s_at // 1630083_at // 1631183_at // 1632429_at // 1634386_s_at // 1634443_a_at // 1636025_at // 1636530_s_at // 1637327_at // 1638864_at // 1639332_at // 1639503_at // 1639956_at // 1641687_at	1.10174	0.0571383
RNvM_UP_959__MF_44	399	GO:0042802	molecular_function	identical protein binding	19	157	18952	959	1623207_at // 1625291_s_at // 1625974_at // 1626082_at // 1626731_at // 1628101_s_at // 1630038_at // 1631790_at // 1634063_a_at // 1635355_a_at // 1636020_s_at // 1636788_a_at // 1637917_s_at // 1638126_at // 1639273_s_at // 1639986_at // 1640599_at // 1641031_s_at // 1641164_s_at	1.25798	0.0608951
RNvM_UP_959__MF_45	400	GO:0030554	molecular_function	adenyl nucleotide binding	74	993	18952	959	1623069_s_at // 1623185_s_at // 1623189_at // 1623333_a_at // 1623343_at // 1623473_at // 1624050_at // 1624464_s_at // 1624471_s_at // 1625183_at // 1625974_at // 1626006_at // 1626163_s_at // 1626323_s_at // 1626566_at // 1626902_a_at // 1627325_at // 1627470_at // 1627970_at // 1628112_at // 1628659_at // 1628831_at // 1628969_s_at // 1629048_s_at // 1629473_at // 1629767_s_at // 1629805_at //…	0.558479	0.0698125
RNvM_UP_959__MF_46	401	GO:0016563	molecular_function	transcription activator activity	15	111	18952	959	1623365_at // 1623415_at // 1626239_at // 1627567_at // 1628275_at // 1629229_a_at // 1631579_a_at // 1633792_a_at // 1634157_at // 1635305_s_at // 1636831_s_at // 1637850_at // 1639692_s_at // 1640161_at // 1641160_s_at	1.41715	0.0750437
RNvM_UP_959__MF_47	402	GO:0004721	molecular_function	phosphoprotein phosphatase activity	16	124	18952	959	1623602_a_at // 1623837_at // 1625775_a_at // 1625851_s_at // 1629947_at // 1633682_a_at // 1633918_s_at // 1635137_a_at // 1635842_at // 1637641_at // 1638043_a_at // 1638438_a_at // 1638875_at // 1638898_at // 1639757_at // 1641147_s_at	1.35048	0.0802071
RNvM_UP_959__MF_48	403	GO:0005525	molecular_function	GTP binding	23	217	18952	959	1622999_at // 1623580_at // 1624589_a_at // 1624899_at // 1626125_at // 1626425_at // 1626902_a_at // 1627491_at // 1627668_s_at // 1628427_a_at // 1630083_at // 1631183_at // 1632429_at // 1634386_s_at // 1634443_a_at // 1636025_at // 1636530_s_at // 1637327_at // 1638864_at // 1639332_at // 1639503_at // 1639956_at // 1641687_at	1.06669	0.0896142
RNvM_UP_959__MF_49	404	GO:0003677	molecular_function	DNA binding	76	1040	18952	959	1622981_at // 1623158_s_at // 1623320_at // 1623343_at // 1623415_at // 1623453_at // 1623909_s_at // 1623954_s_at // 1624685_at // 1625116_at // 1625543_s_at // 1625907_at // 1626052_at // 1627377_at // 1627394_s_at // 1627419_at // 1627445_s_at // 1627567_at // 1627668_s_at // 1627970_at // 1628112_at // 1628275_at // 1628385_a_at // 1628840_at // 1628873_s_at // 1628984_s_at // 1629229_a_at //…	0.530235	0.0926924
RNvM_UP_959__MF_50	405	GO:0003676	molecular_function	nucleic acid binding	131	1984	18952	959	1622981_at // 1623158_s_at // 1623320_at // 1623333_a_at // 1623343_at // 1623415_at // 1623453_at // 1623572_at // 1623583_at // 1623722_at // 1623762_at // 1623909_s_at // 1623954_s_at // 1623968_at // 1624215_s_at // 1624263_at // 1624272_at // 1624639_at // 1624685_at // 1624984_at // 1625116_at // 1625210_a_at // 1625298_at // 1625543_s_at // 1625556_at // 1625907_at // 1626039_at // 1626052…	0.383902	0.0935548
RNvM__Down__1025__BP_1	406	GO:0006412	biological_process	translation	166	400	18952	1025	1622898_a_at // 1622945_a_at // 1622995_at // 1623012_at // 1623150_at // 1623182_at // 1623193_at // 1623268_a_at // 1623366_at // 1623460_at // 1623588_at // 1623606_at // 1623644_s_at // 1623678_at // 1623754_s_at // 1623836_at // 1623914_at // 1623995_at // 1624008_at // 1624070_at // 1624337_at // 1624475_at // 1624529_at // 1624658_at // 1624792_at // 1624906_at // 1625078_at // 1625136_s_a…	2.93984	1.85835e-77
RNvM__Down__1025__BP_2	407	GO:0010467	biological_process	gene expression	252	1205	18952	1025	1622898_a_at // 1622945_a_at // 1622995_at // 1623012_at // 1623150_at // 1623182_at // 1623193_at // 1623194_at // 1623268_a_at // 1623366_at // 1623460_at // 1623588_at // 1623606_at // 1623644_s_at // 1623678_at // 1623754_s_at // 1623836_at // 1623914_at // 1623995_at // 1624008_at // 1624070_at // 1624103_at // 1624337_at // 1624475_at // 1624529_at // 1624658_at // 1624750_at // 1624792_at …	1.95112	5.2056e-68
RNvM__Down__1025__BP_3	408	GO:0008152	biological_process	metabolic process	532	4848	18952	1025	1622898_a_at // 1622945_a_at // 1622984_at // 1622995_at // 1623012_at // 1623020_at // 1623065_at // 1623150_at // 1623182_at // 1623193_at // 1623194_at // 1623268_a_at // 1623335_a_at // 1623366_at // 1623418_at // 1623422_a_at // 1623460_at // 1623470_at // 1623496_at // 1623588_at // 1623606_at // 1623644_s_at // 1623648_s_at // 1623664_at // 1623678_at // 1623689_a_at // 1623741_at // 16237…	1.02076	9.63327e-65
RNvM__Down__1025__BP_4	409	GO:0009058	biological_process	biosynthetic process	269	1488	18952	1025	1622898_a_at // 1622945_a_at // 1622995_at // 1623012_at // 1623150_at // 1623182_at // 1623193_at // 1623268_a_at // 1623366_at // 1623422_a_at // 1623460_at // 1623470_at // 1623588_at // 1623606_at // 1623644_s_at // 1623664_at // 1623678_at // 1623741_at // 1623754_s_at // 1623770_at // 1623792_a_at // 1623836_at // 1623864_at // 1623914_at // 1623995_at // 1624008_at // 1624070_at // 1624083…	1.74096	1.13636e-61
RNvM__Down__1025__BP_5	410	GO:0044237	biological_process	cellular metabolic process	476	4112	18952	1025	1622898_a_at // 1622945_a_at // 1622984_at // 1622995_at // 1623012_at // 1623065_at // 1623150_at // 1623182_at // 1623193_at // 1623194_at // 1623268_a_at // 1623366_at // 1623418_at // 1623422_a_at // 1623460_at // 1623470_at // 1623496_at // 1623588_at // 1623606_at // 1623644_s_at // 1623648_s_at // 1623664_at // 1623678_at // 1623689_a_at // 1623741_at // 1623754_s_at // 1623770_at // 16237…	1.09785	1.13636e-61
RNvM__Down__1025__BP_6	411	GO:0044249	biological_process	cellular biosynthetic process	260	1426	18952	1025	1622898_a_at // 1622945_a_at // 1622995_at // 1623012_at // 1623150_at // 1623182_at // 1623193_at // 1623268_a_at // 1623366_at // 1623422_a_at // 1623460_at // 1623470_at // 1623588_at // 1623606_at // 1623644_s_at // 1623678_at // 1623741_at // 1623754_s_at // 1623770_at // 1623792_a_at // 1623836_at // 1623914_at // 1623995_at // 1624008_at // 1624070_at // 1624083_s_at // 1624320_at // 16243…	1.75326	6.13637e-60
RNvM__Down__1025__BP_7	412	GO:0034960	biological_process	cellular biopolymer metabolic process	270	1586	18952	1025	1622898_a_at // 1622945_a_at // 1622995_at // 1623012_at // 1623150_at // 1623182_at // 1623193_at // 1623194_at // 1623268_a_at // 1623366_at // 1623460_at // 1623588_at // 1623606_at // 1623644_s_at // 1623678_at // 1623754_s_at // 1623836_at // 1623914_at // 1623995_at // 1624008_at // 1624070_at // 1624103_at // 1624320_at // 1624337_at // 1624475_at // 1624529_at // 1624658_at // 1624750_at …	1.65429	3.33763e-57
RNvM__Down__1025__BP_8	413	GO:0034961	biological_process	cellular biopolymer biosynthetic process	202	1040	18952	1025	1622898_a_at // 1622945_a_at // 1622995_at // 1623012_at // 1623150_at // 1623182_at // 1623193_at // 1623268_a_at // 1623366_at // 1623460_at // 1623588_at // 1623606_at // 1623644_s_at // 1623678_at // 1623754_s_at // 1623836_at // 1623914_at // 1623995_at // 1624008_at // 1624070_at // 1624320_at // 1624337_at // 1624475_at // 1624529_at // 1624658_at // 1624792_at // 1624906_at // 1625078_at …	1.8445	1.08631e-48
RNvM__Down__1025__BP_9	414	GO:0043284	biological_process	biopolymer biosynthetic process	202	1040	18952	1025	1622898_a_at // 1622945_a_at // 1622995_at // 1623012_at // 1623150_at // 1623182_at // 1623193_at // 1623268_a_at // 1623366_at // 1623460_at // 1623588_at // 1623606_at // 1623644_s_at // 1623678_at // 1623754_s_at // 1623836_at // 1623914_at // 1623995_at // 1624008_at // 1624070_at // 1624320_at // 1624337_at // 1624475_at // 1624529_at // 1624658_at // 1624792_at // 1624906_at // 1625078_at …	1.8445	1.08631e-48
RNvM__Down__1025__BP_10	415	GO:0034645	biological_process	cellular macromolecule biosynthetic process	207	1110	18952	1025	1622898_a_at // 1622945_a_at // 1622995_at // 1623012_at // 1623150_at // 1623182_at // 1623193_at // 1623268_a_at // 1623366_at // 1623460_at // 1623588_at // 1623606_at // 1623644_s_at // 1623678_at // 1623754_s_at // 1623836_at // 1623914_at // 1623995_at // 1624008_at // 1624070_at // 1624320_at // 1624337_at // 1624475_at // 1624529_at // 1624658_at // 1624792_at // 1624906_at // 1625078_at …	1.7858	1.27804e-47
RNvM__Down__1025__BP_11	416	GO:0009059	biological_process	macromolecule biosynthetic process	207	1111	18952	1025	1622898_a_at // 1622945_a_at // 1622995_at // 1623012_at // 1623150_at // 1623182_at // 1623193_at // 1623268_a_at // 1623366_at // 1623460_at // 1623588_at // 1623606_at // 1623644_s_at // 1623678_at // 1623754_s_at // 1623836_at // 1623914_at // 1623995_at // 1624008_at // 1624070_at // 1624320_at // 1624337_at // 1624475_at // 1624529_at // 1624658_at // 1624792_at // 1624906_at // 1625078_at …	1.7845	1.39644e-47
RNvM__Down__1025__BP_12	417	GO:0044238	biological_process	primary metabolic process	430	3940	18952	1025	1622898_a_at // 1622945_a_at // 1622995_at // 1623012_at // 1623065_at // 1623150_at // 1623182_at // 1623193_at // 1623194_at // 1623268_a_at // 1623366_at // 1623418_at // 1623422_a_at // 1623460_at // 1623496_at // 1623588_at // 1623606_at // 1623644_s_at // 1623648_s_at // 1623664_at // 1623678_at // 1623689_a_at // 1623741_at // 1623754_s_at // 1623770_at // 1623792_a_at // 1623836_at // 162…	1.01287	6.24819e-47
RNvM__Down__1025__BP_13	418	GO:0009987	biological_process	cellular process	586	6419	18952	1025	1622898_a_at // 1622923_at // 1622945_a_at // 1622947_s_at // 1622970_at // 1622984_at // 1622995_at // 1623012_at // 1623045_at // 1623065_at // 1623150_at // 1623182_at // 1623191_at // 1623193_at // 1623194_at // 1623244_at // 1623268_a_at // 1623326_a_at // 1623366_at // 1623418_at // 1623422_a_at // 1623460_at // 1623470_at // 1623496_at // 1623588_at // 1623605_a_at // 1623606_at // 1623644…	0.755278	6.92478e-47
RNvM__Down__1025__BP_14	419	GO:0043283	biological_process	biopolymer metabolic process	315	2427	18952	1025	1622898_a_at // 1622945_a_at // 1622995_at // 1623012_at // 1623065_at // 1623150_at // 1623182_at // 1623193_at // 1623194_at // 1623268_a_at // 1623366_at // 1623418_at // 1623460_at // 1623588_at // 1623606_at // 1623644_s_at // 1623678_at // 1623754_s_at // 1623836_at // 1623904_a_at // 1623914_at // 1623995_at // 1624008_at // 1624029_at // 1624070_at // 1624103_at // 1624320_at // 1624337_a…	1.2629	7.63629e-45
RNvM__Down__1025__BP_15	420	GO:0044260	biological_process	cellular macromolecule metabolic process	359	3215	18952	1025	1622898_a_at // 1622945_a_at // 1622995_at // 1623012_at // 1623065_at // 1623150_at // 1623182_at // 1623193_at // 1623194_at // 1623268_a_at // 1623366_at // 1623418_at // 1623460_at // 1623496_at // 1623588_at // 1623606_at // 1623644_s_at // 1623648_s_at // 1623678_at // 1623689_a_at // 1623754_s_at // 1623836_at // 1623849_s_at // 1623904_a_at // 1623914_at // 1623995_at // 1623998_at // 162…	1.04589	8.80437e-39
RNvM__Down__1025__BP_16	421	GO:0043170	biological_process	macromolecule metabolic process	361	3267	18952	1025	1622898_a_at // 1622945_a_at // 1622995_at // 1623012_at // 1623065_at // 1623150_at // 1623182_at // 1623193_at // 1623194_at // 1623268_a_at // 1623366_at // 1623418_at // 1623460_at // 1623496_at // 1623588_at // 1623606_at // 1623644_s_at // 1623648_s_at // 1623678_at // 1623689_a_at // 1623754_s_at // 1623836_at // 1623849_s_at // 1623904_a_at // 1623914_at // 1623995_at // 1623998_at // 162…	1.03076	3.93703e-38
RNvM__Down__1025__BP_17	422	GO:0034660	biological_process	ncRNA metabolic process	73	149	18952	1025	1622945_a_at // 1623193_at // 1623194_at // 1623460_at // 1624475_at // 1624750_at // 1625551_at // 1625878_at // 1626096_at // 1626444_at // 1626523_a_at // 1626818_at // 1627104_at // 1627111_at // 1627148_at // 1627528_at // 1627977_at // 1628188_at // 1628389_at // 1628596_at // 1628723_at // 1628813_at // 1629026_at // 1629388_s_at // 1629619_at // 1629662_at // 1629933_at // 1630324_at // 1…	3.17931	1.48133e-36
RNvM__Down__1025__BP_18	423	GO:0022613	biological_process	ribonucleoprotein complex biogenesis and assembly	70	158	18952	1025	1623194_at // 1623733_at // 1624008_at // 1624750_at // 1624779_at // 1624906_at // 1625078_at // 1626096_at // 1626153_at // 1626444_at // 1626818_at // 1627104_at // 1627111_at // 1627927_at // 1627977_at // 1628188_at // 1628723_at // 1629662_at // 1629933_at // 1630063_a_at // 1630208_at // 1630324_at // 1630438_at // 1630445_at // 1630519_at // 1630950_at // 1631093_at // 1631180_at // 16311…	3.03416	8.02585e-33
RNvM__Down__1025__BP_19	424	GO:0044267	biological_process	cellular protein metabolic process	253	2068	18952	1025	1622898_a_at // 1622945_a_at // 1622995_at // 1623012_at // 1623065_at // 1623150_at // 1623182_at // 1623193_at // 1623268_a_at // 1623366_at // 1623418_at // 1623460_at // 1623496_at // 1623588_at // 1623606_at // 1623644_s_at // 1623648_s_at // 1623678_at // 1623689_a_at // 1623754_s_at // 1623836_at // 1623849_s_at // 1623904_a_at // 1623914_at // 1623995_at // 1623998_at // 1624008_at // 162…	1.17763	1.42573e-30
RNvM__Down__1025__BP_20	425	GO:0042254	biological_process	ribosome biogenesis	49	67	18952	1025	1623194_at // 1623733_at // 1624750_at // 1624779_at // 1624906_at // 1626096_at // 1626444_at // 1626818_at // 1627104_at // 1627111_at // 1627977_at // 1628188_at // 1628723_at // 1629662_at // 1629933_at // 1630324_at // 1630438_at // 1630445_at // 1630950_at // 1631093_at // 1631180_at // 1631198_at // 1631214_at // 1632263_at // 1632850_at // 1633247_at // 1633283_at // 1633284_at // 1633466…	3.75727	5.40228e-30
RNvM__Down__1025__BP_21	426	GO:0019538	biological_process	protein metabolic process	253	2088	18952	1025	1622898_a_at // 1622945_a_at // 1622995_at // 1623012_at // 1623065_at // 1623150_at // 1623182_at // 1623193_at // 1623268_a_at // 1623366_at // 1623418_at // 1623460_at // 1623496_at // 1623588_at // 1623606_at // 1623644_s_at // 1623648_s_at // 1623678_at // 1623689_a_at // 1623754_s_at // 1623836_at // 1623849_s_at // 1623904_a_at // 1623914_at // 1623995_at // 1623998_at // 1624008_at // 162…	1.16374	5.60076e-30
RNvM__Down__1025__BP_22	427	GO:0016070	biological_process	RNA metabolic process	103	530	18952	1025	1622945_a_at // 1623193_at // 1623194_at // 1623460_at // 1624103_at // 1624475_at // 1624750_at // 1625551_at // 1625564_at // 1625878_at // 1626096_at // 1626173_at // 1626444_at // 1626523_a_at // 1626817_at // 1626818_at // 1627104_at // 1627110_at // 1627111_at // 1627148_at // 1627528_at // 1627924_at // 1627977_at // 1628092_at // 1628188_at // 1628311_at // 1628389_at // 1628596_at // 162…	1.84531	1.90805e-23
RNvM__Down__1025__BP_23	428	GO:0000022	biological_process	mitotic spindle elongation	46	95	18952	1025	1623754_s_at // 1623836_at // 1623914_at // 1624070_at // 1625046_at // 1625150_s_at // 1625337_s_at // 1625889_at // 1625943_at // 1625991_s_at // 1626924_a_at // 1627206_at // 1627312_at // 1628028_s_at // 1628603_at // 1628928_s_at // 1629107_at // 1629400_at // 1630252_at // 1630270_s_at // 1630455_at // 1630813_at // 1631404_at // 1632197_at // 1633905_at // 1634685_at // 1634764_at // 16353…	3.16236	1.82299e-22
RNvM__Down__1025__BP_24	429	GO:0051231	biological_process	spindle elongation	46	96	18952	1025	1623754_s_at // 1623836_at // 1623914_at // 1624070_at // 1625046_at // 1625150_s_at // 1625337_s_at // 1625889_at // 1625943_at // 1625991_s_at // 1626924_a_at // 1627206_at // 1627312_at // 1628028_s_at // 1628603_at // 1628928_s_at // 1629107_at // 1629400_at // 1630252_at // 1630270_s_at // 1630455_at // 1630813_at // 1631404_at // 1632197_at // 1633905_at // 1634685_at // 1634764_at // 16353…	3.14725	2.52884e-22
RNvM__Down__1025__BP_25	430	GO:0034470	biological_process	ncRNA processing	44	88	18952	1025	1623194_at // 1624750_at // 1625551_at // 1626096_at // 1626444_at // 1626818_at // 1627104_at // 1627111_at // 1627977_at // 1628188_at // 1628596_at // 1628723_at // 1628813_at // 1629388_s_at // 1629662_at // 1629933_at // 1630324_at // 1630445_at // 1630950_at // 1631093_at // 1631180_at // 1631214_at // 1631614_at // 1632089_at // 1634023_at // 1634705_at // 1636003_at // 1636336_at // 16364…	3.20865	6.99267e-22
RNvM__Down__1025__BP_26	431	GO:0006399	biological_process	tRNA metabolic process	45	108	18952	1025	1622945_a_at // 1623193_at // 1623460_at // 1624475_at // 1625551_at // 1625878_at // 1626523_a_at // 1627148_at // 1627528_at // 1628188_at // 1628389_at // 1628596_at // 1628813_at // 1629026_at // 1629388_s_at // 1629619_at // 1630677_at // 1631106_s_at // 1631614_at // 1631877_a_at // 1632089_at // 1632234_at // 1632235_at // 1632689_at // 1633557_at // 1635547_a_at // 1636003_at // 1636157_a…	2.94562	6.96451e-20
RNvM__Down__1025__BP_27	432	GO:0006139	biological_process	nucleobase, nucleoside, nucleotide and nucleic acid metabolic process	164	1350	18952	1025	1622945_a_at // 1623193_at // 1623194_at // 1623268_a_at // 1623422_a_at // 1623460_at // 1623689_a_at // 1623792_a_at // 1624103_at // 1624320_at // 1624475_at // 1624750_at // 1625244_at // 1625444_at // 1625551_at // 1625564_at // 1625878_at // 1626096_at // 1626153_at // 1626173_at // 1626444_at // 1626523_a_at // 1626738_at // 1626817_at // 1626818_at // 1626985_a_at // 1627018_s_at // 16271…	1.16746	3.35333e-18
RNvM__Down__1025__BP_28	433	GO:0006364	biological_process	rRNA processing	30	43	18952	1025	1623194_at // 1624750_at // 1626096_at // 1626444_at // 1626818_at // 1627104_at // 1627111_at // 1627977_at // 1628188_at // 1628723_at // 1629662_at // 1629933_at // 1630324_at // 1630445_at // 1630950_at // 1631093_at // 1631180_at // 1631214_at // 1634023_at // 1634705_at // 1636468_a_at // 1636852_at // 1637555_at // 1638007_at // 1638283_at // 1638350_at // 1639509_at // 1639554_at // 16398…	3.68928	1.36043e-17
RNvM__Down__1025__BP_29	434	GO:0016072	biological_process	rRNA metabolic process	30	44	18952	1025	1623194_at // 1624750_at // 1626096_at // 1626444_at // 1626818_at // 1627104_at // 1627111_at // 1627977_at // 1628188_at // 1628723_at // 1629662_at // 1629933_at // 1630324_at // 1630445_at // 1630950_at // 1631093_at // 1631180_at // 1631214_at // 1634023_at // 1634705_at // 1636468_a_at // 1636852_at // 1637555_at // 1638007_at // 1638283_at // 1638350_at // 1639509_at // 1639554_at // 16398…	3.65611	2.14855e-17
RNvM__Down__1025__BP_30	435	GO:0007052	biological_process	mitotic spindle organization	55	212	18952	1025	1623754_s_at // 1623836_at // 1623914_at // 1624070_at // 1624419_a_at // 1625046_at // 1625150_s_at // 1625337_s_at // 1625889_at // 1625943_at // 1625991_s_at // 1626173_at // 1626845_at // 1626924_a_at // 1627206_at // 1627312_at // 1628028_s_at // 1628603_at // 1628928_s_at // 1629107_at // 1629400_at // 1630093_at // 1630252_at // 1630270_s_at // 1630408_s_at // 1630455_at // 1630813_at // 1…	2.26209	1.36616e-16
RNvM__Down__1025__BP_31	436	GO:0007051	biological_process	spindle organization	56	243	18952	1025	1623754_s_at // 1623836_at // 1623914_at // 1624070_at // 1624419_a_at // 1625046_at // 1625150_s_at // 1625337_s_at // 1625889_at // 1625943_at // 1625991_s_at // 1626173_at // 1626845_at // 1626924_a_at // 1627206_at // 1627312_at // 1628028_s_at // 1628603_at // 1628928_s_at // 1629107_at // 1629400_at // 1630093_at // 1630252_at // 1630270_s_at // 1630408_s_at // 1630455_at // 1630813_at // 1…	2.0912	6.1864e-15
RNvM__Down__1025__BP_32	437	GO:0006396	biological_process	RNA processing	59	286	18952	1025	1623194_at // 1624103_at // 1624750_at // 1625551_at // 1626096_at // 1626173_at // 1626444_at // 1626817_at // 1626818_at // 1627104_at // 1627111_at // 1627977_at // 1628188_at // 1628311_at // 1628596_at // 1628723_at // 1628813_at // 1629072_at // 1629388_s_at // 1629662_at // 1629933_at // 1630324_at // 1630440_at // 1630445_at // 1630950_at // 1631093_at // 1631149_s_at // 1631180_at // 163…	1.93143	6.676e-14
RNvM__Down__1025__BP_33	438	GO:0000278	biological_process	mitotic cell cycle	66	356	18952	1025	1623754_s_at // 1623836_at // 1623914_at // 1624070_at // 1624419_a_at // 1625046_at // 1625150_s_at // 1625337_s_at // 1625889_at // 1625943_at // 1625991_s_at // 1626173_at // 1626845_at // 1626924_a_at // 1627206_at // 1627312_at // 1628028_s_at // 1628603_at // 1628928_s_at // 1629107_at // 1629400_at // 1629981_at // 1630093_at // 1630252_at // 1630270_s_at // 1630408_s_at // 1630455_at // 1…	1.77731	1.10111e-13
RNvM__Down__1025__BP_34	439	GO:0006418	biological_process	tRNA aminoacylation for protein translation	29	64	18952	1025	1622945_a_at // 1623193_at // 1623460_at // 1624475_at // 1625878_at // 1626523_a_at // 1627148_at // 1627528_at // 1628389_at // 1629026_at // 1629619_at // 1630677_at // 1631106_s_at // 1631877_a_at // 1632234_at // 1632235_at // 1633557_at // 1635547_a_at // 1636157_at // 1636795_at // 1636872_at // 1636948_a_at // 1638259_s_at // 1638317_at // 1638511_at // 1638642_at // 1638711_at // 1639644…	3.06664	2.90181e-13
RNvM__Down__1025__BP_35	440	GO:0043039	biological_process	tRNA aminoacylation	29	64	18952	1025	1622945_a_at // 1623193_at // 1623460_at // 1624475_at // 1625878_at // 1626523_a_at // 1627148_at // 1627528_at // 1628389_at // 1629026_at // 1629619_at // 1630677_at // 1631106_s_at // 1631877_a_at // 1632234_at // 1632235_at // 1633557_at // 1635547_a_at // 1636157_at // 1636795_at // 1636872_at // 1636948_a_at // 1638259_s_at // 1638317_at // 1638511_at // 1638642_at // 1638711_at // 1639644…	3.06664	2.90181e-13
RNvM__Down__1025__BP_36	441	GO:0051186	biological_process	cofactor metabolic process	40	137	18952	1025	1623470_at // 1623741_at // 1624571_s_at // 1624986_at // 1625125_at // 1625362_at // 1625564_at // 1626653_a_at // 1626745_at // 1626762_s_at // 1627423_at // 1627448_at // 1627939_a_at // 1629086_s_at // 1629745_at // 1629813_at // 1629924_at // 1630298_at // 1631455_at // 1631560_at // 1631994_a_at // 1632487_at // 1633523_at // 1634270_at // 1634989_at // 1635542_at // 1635881_at // 1635981_a…	2.43255	2.94113e-13
RNvM__Down__1025__BP_37	442	GO:0043038	biological_process	amino acid activation	29	65	18952	1025	1622945_a_at // 1623193_at // 1623460_at // 1624475_at // 1625878_at // 1626523_a_at // 1627148_at // 1627528_at // 1628389_at // 1629026_at // 1629619_at // 1630677_at // 1631106_s_at // 1631877_a_at // 1632234_at // 1632235_at // 1633557_at // 1635547_a_at // 1636157_at // 1636795_at // 1636872_at // 1636948_a_at // 1638259_s_at // 1638317_at // 1638511_at // 1638642_at // 1638711_at // 1639644…	3.04427	3.90821e-13
RNvM__Down__1025__BP_38	443	GO:0006082	biological_process	organic acid metabolic process	63	344	18952	1025	1622945_a_at // 1623193_at // 1623460_at // 1623470_at // 1623741_at // 1623770_at // 1623849_s_at // 1623861_at // 1624083_s_at // 1624475_at // 1624715_at // 1624776_a_at // 1624818_s_at // 1624934_at // 1625839_at // 1625878_at // 1626523_a_at // 1627148_at // 1627423_at // 1627528_at // 1627868_at // 1628389_at // 1629026_at // 1629194_s_at // 1629619_at // 1629813_at // 1630677_at // 1631106…	1.75967	7.67591e-13
RNvM__Down__1025__BP_39	444	GO:0019752	biological_process	carboxylic acid metabolic process	63	344	18952	1025	1622945_a_at // 1623193_at // 1623460_at // 1623470_at // 1623741_at // 1623770_at // 1623849_s_at // 1623861_at // 1624083_s_at // 1624475_at // 1624715_at // 1624776_a_at // 1624818_s_at // 1624934_at // 1625839_at // 1625878_at // 1626523_a_at // 1627148_at // 1627423_at // 1627528_at // 1627868_at // 1628389_at // 1629026_at // 1629194_s_at // 1629619_at // 1629813_at // 1630677_at // 1631106…	1.75967	7.67591e-13
RNvM__Down__1025__BP_40	445	GO:0051188	biological_process	cofactor biosynthetic process	30	76	18952	1025	1623470_at // 1624571_s_at // 1624986_at // 1625362_at // 1625564_at // 1626653_a_at // 1626762_s_at // 1627423_at // 1627448_at // 1627939_a_at // 1629813_at // 1629924_at // 1630298_at // 1631455_at // 1631560_at // 1631994_a_at // 1632487_at // 1633523_at // 1634270_at // 1635542_at // 1635881_at // 1635981_a_at // 1637191_at // 1637547_at // 1637990_s_at // 1638216_at // 1640286_at // 1640775…	2.86762	1.61782e-12
RNvM__Down__1025__BP_41	446	GO:0006996	biological_process	organelle organization	96	714	18952	1025	1623194_at // 1623733_at // 1624205_at // 1624750_at // 1624779_at // 1624906_at // 1625253_at // 1625458_a_at // 1625464_at // 1625573_at // 1626002_at // 1626096_at // 1626153_at // 1626444_at // 1626785_at // 1626818_at // 1626985_a_at // 1627104_at // 1627111_at // 1627349_at // 1627919_at // 1627977_at // 1628188_at // 1628723_at // 1629578_at // 1629662_at // 1629725_at // 1629730_at // 162…	1.31384	2.42769e-12
RNvM__Down__1025__BP_42	447	GO:0000226	biological_process	microtubule cytoskeleton organization	58	313	18952	1025	1623754_s_at // 1623836_at // 1623914_at // 1624070_at // 1624419_a_at // 1625046_at // 1625150_s_at // 1625253_at // 1625337_s_at // 1625889_at // 1625943_at // 1625991_s_at // 1626173_at // 1626845_at // 1626924_a_at // 1627206_at // 1627312_at // 1628028_s_at // 1628603_at // 1628928_s_at // 1629107_at // 1629400_at // 1630093_at // 1630252_at // 1630270_s_at // 1630408_s_at // 1630455_at // 1…	1.77662	6.09126e-12
RNvM__Down__1025__BP_43	448	GO:0006520	biological_process	amino acid metabolic process	45	208	18952	1025	1622945_a_at // 1623193_at // 1623460_at // 1623770_at // 1623849_s_at // 1623861_at // 1624083_s_at // 1624475_at // 1624934_at // 1625839_at // 1625878_at // 1626523_a_at // 1627148_at // 1627528_at // 1627868_at // 1628389_at // 1629026_at // 1629194_s_at // 1629619_at // 1630677_at // 1631106_s_at // 1631877_a_at // 1632234_at // 1632235_at // 1633363_at // 1633557_at // 1635547_a_at // 16356…	2.00007	4.7478e-11
RNvM__Down__1025__BP_44	449	GO:0006519	biological_process	cellular amino acid and derivative metabolic process	48	251	18952	1025	1622945_a_at // 1623193_at // 1623460_at // 1623770_at // 1623849_s_at // 1623861_at // 1624083_s_at // 1624475_at // 1624934_at // 1625839_at // 1625878_at // 1626523_a_at // 1627148_at // 1627528_at // 1627868_at // 1628389_at // 1628764_at // 1629026_at // 1629194_s_at // 1629619_at // 1630677_at // 1630830_a_at // 1631106_s_at // 1631877_a_at // 1632234_at // 1632235_at // 1633363_at // 16335…	1.82207	3.72697e-10
RNvM__Down__1025__BP_45	450	GO:0000279	biological_process	M phase	65	447	18952	1025	1623754_s_at // 1623836_at // 1623914_at // 1624070_at // 1624203_s_at // 1624320_at // 1624419_a_at // 1625046_at // 1625150_s_at // 1625337_s_at // 1625889_at // 1625943_at // 1625991_s_at // 1626173_at // 1626845_at // 1626924_a_at // 1627206_at // 1627312_at // 1628028_s_at // 1628603_at // 1628928_s_at // 1629107_at // 1629400_at // 1630093_at // 1630252_at // 1630270_s_at // 1630408_s_at //…	1.42689	2.69511e-09
RNvM__Down__1025__BP_46	451	GO:0006807	biological_process	nitrogen compound metabolic process	48	275	18952	1025	1622945_a_at // 1623193_at // 1623460_at // 1623770_at // 1623849_s_at // 1623861_at // 1624083_s_at // 1624475_at // 1624934_at // 1625839_at // 1625878_at // 1626523_a_at // 1627148_at // 1627528_at // 1627868_at // 1628389_at // 1629026_at // 1629194_s_at // 1629619_at // 1630677_at // 1630830_a_at // 1631106_s_at // 1631877_a_at // 1632234_at // 1632235_at // 1633363_at // 1633557_at // 16355…	1.69033	5.9369e-09
RNvM__Down__1025__BP_47	452	GO:0009308	biological_process	cellular amine metabolic process	47	265	18952	1025	1622945_a_at // 1623193_at // 1623460_at // 1623770_at // 1623849_s_at // 1623861_at // 1624083_s_at // 1624475_at // 1624934_at // 1625839_at // 1625878_at // 1626523_a_at // 1627148_at // 1627528_at // 1627868_at // 1628389_at // 1629026_at // 1629194_s_at // 1629619_at // 1630677_at // 1630830_a_at // 1631106_s_at // 1631877_a_at // 1632234_at // 1632235_at // 1633363_at // 1633557_at // 16355…	1.71339	5.9369e-09
RNvM__Down__1025__BP_48	453	GO:0034641	biological_process	cellular nitrogen compound metabolic process	47	266	18952	1025	1622945_a_at // 1623193_at // 1623460_at // 1623770_at // 1623849_s_at // 1623861_at // 1624083_s_at // 1624475_at // 1624934_at // 1625839_at // 1625878_at // 1626523_a_at // 1627148_at // 1627528_at // 1627868_at // 1628389_at // 1629026_at // 1629194_s_at // 1629619_at // 1630677_at // 1630830_a_at // 1631106_s_at // 1631877_a_at // 1632234_at // 1632235_at // 1633363_at // 1633557_at // 16355…	1.70796	6.56297e-09
RNvM__Down__1025__BP_49	454	GO:0006091	biological_process	generation of precursor metabolites and energy	41	213	18952	1025	1623689_a_at // 1624715_at // 1624776_a_at // 1625125_at // 1625128_a_at // 1625412_at // 1626745_at // 1627018_s_at // 1627220_at // 1627256_s_at // 1628573_a_at // 1628828_s_at // 1629086_s_at // 1629342_s_at // 1629745_at // 1630984_at // 1631474_s_at // 1631750_a_at // 1632532_s_at // 1633673_a_at // 1633951_at // 1633965_at // 1634805_at // 1634955_at // 1634989_at // 1636548_at // 1636813_s…	1.8315	1.18021e-08
RNvM__Down__1025__BP_50	455	GO:0022403	biological_process	cell cycle phase	65	466	18952	1025	1623754_s_at // 1623836_at // 1623914_at // 1624070_at // 1624203_s_at // 1624320_at // 1624419_a_at // 1625046_at // 1625150_s_at // 1625337_s_at // 1625889_at // 1625943_at // 1625991_s_at // 1626173_at // 1626845_at // 1626924_a_at // 1627206_at // 1627312_at // 1628028_s_at // 1628603_at // 1628928_s_at // 1629107_at // 1629400_at // 1630093_at // 1630252_at // 1630270_s_at // 1630408_s_at //…	1.36684	1.23277e-08
RNvM__Down__1025__BP_51	456	GO:0006732	biological_process	coenzyme metabolic process	28	104	18952	1025	1623470_at // 1623741_at // 1625125_at // 1625362_at // 1625564_at // 1626745_at // 1626762_s_at // 1627423_at // 1629086_s_at // 1629745_at // 1629813_at // 1629924_at // 1630298_at // 1631455_at // 1631994_a_at // 1632487_at // 1634989_at // 1635881_at // 1635981_a_at // 1637547_at // 1637990_s_at // 1639513_at // 1640286_at // 1640632_at // 1640775_a_at // 1640928_at // 1641291_at // 1641593_at	2.31557	2.04549e-08
RNvM__Down__1025__BP_52	457	GO:0022402	biological_process	cell cycle process	67	504	18952	1025	1623754_s_at // 1623836_at // 1623914_at // 1624070_at // 1624203_s_at // 1624320_at // 1624419_a_at // 1625046_at // 1625150_s_at // 1625337_s_at // 1625889_at // 1625943_at // 1625991_s_at // 1626173_at // 1626845_at // 1626924_a_at // 1627206_at // 1627312_at // 1628028_s_at // 1628603_at // 1628928_s_at // 1629107_at // 1629400_at // 1629981_at // 1630093_at // 1630252_at // 1630270_s_at // 1…	1.29746	3.79219e-08
RNvM__Down__1025__BP_53	458	GO:0007005	biological_process	mitochondrion organization	22	67	18952	1025	1624205_at // 1625464_at // 1625573_at // 1626002_at // 1627919_at // 1629725_at // 1629730_at // 1630351_at // 1631718_at // 1633940_at // 1634428_at // 1635011_at // 1636314_at // 1636950_at // 1637509_s_at // 1637555_at // 1637967_at // 1639093_s_at // 1639403_s_at // 1640220_a_at // 1641286_s_at // 1641511_at	2.602	8.76759e-08
RNvM__Down__1025__BP_54	459	GO:0007049	biological_process	cell cycle	70	559	18952	1025	1623754_s_at // 1623836_at // 1623914_at // 1624070_at // 1624203_s_at // 1624320_at // 1624419_a_at // 1625046_at // 1625150_s_at // 1625337_s_at // 1625889_at // 1625943_at // 1625991_s_at // 1626173_at // 1626845_at // 1626924_a_at // 1627206_at // 1627312_at // 1628028_s_at // 1628603_at // 1628928_s_at // 1629107_at // 1629400_at // 1629981_at // 1630075_s_at // 1630093_at // 1630252_at // 1…	1.21123	1.44591e-07
RNvM__Down__1025__BP_55	460	GO:0009108	biological_process	coenzyme biosynthetic process	18	44	18952	1025	1623470_at // 1625362_at // 1625564_at // 1626762_s_at // 1627423_at // 1629813_at // 1629924_at // 1630298_at // 1631455_at // 1631994_a_at // 1632487_at // 1635881_at // 1635981_a_at // 1637547_at // 1637990_s_at // 1640286_at // 1640775_a_at // 1641593_at	2.91915	1.91851e-07
RNvM__Down__1025__BP_56	461	GO:0006119	biological_process	oxidative phosphorylation	28	119	18952	1025	1623689_a_at // 1624715_at // 1624776_a_at // 1625128_a_at // 1625412_at // 1627018_s_at // 1627220_at // 1627256_s_at // 1628573_a_at // 1629342_s_at // 1630984_at // 1631750_a_at // 1632532_s_at // 1633673_a_at // 1633965_at // 1634805_at // 1634955_at // 1636548_at // 1636813_s_at // 1636925_at // 1637018_at // 1637405_at // 1638593_a_at // 1639477_s_at // 1639788_at // 1640024_at // 1640632_a…	2.12119	2.53995e-07
RNvM__Down__1025__BP_57	462	GO:0022618	biological_process	ribonucleoprotein complex assembly	25	96	18952	1025	1624008_at // 1625078_at // 1626153_at // 1627927_at // 1630063_a_at // 1630208_at // 1630519_at // 1631404_at // 1631626_at // 1632197_at // 1632577_a_at // 1632850_at // 1633209_s_at // 1633247_at // 1633284_at // 1633287_at // 1635342_at // 1635907_at // 1636176_at // 1636206_at // 1636886_at // 1637193_at // 1637700_s_at // 1638841_at // 1640174_at	2.26755	3.26681e-07
RNvM__Down__1025__BP_58	463	GO:0007017	biological_process	microtubule-based process	60	455	18952	1025	1623754_s_at // 1623836_at // 1623914_at // 1624070_at // 1624419_a_at // 1625046_at // 1625150_s_at // 1625253_at // 1625337_s_at // 1625885_at // 1625889_at // 1625943_at // 1625991_s_at // 1626173_at // 1626845_at // 1626924_a_at // 1627206_at // 1627312_at // 1628028_s_at // 1628603_at // 1628928_s_at // 1629107_at // 1629400_at // 1630093_at // 1630252_at // 1630270_s_at // 1630408_s_at // 1…	1.28582	4.03876e-07
RNvM__Down__1025__BP_59	464	GO:0016043	biological_process	cellular component organization	157	1774	18952	1025	1622923_at // 1622970_at // 1623045_at // 1623194_at // 1623733_at // 1624008_at // 1624203_s_at // 1624205_at // 1624750_at // 1624779_at // 1624906_at // 1625078_at // 1625125_at // 1625253_at // 1625458_a_at // 1625464_at // 1625573_at // 1625885_at // 1626002_at // 1626096_at // 1626153_at // 1626444_at // 1626729_at // 1626785_at // 1626818_at // 1626985_a_at // 1627018_s_at // 1627060_s_at …	0.710485	4.33161e-07
RNvM__Down__1025__BP_60	465	GO:0006413	biological_process	translational initiation	20	62	18952	1025	1624008_at // 1625078_at // 1626153_at // 1627927_at // 1630063_a_at // 1630208_at // 1630519_at // 1631404_at // 1632197_at // 1632577_a_at // 1633209_s_at // 1633284_at // 1633287_at // 1635342_at // 1636176_at // 1636206_at // 1637193_at // 1637700_s_at // 1638841_at // 1640174_at	2.57639	6.21622e-07
RNvM__Down__1025__BP_61	466	GO:0006839	biological_process	mitochondrial transport	20	65	18952	1025	1622947_s_at // 1624205_at // 1625573_at // 1626002_at // 1629040_at // 1629725_at // 1629730_at // 1630351_at // 1630941_s_at // 1631474_s_at // 1632963_at // 1633840_a_at // 1633940_at // 1635011_at // 1637509_s_at // 1637967_at // 1639093_s_at // 1640220_a_at // 1641286_s_at // 1641511_at	2.50821	1.19727e-06
RNvM__Down__1025__BP_62	467	GO:0006164	biological_process	purine nucleotide biosynthetic process	22	82	18952	1025	1623422_a_at // 1623689_a_at // 1627018_s_at // 1627256_s_at // 1627868_at // 1627916_s_at // 1628573_a_at // 1628813_at // 1629194_s_at // 1629342_s_at // 1630984_at // 1631392_at // 1631750_a_at // 1633673_a_at // 1634805_at // 1636548_at // 1636925_at // 1637806_at // 1637980_at // 1639477_s_at // 1639788_at // 1640454_at	2.31053	1.77875e-06
RNvM__Down__1025__BP_63	468	GO:0006163	biological_process	purine nucleotide metabolic process	22	87	18952	1025	1623422_a_at // 1623689_a_at // 1627018_s_at // 1627256_s_at // 1627868_at // 1627916_s_at // 1628573_a_at // 1628813_at // 1629194_s_at // 1629342_s_at // 1630984_at // 1631392_at // 1631750_a_at // 1633673_a_at // 1634805_at // 1636548_at // 1636925_at // 1637806_at // 1637980_at // 1639477_s_at // 1639788_at // 1640454_at	2.22514	4.34314e-06
RNvM__Down__1025__BP_64	469	GO:0009260	biological_process	ribonucleotide biosynthetic process	22	87	18952	1025	1623422_a_at // 1623689_a_at // 1623792_a_at // 1627018_s_at // 1627256_s_at // 1627868_at // 1627916_s_at // 1628573_a_at // 1628813_at // 1629194_s_at // 1629342_s_at // 1630984_at // 1631392_at // 1631750_a_at // 1633673_a_at // 1634805_at // 1636548_at // 1636925_at // 1637806_at // 1637980_at // 1639477_s_at // 1639788_at	2.22514	4.34314e-06
RNvM__Down__1025__BP_65	470	GO:0009152	biological_process	purine ribonucleotide biosynthetic process	21	80	18952	1025	1623422_a_at // 1623689_a_at // 1627018_s_at // 1627256_s_at // 1627868_at // 1627916_s_at // 1628573_a_at // 1628813_at // 1629194_s_at // 1629342_s_at // 1630984_at // 1631392_at // 1631750_a_at // 1633673_a_at // 1634805_at // 1636548_at // 1636925_at // 1637806_at // 1637980_at // 1639477_s_at // 1639788_at	2.27904	5.10853e-06
RNvM__Down__1025__BP_66	471	GO:0055085	biological_process	transmembrane transport	21	80	18952	1025	1623689_a_at // 1623934_at // 1625573_at // 1627018_s_at // 1627256_s_at // 1627919_at // 1628573_a_at // 1629342_s_at // 1629725_at // 1630351_at // 1630984_at // 1631750_a_at // 1633673_a_at // 1634805_at // 1636548_at // 1636925_at // 1637509_s_at // 1637967_at // 1639477_s_at // 1639788_at // 1641511_at	2.27904	5.10853e-06
RNvM__Down__1025__BP_67	472	GO:0008033	biological_process	tRNA processing	16	44	18952	1025	1625551_at // 1628188_at // 1628596_at // 1628813_at // 1629388_s_at // 1631614_at // 1632089_at // 1636003_at // 1636336_at // 1636872_at // 1637489_at // 1638095_at // 1639514_at // 1639554_at // 1639873_at // 1640877_at	2.74922	5.3852e-06
RNvM__Down__1025__BP_68	473	GO:0009451	biological_process	RNA modification	13	27	18952	1025	1627111_at // 1628188_at // 1628723_at // 1631093_at // 1631214_at // 1632089_at // 1636003_at // 1637489_at // 1637555_at // 1639514_at // 1639554_at // 1639873_at // 1640877_at	3.15421	7.52746e-06
RNvM__Down__1025__BP_69	474	GO:0009259	biological_process	ribonucleotide metabolic process	22	92	18952	1025	1623422_a_at // 1623689_a_at // 1623792_a_at // 1627018_s_at // 1627256_s_at // 1627868_at // 1627916_s_at // 1628573_a_at // 1628813_at // 1629194_s_at // 1629342_s_at // 1630984_at // 1631392_at // 1631750_a_at // 1633673_a_at // 1634805_at // 1636548_at // 1636925_at // 1637806_at // 1637980_at // 1639477_s_at // 1639788_at	2.14452	9.51126e-06
RNvM__Down__1025__BP_70	475	GO:0034621	biological_process	cellular macromolecular complex subunit organization	44	314	18952	1025	1624008_at // 1625078_at // 1625458_a_at // 1625885_at // 1626153_at // 1626729_at // 1626785_at // 1627060_s_at // 1627110_at // 1627726_a_at // 1627927_at // 1628092_at // 1630063_a_at // 1630208_at // 1630519_at // 1631404_at // 1631626_at // 1632197_at // 1632577_a_at // 1632850_at // 1633131_s_at // 1633209_s_at // 1633247_at // 1633284_at // 1633287_at // 1634270_at // 1635342_at // 1635907…	1.37347	1.0199e-05
RNvM__Down__1025__BP_71	476	GO:0009165	biological_process	nucleotide biosynthetic process	27	137	18952	1025	1623422_a_at // 1623689_a_at // 1623792_a_at // 1627018_s_at // 1627256_s_at // 1627868_at // 1627916_s_at // 1628231_at // 1628573_a_at // 1628813_at // 1629194_s_at // 1629342_s_at // 1630984_at // 1631048_at // 1631392_at // 1631750_a_at // 1633673_a_at // 1634805_at // 1635881_at // 1636548_at // 1636925_at // 1637799_at // 1637806_at // 1637980_at // 1639477_s_at // 1639788_at // 1640454_at	1.86551	1.03278e-05
RNvM__Down__1025__BP_72	477	GO:0009150	biological_process	purine ribonucleotide metabolic process	21	85	18952	1025	1623422_a_at // 1623689_a_at // 1627018_s_at // 1627256_s_at // 1627868_at // 1627916_s_at // 1628573_a_at // 1628813_at // 1629194_s_at // 1629342_s_at // 1630984_at // 1631392_at // 1631750_a_at // 1633673_a_at // 1634805_at // 1636548_at // 1636925_at // 1637806_at // 1637980_at // 1639477_s_at // 1639788_at	2.19158	1.13112e-05
RNvM__Down__1025__BP_73	478	GO:0006414	biological_process	translational elongation	11	18	18952	1025	1623150_at // 1623588_at // 1623606_at // 1624658_at // 1625150_s_at // 1627749_at // 1632267_a_at // 1634095_at // 1634444_at // 1637546_at // 1638607_s_at	3.49816	1.2282e-05
RNvM__Down__1025__BP_74	479	GO:0006626	biological_process	protein targeting to mitochondrion	14	35	18952	1025	1624205_at // 1625573_at // 1626002_at // 1629725_at // 1629730_at // 1630351_at // 1633940_at // 1635011_at // 1637509_s_at // 1637967_at // 1639093_s_at // 1640220_a_at // 1641286_s_at // 1641511_at	2.88673	1.35265e-05
RNvM__Down__1025__BP_75	480	GO:0034622	biological_process	cellular macromolecular complex assembly	42	296	18952	1025	1624008_at // 1625078_at // 1625458_a_at // 1625885_at // 1626153_at // 1626729_at // 1626785_at // 1627060_s_at // 1627110_at // 1627726_a_at // 1627927_at // 1628092_at // 1630063_a_at // 1630208_at // 1630519_at // 1631404_at // 1631626_at // 1632197_at // 1632577_a_at // 1632850_at // 1633131_s_at // 1633209_s_at // 1633247_at // 1633284_at // 1633287_at // 1634270_at // 1635342_at // 1635907…	1.39152	1.43808e-05
RNvM__Down__1025__BP_76	481	GO:0055086	biological_process	nucleobase, nucleoside and nucleotide metabolic process	30	176	18952	1025	1623422_a_at // 1623689_a_at // 1623792_a_at // 1627018_s_at // 1627256_s_at // 1627868_at // 1627916_s_at // 1628231_at // 1628492_at // 1628573_a_at // 1628813_at // 1629194_s_at // 1629342_s_at // 1630984_at // 1631048_at // 1631392_at // 1631750_a_at // 1633673_a_at // 1634429_at // 1634805_at // 1635881_at // 1636548_at // 1636925_at // 1637799_at // 1637806_at // 1637980_at // 1639477_s_at …	1.65611	3.12587e-05
RNvM__Down__1025__BP_77	482	GO:0043933	biological_process	macromolecular complex subunit organization	47	390	18952	1025	1624008_at // 1624203_s_at // 1625078_at // 1625458_a_at // 1625885_at // 1626153_at // 1626729_at // 1626785_at // 1627060_s_at // 1627110_at // 1627726_a_at // 1627927_at // 1628092_at // 1630063_a_at // 1630174_s_at // 1630208_at // 1630519_at // 1631404_at // 1631626_at // 1632197_at // 1632577_a_at // 1632850_at // 1633131_s_at // 1633209_s_at // 1633247_at // 1633284_at // 1633287_at // 163…	1.15591	0.000172091
RNvM__Down__1025__BP_78	483	GO:0006753	biological_process	nucleoside phosphate metabolic process	27	163	18952	1025	1623422_a_at // 1623689_a_at // 1623792_a_at // 1627018_s_at // 1627256_s_at // 1627868_at // 1627916_s_at // 1628231_at // 1628573_a_at // 1628813_at // 1629194_s_at // 1629342_s_at // 1630984_at // 1631048_at // 1631392_at // 1631750_a_at // 1633673_a_at // 1634805_at // 1635881_at // 1636548_at // 1636925_at // 1637799_at // 1637806_at // 1637980_at // 1639477_s_at // 1639788_at // 1640454_at	1.61481	0.000189912
RNvM__Down__1025__BP_79	484	GO:0009117	biological_process	nucleotide metabolic process	27	163	18952	1025	1623422_a_at // 1623689_a_at // 1623792_a_at // 1627018_s_at // 1627256_s_at // 1627868_at // 1627916_s_at // 1628231_at // 1628573_a_at // 1628813_at // 1629194_s_at // 1629342_s_at // 1630984_at // 1631048_at // 1631392_at // 1631750_a_at // 1633673_a_at // 1634805_at // 1635881_at // 1636548_at // 1636925_at // 1637799_at // 1637806_at // 1637980_at // 1639477_s_at // 1639788_at // 1640454_at	1.61481	0.000189912
RNvM__Down__1025__BP_80	485	GO:0006360	biological_process	transcription from RNA polymerase I promoter	7	7	18952	1025	1625564_at // 1627924_at // 1629356_at // 1632654_at // 1633328_at // 1633381_at // 1633967_at	4.20865	0.000277063
RNvM__Down__1025__BP_81	486	GO:0065003	biological_process	macromolecular complex assembly	45	374	18952	1025	1624008_at // 1624203_s_at // 1625078_at // 1625458_a_at // 1625885_at // 1626153_at // 1626729_at // 1626785_at // 1627060_s_at // 1627110_at // 1627726_a_at // 1627927_at // 1628092_at // 1630063_a_at // 1630174_s_at // 1630208_at // 1630519_at // 1631404_at // 1631626_at // 1632197_at // 1632577_a_at // 1632850_at // 1633131_s_at // 1633209_s_at // 1633247_at // 1633284_at // 1633287_at // 163…	1.15361	0.000289157
RNvM__Down__1025__BP_82	487	GO:0009145	biological_process	purine nucleoside triphosphate biosynthetic process	14	54	18952	1025	1623689_a_at // 1627018_s_at // 1627256_s_at // 1628573_a_at // 1629342_s_at // 1630984_at // 1631750_a_at // 1633673_a_at // 1634805_at // 1636548_at // 1636925_at // 1637980_at // 1639477_s_at // 1639788_at	2.26112	0.00084539
RNvM__Down__1025__BP_83	488	GO:0009206	biological_process	purine ribonucleoside triphosphate biosynthetic process	14	54	18952	1025	1623689_a_at // 1627018_s_at // 1627256_s_at // 1628573_a_at // 1629342_s_at // 1630984_at // 1631750_a_at // 1633673_a_at // 1634805_at // 1636548_at // 1636925_at // 1637980_at // 1639477_s_at // 1639788_at	2.26112	0.00084539
RNvM__Down__1025__BP_84	489	GO:0015985	biological_process	energy coupled proton transport, down electrochemical gradient	13	48	18952	1025	1623689_a_at // 1627018_s_at // 1627256_s_at // 1628573_a_at // 1629342_s_at // 1630984_at // 1631750_a_at // 1633673_a_at // 1634805_at // 1636548_at // 1636925_at // 1639477_s_at // 1639788_at	2.32413	0.0011688
RNvM__Down__1025__BP_85	490	GO:0015986	biological_process	ATP synthesis coupled proton transport	13	48	18952	1025	1623689_a_at // 1627018_s_at // 1627256_s_at // 1628573_a_at // 1629342_s_at // 1630984_at // 1631750_a_at // 1633673_a_at // 1634805_at // 1636548_at // 1636925_at // 1639477_s_at // 1639788_at	2.32413	0.0011688
RNvM__Down__1025__BP_86	491	GO:0034220	biological_process	transmembrane ion transport	13	48	18952	1025	1623689_a_at // 1627018_s_at // 1627256_s_at // 1628573_a_at // 1629342_s_at // 1630984_at // 1631750_a_at // 1633673_a_at // 1634805_at // 1636548_at // 1636925_at // 1639477_s_at // 1639788_at	2.32413	0.0011688
RNvM__Down__1025__BP_87	492	GO:0009201	biological_process	ribonucleoside triphosphate biosynthetic process	14	57	18952	1025	1623689_a_at // 1627018_s_at // 1627256_s_at // 1628573_a_at // 1629342_s_at // 1630984_at // 1631750_a_at // 1633673_a_at // 1634805_at // 1636548_at // 1636925_at // 1637980_at // 1639477_s_at // 1639788_at	2.18312	0.00137446
RNvM__Down__1025__BP_88	493	GO:0009142	biological_process	nucleoside triphosphate biosynthetic process	14	58	18952	1025	1623689_a_at // 1627018_s_at // 1627256_s_at // 1628573_a_at // 1629342_s_at // 1630984_at // 1631750_a_at // 1633673_a_at // 1634805_at // 1636548_at // 1636925_at // 1637980_at // 1639477_s_at // 1639788_at	2.15803	0.00161864
RNvM__Down__1025__BP_89	494	GO:0006754	biological_process	ATP biosynthetic process	13	50	18952	1025	1623689_a_at // 1627018_s_at // 1627256_s_at // 1628573_a_at // 1629342_s_at // 1630984_at // 1631750_a_at // 1633673_a_at // 1634805_at // 1636548_at // 1636925_at // 1639477_s_at // 1639788_at	2.26524	0.00164417
RNvM__Down__1025__BP_90	495	GO:0009144	biological_process	purine nucleoside triphosphate metabolic process	14	59	18952	1025	1623689_a_at // 1627018_s_at // 1627256_s_at // 1628573_a_at // 1629342_s_at // 1630984_at // 1631750_a_at // 1633673_a_at // 1634805_at // 1636548_at // 1636925_at // 1637980_at // 1639477_s_at // 1639788_at	2.13337	0.0018462
RNvM__Down__1025__BP_91	496	GO:0009205	biological_process	purine ribonucleoside triphosphate metabolic process	14	59	18952	1025	1623689_a_at // 1627018_s_at // 1627256_s_at // 1628573_a_at // 1629342_s_at // 1630984_at // 1631750_a_at // 1633673_a_at // 1634805_at // 1636548_at // 1636925_at // 1637980_at // 1639477_s_at // 1639788_at	2.13337	0.0018462
RNvM__Down__1025__BP_92	497	GO:0022607	biological_process	cellular component assembly	50	476	18952	1025	1624008_at // 1624203_s_at // 1625078_at // 1625253_at // 1625458_a_at // 1625885_at // 1626153_at // 1626729_at // 1626785_at // 1627060_s_at // 1627110_at // 1627726_a_at // 1627927_at // 1628092_at // 1630063_a_at // 1630174_s_at // 1630208_at // 1630519_at // 1631161_at // 1631404_at // 1631626_at // 1632197_at // 1632577_a_at // 1632744_a_at // 1632850_at // 1633131_s_at // 1633209_s_at // 1…	0.957693	0.00217188
RNvM__Down__1025__BP_93	498	GO:0046034	biological_process	ATP metabolic process	13	52	18952	1025	1623689_a_at // 1627018_s_at // 1627256_s_at // 1628573_a_at // 1629342_s_at // 1630984_at // 1631750_a_at // 1633673_a_at // 1634805_at // 1636548_at // 1636925_at // 1639477_s_at // 1639788_at	2.20865	0.00224835
RNvM__Down__1025__BP_94	499	GO:0009199	biological_process	ribonucleoside triphosphate metabolic process	14	62	18952	1025	1623689_a_at // 1627018_s_at // 1627256_s_at // 1628573_a_at // 1629342_s_at // 1630984_at // 1631750_a_at // 1633673_a_at // 1634805_at // 1636548_at // 1636925_at // 1637980_at // 1639477_s_at // 1639788_at	2.06181	0.00289166
RNvM__Down__1025__BP_95	500	GO:0006605	biological_process	protein targeting	20	120	18952	1025	1624205_at // 1625458_a_at // 1625573_at // 1626002_at // 1629725_at // 1629730_at // 1629920_at // 1630351_at // 1630713_at // 1633131_s_at // 1633940_at // 1635011_at // 1637509_s_at // 1637517_s_at // 1637967_at // 1639093_s_at // 1640220_a_at // 1641247_at // 1641286_s_at // 1641511_at	1.62369	0.00321344
RNvM__Down__1025__BP_96	501	GO:0022904	biological_process	respiratory electron transport chain	15	72	18952	1025	1624715_at // 1624776_a_at // 1625128_a_at // 1625412_at // 1627220_at // 1631474_s_at // 1633965_at // 1634955_at // 1636813_s_at // 1637018_at // 1637405_at // 1638593_a_at // 1640024_at // 1640632_at // 1641506_at	1.94562	0.00337807
RNvM__Down__1025__BP_97	502	GO:0009141	biological_process	nucleoside triphosphate metabolic process	14	64	18952	1025	1623689_a_at // 1627018_s_at // 1627256_s_at // 1628573_a_at // 1629342_s_at // 1630984_at // 1631750_a_at // 1633673_a_at // 1634805_at // 1636548_at // 1636925_at // 1637980_at // 1639477_s_at // 1639788_at	2.01601	0.00382733
RNvM__Down__1025__BP_98	503	GO:0022900	biological_process	electron transport chain	15	73	18952	1025	1624715_at // 1624776_a_at // 1625128_a_at // 1625412_at // 1627220_at // 1631474_s_at // 1633965_at // 1634955_at // 1636813_s_at // 1637018_at // 1637405_at // 1638593_a_at // 1640024_at // 1640632_at // 1641506_at	1.92572	0.00382972
RNvM__Down__1025__BP_99	504	GO:0006400	biological_process	tRNA modification	7	13	18952	1025	1628188_at // 1632089_at // 1636003_at // 1637489_at // 1639554_at // 1639873_at // 1640877_at	3.31557	0.00394196
RNvM__Down__1025__BP_100	505	GO:0055114	biological_process	oxidation reduction	31	247	18952	1025	1623788_at // 1624715_at // 1624776_a_at // 1625128_a_at // 1625412_at // 1626022_at // 1626241_at // 1627220_at // 1627844_at // 1627945_at // 1629086_s_at // 1629121_at // 1631474_s_at // 1631533_at // 1632532_s_at // 1633639_at // 1633965_at // 1634641_a_at // 1634955_at // 1635996_at // 1636813_s_at // 1636845_at // 1637018_at // 1637309_a_at // 1637405_at // 1638593_a_at // 1640024_at // 164…	1.21448	0.00421655
RNvM__Down__1025__BP_101	506	GO:0042773	biological_process	ATP synthesis coupled electron transport	14	67	18952	1025	1624715_at // 1624776_a_at // 1625128_a_at // 1625412_at // 1627220_at // 1633965_at // 1634955_at // 1636813_s_at // 1637018_at // 1637405_at // 1638593_a_at // 1640024_at // 1640632_at // 1641506_at	1.94992	0.00572779
RNvM__Down__1025__BP_102	507	GO:0006783	biological_process	heme biosynthetic process	6	9	18952	1025	1626653_a_at // 1627448_at // 1627939_a_at // 1631560_at // 1634270_at // 1637191_at	3.62369	0.00579754
RNvM__Down__1025__BP_103	508	GO:0008535	biological_process	respiratory chain complex IV assembly	6	9	18952	1025	1626729_at // 1627726_a_at // 1634270_at // 1636845_at // 1637159_at // 1640644_at	3.62369	0.00579754
RNvM__Down__1025__BP_104	509	GO:0001522	biological_process	pseudouridine synthesis	6	9	18952	1025	1627111_at // 1628188_at // 1628723_at // 1639514_at // 1639554_at // 1639873_at	3.62369	0.00579754
RNvM__Down__1025__BP_105	510	GO:0008104	biological_process	protein localization	44	420	18952	1025	1623191_at // 1623212_s_at // 1623326_a_at // 1623934_at // 1624205_at // 1624618_at // 1625253_at // 1625458_a_at // 1625573_at // 1626002_at // 1626528_at // 1627726_a_at // 1627919_at // 1629442_at // 1629578_at // 1629725_at // 1629730_at // 1629920_at // 1630351_at // 1630713_at // 1631626_at // 1631627_at // 1632744_a_at // 1633131_s_at // 1633163_at // 1633940_at // 1634390_s_at // 1635011…	0.95384	0.00648382
RNvM__Down__1025__BP_106	511	GO:0015031	biological_process	protein transport	34	296	18952	1025	1623191_at // 1623212_s_at // 1623326_a_at // 1623934_at // 1624205_at // 1624618_at // 1625458_a_at // 1625573_at // 1626002_at // 1626528_at // 1627919_at // 1629578_at // 1629725_at // 1629730_at // 1629920_at // 1630351_at // 1630713_at // 1631627_at // 1633131_s_at // 1633163_at // 1633940_at // 1634390_s_at // 1635011_at // 1635637_at // 1637280_at // 1637509_s_at // 1637517_s_at // 1637967…	1.08666	0.00868817
RNvM__Down__1025__BP_107	512	GO:0043681	biological_process	protein import into mitochondrion	6	10	18952	1025	1625573_at // 1629725_at // 1630351_at // 1637509_s_at // 1637967_at // 1641511_at	3.47169	0.00868817
RNvM__Down__1025__BP_108	513	GO:0042168	biological_process	heme metabolic process	6	10	18952	1025	1626653_a_at // 1627448_at // 1627939_a_at // 1631560_at // 1634270_at // 1637191_at	3.47169	0.00868817
RNvM__Down__1025__BP_109	514	GO:0045184	biological_process	establishment of protein localization	34	299	18952	1025	1623191_at // 1623212_s_at // 1623326_a_at // 1623934_at // 1624205_at // 1624618_at // 1625458_a_at // 1625573_at // 1626002_at // 1626528_at // 1627919_at // 1629578_at // 1629725_at // 1629730_at // 1629920_at // 1630351_at // 1630713_at // 1631627_at // 1633131_s_at // 1633163_at // 1633940_at // 1634390_s_at // 1635011_at // 1635637_at // 1637280_at // 1637509_s_at // 1637517_s_at // 1637967…	1.07212	0.0101538
RNvM__Down__1025__BP_110	515	GO:0043623	biological_process	cellular protein complex assembly	14	73	18952	1025	1625458_a_at // 1625885_at // 1626729_at // 1627060_s_at // 1627110_at // 1627726_a_at // 1633131_s_at // 1634270_at // 1636845_at // 1637159_at // 1637165_at // 1640024_at // 1640644_at // 1641247_at	1.82618	0.0120341
RNvM__Down__1025__BP_111	516	GO:0017038	biological_process	protein import	11	47	18952	1025	1625458_a_at // 1625573_at // 1629725_at // 1629920_at // 1630351_at // 1631627_at // 1633131_s_at // 1637509_s_at // 1637967_at // 1641247_at // 1641511_at	2.1135	0.0135669
RNvM__Down__1025__BP_112	517	GO:0042775	biological_process	mitochondrial ATP synthesis coupled electron transport	13	65	18952	1025	1624715_at // 1624776_a_at // 1625128_a_at // 1625412_at // 1627220_at // 1633965_at // 1634955_at // 1636813_s_at // 1637018_at // 1637405_at // 1640024_at // 1640632_at // 1641506_at	1.88673	0.0138003
RNvM__Down__1025__BP_113	518	GO:0046483	biological_process	heterocycle metabolic process	17	106	18952	1025	1623422_a_at // 1623470_at // 1623792_a_at // 1624083_s_at // 1626653_a_at // 1627448_at // 1627868_at // 1627939_a_at // 1631560_at // 1633523_at // 1634270_at // 1635542_at // 1635981_a_at // 1637191_at // 1637799_at // 1640775_a_at // 1641291_at	1.5682	0.0157865
RNvM__Down__1025__BP_114	519	GO:0006457	biological_process	protein folding	19	128	18952	1025	1623998_at // 1624150_at // 1624419_a_at // 1625165_at // 1625179_at // 1626002_at // 1626845_at // 1627109_at // 1628660_at // 1629598_at // 1629723_at // 1629790_at // 1630076_at // 1630245_at // 1630408_s_at // 1634173_at // 1634944_at // 1638415_at // 1641286_s_at	1.45658	0.0165557
RNvM__Down__1025__BP_115	520	GO:0000154	biological_process	rRNA modification	5	7	18952	1025	1627111_at // 1628723_at // 1631093_at // 1631214_at // 1637555_at	3.72323	0.0173584
RNvM__Down__1025__BP_116	521	GO:0006779	biological_process	porphyrin biosynthetic process	8	26	18952	1025	1626653_a_at // 1627448_at // 1627939_a_at // 1631560_at // 1633523_at // 1634270_at // 1635542_at // 1637191_at	2.50821	0.0213404
RNvM__Down__1025__BP_117	522	GO:0006099	biological_process	tricarboxylic acid cycle	9	34	18952	1025	1625125_at // 1626745_at // 1629086_s_at // 1629745_at // 1634989_at // 1639513_at // 1640632_at // 1640928_at // 1641291_at	2.29112	0.02271
RNvM__Down__1025__BP_118	523	GO:0009060	biological_process	aerobic respiration	9	34	18952	1025	1625125_at // 1626745_at // 1629086_s_at // 1629745_at // 1634989_at // 1639513_at // 1640632_at // 1640928_at // 1641291_at	2.29112	0.02271
RNvM__Down__1025__BP_119	524	GO:0046356	biological_process	acetyl-CoA catabolic process	9	34	18952	1025	1625125_at // 1626745_at // 1629086_s_at // 1629745_at // 1634989_at // 1639513_at // 1640632_at // 1640928_at // 1641291_at	2.29112	0.02271
RNvM__Down__1025__BP_120	525	GO:0009156	biological_process	ribonucleoside monophosphate biosynthetic process	8	27	18952	1025	1623422_a_at // 1623792_a_at // 1627868_at // 1627916_s_at // 1628813_at // 1629194_s_at // 1631392_at // 1637806_at	2.45377	0.0257631
RNvM__Down__1025__BP_121	526	GO:0009161	biological_process	ribonucleoside monophosphate metabolic process	8	27	18952	1025	1623422_a_at // 1623792_a_at // 1627868_at // 1627916_s_at // 1628813_at // 1629194_s_at // 1631392_at // 1637806_at	2.45377	0.0257631
RNvM__Down__1025__BP_122	527	GO:0006778	biological_process	porphyrin metabolic process	8	27	18952	1025	1626653_a_at // 1627448_at // 1627939_a_at // 1631560_at // 1633523_at // 1634270_at // 1635542_at // 1637191_at	2.45377	0.0257631
RNvM__Down__1025__BP_123	528	GO:0009109	biological_process	coenzyme catabolic process	9	35	18952	1025	1625125_at // 1626745_at // 1629086_s_at // 1629745_at // 1634989_at // 1639513_at // 1640632_at // 1640928_at // 1641291_at	2.2493	0.0263976
RNvM__Down__1025__BP_124	529	GO:0045333	biological_process	cellular respiration	9	35	18952	1025	1625125_at // 1626745_at // 1629086_s_at // 1629745_at // 1634989_at // 1639513_at // 1640632_at // 1640928_at // 1641291_at	2.2493	0.0263976
RNvM__Down__1025__BP_125	530	GO:0033036	biological_process	macromolecule localization	45	470	18952	1025	1623191_at // 1623212_s_at // 1623326_a_at // 1623934_at // 1624205_at // 1624618_at // 1625253_at // 1625458_a_at // 1625573_at // 1626002_at // 1626528_at // 1627726_a_at // 1627919_at // 1629442_at // 1629578_at // 1629725_at // 1629730_at // 1629920_at // 1630351_at // 1630713_at // 1631626_at // 1631627_at // 1632744_a_at // 1633131_s_at // 1633163_at // 1633940_at // 1634390_s_at // 1635011…	0.82399	0.0284633
RNvM__Down__1025__BP_126	531	GO:0006631	biological_process	fatty acid metabolic process	12	62	18952	1025	1623741_at // 1624715_at // 1624776_a_at // 1625839_at // 1627423_at // 1629813_at // 1634955_at // 1635937_at // 1637547_at // 1638717_at // 1640466_s_at // 1641256_at	1.83942	0.0284633
RNvM__Down__1025__BP_127	532	GO:0033014	biological_process	tetrapyrrole biosynthetic process	8	28	18952	1025	1626653_a_at // 1627448_at // 1627939_a_at // 1631560_at // 1633523_at // 1634270_at // 1635542_at // 1637191_at	2.4013	0.0305531
RNvM__Down__1025__BP_128	533	GO:0051187	biological_process	cofactor catabolic process	9	36	18952	1025	1625125_at // 1626745_at // 1629086_s_at // 1629745_at // 1634989_at // 1639513_at // 1640632_at // 1640928_at // 1641291_at	2.20865	0.0308585
RNvM__Down__1025__BP_129	534	GO:0044255	biological_process	cellular lipid metabolic process	28	246	18952	1025	1623664_at // 1623741_at // 1624715_at // 1624776_a_at // 1624818_s_at // 1625344_at // 1625491_at // 1625564_at // 1625839_at // 1626414_at // 1626481_a_at // 1627423_at // 1629153_s_at // 1629813_at // 1630290_at // 1633227_s_at // 1634072_s_at // 1634955_at // 1635900_at // 1635937_at // 1637066_at // 1637280_at // 1637547_at // 1638717_at // 1640415_at // 1640466_s_at // 1640655_s_at // 16412…	1.07349	0.032185
RNvM__Down__1025__BP_130	535	GO:0009123	biological_process	nucleoside monophosphate metabolic process	8	29	18952	1025	1623422_a_at // 1623792_a_at // 1627868_at // 1627916_s_at // 1628813_at // 1629194_s_at // 1631392_at // 1637806_at	2.35067	0.0359483
RNvM__Down__1025__BP_131	536	GO:0009124	biological_process	nucleoside monophosphate biosynthetic process	8	29	18952	1025	1623422_a_at // 1623792_a_at // 1627868_at // 1627916_s_at // 1628813_at // 1629194_s_at // 1631392_at // 1637806_at	2.35067	0.0359483
RNvM__Down__1025__BP_132	537	GO:0033013	biological_process	tetrapyrrole metabolic process	8	29	18952	1025	1626653_a_at // 1627448_at // 1627939_a_at // 1631560_at // 1633523_at // 1634270_at // 1635542_at // 1637191_at	2.35067	0.0359483
RNvM__Down__1025__BP_133	538	GO:0015992	biological_process	proton transport	13	75	18952	1025	1623689_a_at // 1627018_s_at // 1627256_s_at // 1628573_a_at // 1629342_s_at // 1630984_at // 1631750_a_at // 1633673_a_at // 1634805_at // 1636548_at // 1636925_at // 1639477_s_at // 1639788_at	1.68028	0.0397874
RNvM__Down__1025__BP_134	539	GO:0006818	biological_process	hydrogen transport	13	76	18952	1025	1623689_a_at // 1627018_s_at // 1627256_s_at // 1628573_a_at // 1629342_s_at // 1630984_at // 1631750_a_at // 1633673_a_at // 1634805_at // 1636548_at // 1636925_at // 1639477_s_at // 1639788_at	1.66117	0.0441507
RNvM__Down__1025__BP_135	540	GO:0009126	biological_process	purine nucleoside monophosphate metabolic process	7	23	18952	1025	1623422_a_at // 1627868_at // 1627916_s_at // 1628813_at // 1629194_s_at // 1631392_at // 1637806_at	2.49245	0.0479015
RNvM__Down__1025__BP_136	541	GO:0009127	biological_process	purine nucleoside monophosphate biosynthetic process	7	23	18952	1025	1623422_a_at // 1627868_at // 1627916_s_at // 1628813_at // 1629194_s_at // 1631392_at // 1637806_at	2.49245	0.0479015
RNvM__Down__1025__BP_137	542	GO:0009167	biological_process	purine ribonucleoside monophosphate metabolic process	7	23	18952	1025	1623422_a_at // 1627868_at // 1627916_s_at // 1628813_at // 1629194_s_at // 1631392_at // 1637806_at	2.49245	0.0479015
RNvM__Down__1025__BP_138	543	GO:0009168	biological_process	purine ribonucleoside monophosphate biosynthetic process	7	23	18952	1025	1623422_a_at // 1627868_at // 1627916_s_at // 1628813_at // 1629194_s_at // 1631392_at // 1637806_at	2.49245	0.0479015
RNvM__Down__1025__BP_139	544	GO:0006084	biological_process	acetyl-CoA metabolic process	9	39	18952	1025	1625125_at // 1626745_at // 1629086_s_at // 1629745_at // 1634989_at // 1639513_at // 1640632_at // 1640928_at // 1641291_at	2.09318	0.0479015
RNvM__Down__1025__BP_140	545	GO:0006188	biological_process	IMP biosynthetic process	5	10	18952	1025	1623422_a_at // 1627868_at // 1628813_at // 1629194_s_at // 1631392_at	3.20865	0.0493434
RNvM__Down__1025__BP_141	546	GO:0046040	biological_process	IMP metabolic process	5	10	18952	1025	1623422_a_at // 1627868_at // 1628813_at // 1629194_s_at // 1631392_at	3.20865	0.0493434
RNvM__Down__1025__BP_142	547	GO:0065002	biological_process	intracellular protein transmembrane transport	8	32	18952	1025	1623934_at // 1625573_at // 1627919_at // 1629725_at // 1630351_at // 1637509_s_at // 1637967_at // 1641511_at	2.20865	0.0577268
RNvM__Down__1025__BP_143	548	GO:0006633	biological_process	fatty acid biosynthetic process	8	32	18952	1025	1624715_at // 1624776_a_at // 1627423_at // 1629813_at // 1634955_at // 1637547_at // 1638717_at // 1641256_at	2.20865	0.0577268
RNvM__Down__1025__BP_144	549	GO:0008610	biological_process	lipid biosynthetic process	17	125	18952	1025	1623664_at // 1624715_at // 1624776_a_at // 1625344_at // 1625564_at // 1626481_a_at // 1627423_at // 1629153_s_at // 1629813_at // 1630290_at // 1634072_s_at // 1634955_at // 1637066_at // 1637547_at // 1638717_at // 1640655_s_at // 1641256_at	1.33033	0.0685963
RNvM__Down__1025__BP_145	550	GO:0016226	biological_process	iron-sulfur cluster assembly	4	6	18952	1025	1624571_s_at // 1624986_at // 1638216_at // 1640977_at	3.62369	0.0773491
RNvM__Down__1025__BP_146	551	GO:0031163	biological_process	metallo-sulfur cluster assembly	4	6	18952	1025	1624571_s_at // 1624986_at // 1638216_at // 1640977_at	3.62369	0.0773491
RNvM__Down__1025__BP_147	552	GO:0006886	biological_process	intracellular protein transport	23	200	18952	1025	1623326_a_at // 1623934_at // 1624205_at // 1625458_a_at // 1625573_at // 1626002_at // 1627919_at // 1629725_at // 1629730_at // 1629920_at // 1630351_at // 1630713_at // 1633131_s_at // 1633940_at // 1635011_at // 1637509_s_at // 1637517_s_at // 1637967_at // 1639093_s_at // 1640220_a_at // 1641247_at // 1641286_s_at // 1641511_at	1.08836	0.0798368
RNvM__Down__1025__BP_148	553	GO:0032787	biological_process	monocarboxylic acid metabolic process	15	105	18952	1025	1623741_at // 1624715_at // 1624776_a_at // 1625839_at // 1627423_at // 1629813_at // 1634955_at // 1635937_at // 1635981_a_at // 1637547_at // 1638717_at // 1639252_s_at // 1640466_s_at // 1640775_a_at // 1641256_at	1.4013	0.0839995
RNvM__Down__1025__BP_149	554	GO:0034404	biological_process	nucleobase, nucleoside and nucleotide biosynthetic process	5	12	18952	1025	1623422_a_at // 1623792_a_at // 1627868_at // 1637799_at // 1640877_at	2.94562	0.0869306
RNvM__Down__1025__BP_150	555	GO:0034654	biological_process	nucleobase, nucleoside, nucleotide and nucleic acid biosynthetic process	5	12	18952	1025	1623422_a_at // 1623792_a_at // 1627868_at // 1637799_at // 1640877_at	2.94562	0.0869306
RNvM__Down__1025__BP_151	556	GO:0007006	biological_process	mitochondrial membrane organization	5	12	18952	1025	1625573_at // 1627919_at // 1630351_at // 1637509_s_at // 1637967_at	2.94562	0.0869306
RNvM__Down__1025__BP_152	557	GO:0016310	biological_process	phosphorylation	45	504	18952	1025	1623418_at // 1623689_a_at // 1624029_at // 1624715_at // 1624776_a_at // 1625128_a_at // 1625412_at // 1626845_at // 1627018_s_at // 1627220_at // 1627256_s_at // 1628573_a_at // 1629342_s_at // 1630557_at // 1630984_at // 1631486_at // 1631750_a_at // 1632532_s_at // 1633673_a_at // 1633965_at // 1634805_at // 1634955_at // 1634972_at // 1635356_at // 1636548_at // 1636599_at // 1636634_a_at //…	0.723227	0.090751
RNvM__Down__1025__CC_1	558	GO:0005737	cellular_component	cytoplasm	404	2550	18952	1025	1622898_a_at // 1622945_a_at // 1622947_s_at // 1622984_at // 1622995_at // 1623012_at // 1623150_at // 1623182_at // 1623193_at // 1623212_s_at // 1623244_at // 1623326_a_at // 1623366_at // 1623422_a_at // 1623460_at // 1623470_at // 1623588_at // 1623606_at // 1623644_s_at // 1623678_at // 1623689_a_at // 1623741_at // 1623754_s_at // 1623770_at // 1623788_at // 1623792_a_at // 1623836_at // 1…	1.55058	2.17542e-84
RNvM__Down__1025__CC_2	559	GO:0044444	cellular_component	cytoplasmic part	332	1910	18952	1025	1622898_a_at // 1622947_s_at // 1622984_at // 1622995_at // 1623012_at // 1623150_at // 1623182_at // 1623326_a_at // 1623366_at // 1623460_at // 1623470_at // 1623588_at // 1623606_at // 1623644_s_at // 1623678_at // 1623689_a_at // 1623741_at // 1623754_s_at // 1623770_at // 1623788_at // 1623792_a_at // 1623836_at // 1623904_a_at // 1623914_at // 1623934_at // 1623995_at // 1624003_at // 16240…	1.68434	5.20756e-75
RNvM__Down__1025__CC_3	560	GO:0044424	cellular_component	intracellular part	523	4390	18952	1025	1622898_a_at // 1622945_a_at // 1622947_s_at // 1622984_at // 1622995_at // 1623012_at // 1623150_at // 1623182_at // 1623193_at // 1623194_at // 1623208_at // 1623212_s_at // 1623244_at // 1623268_a_at // 1623293_at // 1623306_at // 1623326_a_at // 1623366_at // 1623422_a_at // 1623460_at // 1623470_at // 1623496_at // 1623588_at // 1623606_at // 1623644_s_at // 1623678_at // 1623689_a_at // 162…	1.13932	6.23422e-75
RNvM__Down__1025__CC_4	561	GO:0005739	cellular_component	mitochondrion	180	571	18952	1025	1622898_a_at // 1622947_s_at // 1622984_at // 1622995_at // 1623012_at // 1623182_at // 1623326_a_at // 1623366_at // 1623460_at // 1623470_at // 1623588_at // 1623678_at // 1623689_a_at // 1623741_at // 1623770_at // 1623792_a_at // 1623934_at // 1624205_at // 1624683_at // 1624715_at // 1624776_a_at // 1625005_s_at // 1625125_at // 1625128_a_at // 1625136_s_at // 1625392_at // 1625412_at // 162…	2.54316	4.07386e-69
RNvM__Down__1025__CC_5	562	GO:0005622	cellular_component	intracellular	540	4843	18952	1025	1622898_a_at // 1622945_a_at // 1622947_s_at // 1622984_at // 1622995_at // 1623012_at // 1623045_at // 1623150_at // 1623182_at // 1623193_at // 1623194_at // 1623208_at // 1623212_s_at // 1623244_at // 1623268_a_at // 1623293_at // 1623306_at // 1623326_a_at // 1623366_at // 1623422_a_at // 1623460_at // 1623470_at // 1623496_at // 1623588_at // 1623605_a_at // 1623606_at // 1623644_s_at // 162…	1.04378	1.33609e-68
RNvM__Down__1025__CC_6	563	GO:0044446	cellular_component	intracellular organelle part	316	1966	18952	1025	1622898_a_at // 1622947_s_at // 1622984_at // 1622995_at // 1623012_at // 1623150_at // 1623182_at // 1623268_a_at // 1623306_at // 1623326_a_at // 1623366_at // 1623460_at // 1623606_at // 1623644_s_at // 1623678_at // 1623689_a_at // 1623754_s_at // 1623792_a_at // 1623836_at // 1623914_at // 1623934_at // 1623995_at // 1624070_at // 1624193_s_at // 1624205_at // 1624337_at // 1624345_a_at // 1…	1.57139	1.41432e-63
RNvM__Down__1025__CC_7	564	GO:0044422	cellular_component	organelle part	316	1969	18952	1025	1622898_a_at // 1622947_s_at // 1622984_at // 1622995_at // 1623012_at // 1623150_at // 1623182_at // 1623268_a_at // 1623306_at // 1623326_a_at // 1623366_at // 1623460_at // 1623606_at // 1623644_s_at // 1623678_at // 1623689_a_at // 1623754_s_at // 1623792_a_at // 1623836_at // 1623914_at // 1623934_at // 1623995_at // 1624070_at // 1624193_s_at // 1624205_at // 1624337_at // 1624345_a_at // 1…	1.56919	1.80624e-63
RNvM__Down__1025__CC_8	565	GO:0044429	cellular_component	mitochondrial part	141	418	18952	1025	1622898_a_at // 1622947_s_at // 1622984_at // 1622995_at // 1623012_at // 1623182_at // 1623326_a_at // 1623366_at // 1623460_at // 1623678_at // 1623689_a_at // 1623792_a_at // 1623934_at // 1624205_at // 1624715_at // 1624776_a_at // 1625005_s_at // 1625125_at // 1625128_a_at // 1625136_s_at // 1625392_at // 1625412_at // 1625464_at // 1625564_at // 1625573_at // 1625839_at // 1626002_at // 162…	2.64085	2.89668e-56
RNvM__Down__1025__CC_9	566	GO:0043229	cellular_component	intracellular organelle	428	3600	18952	1025	1622898_a_at // 1622947_s_at // 1622984_at // 1622995_at // 1623012_at // 1623150_at // 1623182_at // 1623194_at // 1623208_at // 1623268_a_at // 1623293_at // 1623306_at // 1623326_a_at // 1623366_at // 1623460_at // 1623470_at // 1623496_at // 1623588_at // 1623606_at // 1623644_s_at // 1623678_at // 1623689_a_at // 1623741_at // 1623754_s_at // 1623770_at // 1623792_a_at // 1623836_at // 16239…	1.13634	3.74546e-56
RNvM__Down__1025__CC_10	567	GO:0043226	cellular_component	organelle	428	3602	18952	1025	1622898_a_at // 1622947_s_at // 1622984_at // 1622995_at // 1623012_at // 1623150_at // 1623182_at // 1623194_at // 1623208_at // 1623268_a_at // 1623293_at // 1623306_at // 1623326_a_at // 1623366_at // 1623460_at // 1623470_at // 1623496_at // 1623588_at // 1623606_at // 1623644_s_at // 1623678_at // 1623689_a_at // 1623741_at // 1623754_s_at // 1623770_at // 1623792_a_at // 1623836_at // 16239…	1.13554	4.12828e-56
RNvM__Down__1025__CC_11	568	GO:0033279	cellular_component	ribosomal subunit	99	184	18952	1025	1622898_a_at // 1622995_at // 1623012_at // 1623150_at // 1623182_at // 1623366_at // 1623606_at // 1623644_s_at // 1623678_at // 1623754_s_at // 1623836_at // 1623914_at // 1623995_at // 1624070_at // 1624337_at // 1624529_at // 1624792_at // 1624906_at // 1625136_s_at // 1625248_at // 1625337_s_at // 1625392_at // 1625889_at // 1625943_at // 1625991_s_at // 1626693_at // 1626924_a_at // 1626931…	3.31445	6.14523e-53
RNvM__Down__1025__CC_12	569	GO:0005840	cellular_component	ribosome	105	251	18952	1025	1622898_a_at // 1622995_at // 1623012_at // 1623150_at // 1623182_at // 1623366_at // 1623606_at // 1623644_s_at // 1623678_at // 1623754_s_at // 1623836_at // 1623914_at // 1623995_at // 1624070_at // 1624337_at // 1624529_at // 1624792_at // 1624906_at // 1625136_s_at // 1625248_at // 1625337_s_at // 1625392_at // 1625889_at // 1625943_at // 1625991_s_at // 1626022_at // 1626693_at // 1626924_a…	2.95136	3.60334e-48
RNvM__Down__1025__CC_13	570	GO:0030529	cellular_component	ribonucleoprotein complex	128	419	18952	1025	1622898_a_at // 1622995_at // 1623012_at // 1623150_at // 1623182_at // 1623194_at // 1623366_at // 1623606_at // 1623644_s_at // 1623678_at // 1623754_s_at // 1623836_at // 1623914_at // 1623995_at // 1624070_at // 1624337_at // 1624345_a_at // 1624529_at // 1624792_at // 1624906_at // 1625136_s_at // 1625248_at // 1625337_s_at // 1625392_at // 1625889_at // 1625943_at // 1625991_s_at // 1626022…	2.49785	6.24819e-47
RNvM__Down__1025__CC_14	571	GO:0005623	cellular_component	cell	592	6543	18952	1025	1622898_a_at // 1622923_at // 1622945_a_at // 1622947_s_at // 1622984_at // 1622995_at // 1623012_at // 1623045_at // 1623150_at // 1623182_at // 1623193_at // 1623194_at // 1623208_at // 1623212_s_at // 1623244_at // 1623268_a_at // 1623293_at // 1623306_at // 1623326_a_at // 1623366_at // 1623418_at // 1623422_a_at // 1623460_at // 1623470_at // 1623496_at // 1623588_at // 1623605_a_at // 16236…	0.742371	1.9769e-46
RNvM__Down__1025__CC_15	572	GO:0044464	cellular_component	cell part	592	6543	18952	1025	1622898_a_at // 1622923_at // 1622945_a_at // 1622947_s_at // 1622984_at // 1622995_at // 1623012_at // 1623045_at // 1623150_at // 1623182_at // 1623193_at // 1623194_at // 1623208_at // 1623212_s_at // 1623244_at // 1623268_a_at // 1623293_at // 1623306_at // 1623326_a_at // 1623366_at // 1623418_at // 1623422_a_at // 1623460_at // 1623470_at // 1623496_at // 1623588_at // 1623605_a_at // 16236…	0.742371	1.9769e-46
RNvM__Down__1025__CC_16	573	GO:0032991	cellular_component	macromolecular complex	271	1843	18952	1025	1622898_a_at // 1622995_at // 1623012_at // 1623150_at // 1623182_at // 1623194_at // 1623208_at // 1623268_a_at // 1623326_a_at // 1623366_at // 1623606_at // 1623644_s_at // 1623678_at // 1623689_a_at // 1623754_s_at // 1623836_at // 1623904_a_at // 1623914_at // 1623995_at // 1624008_at // 1624070_at // 1624150_at // 1624205_at // 1624320_at // 1624337_at // 1624345_a_at // 1624419_a_at // 162…	1.44296	2.18977e-46
RNvM__Down__1025__CC_17	574	GO:0005829	cellular_component	cytosol	102	286	18952	1025	1623150_at // 1623606_at // 1623644_s_at // 1623741_at // 1623754_s_at // 1623836_at // 1623904_a_at // 1623914_at // 1623995_at // 1624008_at // 1624070_at // 1624337_at // 1624419_a_at // 1624529_at // 1624792_at // 1624906_at // 1625078_at // 1625150_s_at // 1625248_at // 1625337_s_at // 1625849_at // 1625889_at // 1625943_at // 1625991_s_at // 1626153_at // 1626693_at // 1626845_at // 1626924…	2.72121	8.84175e-42
RNvM__Down__1025__CC_18	575	GO:0022626	cellular_component	cytosolic ribosome	70	108	18952	1025	1623150_at // 1623606_at // 1623644_s_at // 1623754_s_at // 1623836_at // 1623914_at // 1623995_at // 1624070_at // 1624337_at // 1624529_at // 1624792_at // 1624906_at // 1625248_at // 1625337_s_at // 1625889_at // 1625943_at // 1625991_s_at // 1626693_at // 1626924_a_at // 1626931_a_at // 1627206_at // 1627312_at // 1627364_s_at // 1627988_at // 1628028_s_at // 1628061_at // 1628603_at // 16289…	3.58305	6.78489e-41
RNvM__Down__1025__CC_19	576	GO:0043231	cellular_component	intracellular membrane-bounded organelle	346	3076	18952	1025	1622898_a_at // 1622947_s_at // 1622984_at // 1622995_at // 1623012_at // 1623182_at // 1623194_at // 1623208_at // 1623268_a_at // 1623293_at // 1623306_at // 1623326_a_at // 1623366_at // 1623460_at // 1623470_at // 1623496_at // 1623588_at // 1623678_at // 1623689_a_at // 1623741_at // 1623770_at // 1623792_a_at // 1623904_a_at // 1623934_at // 1623956_at // 1623998_at // 1624193_s_at // 16242…	1.05644	1.35945e-37
RNvM__Down__1025__CC_20	577	GO:0043227	cellular_component	membrane-bounded organelle	346	3079	18952	1025	1622898_a_at // 1622947_s_at // 1622984_at // 1622995_at // 1623012_at // 1623182_at // 1623194_at // 1623208_at // 1623268_a_at // 1623293_at // 1623306_at // 1623326_a_at // 1623366_at // 1623460_at // 1623470_at // 1623496_at // 1623588_at // 1623678_at // 1623689_a_at // 1623741_at // 1623770_at // 1623792_a_at // 1623904_a_at // 1623934_at // 1623956_at // 1623998_at // 1624193_s_at // 16242…	1.05504	1.61028e-37
RNvM__Down__1025__CC_21	578	GO:0044445	cellular_component	cytosolic part	73	144	18952	1025	1623150_at // 1623606_at // 1623644_s_at // 1623754_s_at // 1623836_at // 1623914_at // 1623995_at // 1624070_at // 1624337_at // 1624419_a_at // 1624529_at // 1624792_at // 1624906_at // 1625248_at // 1625337_s_at // 1625889_at // 1625943_at // 1625991_s_at // 1626693_at // 1626845_at // 1626924_a_at // 1626931_a_at // 1627206_at // 1627312_at // 1627364_s_at // 1627988_at // 1628028_s_at // 162…	3.22855	2.57698e-37
RNvM__Down__1025__CC_22	579	GO:0015934	cellular_component	large ribosomal subunit	62	109	18952	1025	1623012_at // 1623150_at // 1623182_at // 1623366_at // 1623606_at // 1623754_s_at // 1623836_at // 1623914_at // 1623995_at // 1625337_s_at // 1625392_at // 1625889_at // 1625991_s_at // 1627206_at // 1627312_at // 1627823_at // 1627988_at // 1628028_s_at // 1628061_at // 1628481_at // 1628603_at // 1628928_s_at // 1629107_at // 1629400_at // 1629936_at // 1630270_s_at // 1630455_at // 1630813_a…	3.39467	1.22372e-33
RNvM__Down__1025__CC_23	580	GO:0031974	cellular_component	membrane-enclosed lumen	122	575	18952	1025	1622898_a_at // 1622984_at // 1622995_at // 1623012_at // 1623182_at // 1623268_a_at // 1623306_at // 1623366_at // 1623460_at // 1623678_at // 1624193_s_at // 1624345_a_at // 1624750_at // 1624779_at // 1625030_at // 1625125_at // 1625136_s_at // 1625244_at // 1625392_at // 1625564_at // 1625573_at // 1625758_s_at // 1625839_at // 1625849_at // 1626002_at // 1626241_at // 1626444_at // 1626745_a…	1.97197	3.43857e-31
RNvM__Down__1025__CC_24	581	GO:0005740	cellular_component	mitochondrial envelope	81	255	18952	1025	1622947_s_at // 1623326_a_at // 1623689_a_at // 1623792_a_at // 1623934_at // 1624205_at // 1624715_at // 1624776_a_at // 1625005_s_at // 1625128_a_at // 1625412_at // 1625464_at // 1625564_at // 1625573_at // 1626241_at // 1626528_at // 1626653_a_at // 1626729_at // 1626985_a_at // 1627018_s_at // 1627034_a_at // 1627220_at // 1627256_s_at // 1627726_a_at // 1627919_at // 1627939_a_at // 1627973…	2.55415	6.11939e-30
RNvM__Down__1025__CC_25	582	GO:0031966	cellular_component	mitochondrial membrane	78	241	18952	1025	1622947_s_at // 1623326_a_at // 1623689_a_at // 1623792_a_at // 1623934_at // 1624205_at // 1624715_at // 1624776_a_at // 1625005_s_at // 1625128_a_at // 1625412_at // 1625464_at // 1625564_at // 1625573_at // 1626241_at // 1626528_at // 1626653_a_at // 1626729_at // 1627018_s_at // 1627034_a_at // 1627220_at // 1627256_s_at // 1627726_a_at // 1627919_at // 1627939_a_at // 1627973_s_at // 1628389…	2.58117	3.18506e-29
RNvM__Down__1025__CC_26	583	GO:0043233	cellular_component	organelle lumen	117	563	18952	1025	1622898_a_at // 1622984_at // 1622995_at // 1623012_at // 1623182_at // 1623268_a_at // 1623306_at // 1623366_at // 1623460_at // 1623678_at // 1624193_s_at // 1624345_a_at // 1624750_at // 1624779_at // 1625030_at // 1625125_at // 1625136_s_at // 1625244_at // 1625392_at // 1625564_at // 1625758_s_at // 1625839_at // 1625849_at // 1626002_at // 1626241_at // 1626444_at // 1626745_at // 1626785_a…	1.94203	3.74593e-29
RNvM__Down__1025__CC_27	584	GO:0070013	cellular_component	intracellular organelle lumen	117	563	18952	1025	1622898_a_at // 1622984_at // 1622995_at // 1623012_at // 1623182_at // 1623268_a_at // 1623306_at // 1623366_at // 1623460_at // 1623678_at // 1624193_s_at // 1624345_a_at // 1624750_at // 1624779_at // 1625030_at // 1625125_at // 1625136_s_at // 1625244_at // 1625392_at // 1625564_at // 1625758_s_at // 1625839_at // 1625849_at // 1626002_at // 1626241_at // 1626444_at // 1626745_at // 1626785_a…	1.94203	3.74593e-29
RNvM__Down__1025__CC_28	585	GO:0043228	cellular_component	non-membrane-bounded organelle	161	1011	18952	1025	1622898_a_at // 1622995_at // 1623012_at // 1623150_at // 1623182_at // 1623306_at // 1623366_at // 1623606_at // 1623644_s_at // 1623678_at // 1623754_s_at // 1623836_at // 1623914_at // 1623995_at // 1624070_at // 1624193_s_at // 1624337_at // 1624345_a_at // 1624529_at // 1624750_at // 1624779_at // 1624792_at // 1624906_at // 1625136_s_at // 1625248_at // 1625337_s_at // 1625392_at // 1625564…	1.558	5.26318e-29
RNvM__Down__1025__CC_29	586	GO:0043232	cellular_component	intracellular non-membrane-bounded organelle	161	1011	18952	1025	1622898_a_at // 1622995_at // 1623012_at // 1623150_at // 1623182_at // 1623306_at // 1623366_at // 1623606_at // 1623644_s_at // 1623678_at // 1623754_s_at // 1623836_at // 1623914_at // 1623995_at // 1624070_at // 1624193_s_at // 1624337_at // 1624345_a_at // 1624529_at // 1624750_at // 1624779_at // 1624792_at // 1624906_at // 1625136_s_at // 1625248_at // 1625337_s_at // 1625392_at // 1625564…	1.558	5.26318e-29
RNvM__Down__1025__CC_30	587	GO:0031967	cellular_component	organelle envelope	88	349	18952	1025	1622947_s_at // 1623326_a_at // 1623689_a_at // 1623792_a_at // 1623934_at // 1624205_at // 1624715_at // 1624776_a_at // 1625005_s_at // 1625128_a_at // 1625412_at // 1625458_a_at // 1625464_at // 1625564_at // 1625573_at // 1626241_at // 1626528_at // 1626653_a_at // 1626729_at // 1626985_a_at // 1627018_s_at // 1627034_a_at // 1627044_s_at // 1627220_at // 1627256_s_at // 1627726_a_at // 16279…	2.221	1.68972e-26
RNvM__Down__1025__CC_31	588	GO:0031975	cellular_component	envelope	88	350	18952	1025	1622947_s_at // 1623326_a_at // 1623689_a_at // 1623792_a_at // 1623934_at // 1624205_at // 1624715_at // 1624776_a_at // 1625005_s_at // 1625128_a_at // 1625412_at // 1625458_a_at // 1625464_at // 1625564_at // 1625573_at // 1626241_at // 1626528_at // 1626653_a_at // 1626729_at // 1626985_a_at // 1627018_s_at // 1627034_a_at // 1627044_s_at // 1627220_at // 1627256_s_at // 1627726_a_at // 16279…	2.21687	1.97987e-26
RNvM__Down__1025__CC_32	589	GO:0022625	cellular_component	cytosolic large ribosomal subunit	43	62	18952	1025	1623150_at // 1623606_at // 1623754_s_at // 1623836_at // 1623914_at // 1623995_at // 1625337_s_at // 1625889_at // 1625991_s_at // 1627206_at // 1627312_at // 1627988_at // 1628028_s_at // 1628061_at // 1628603_at // 1628928_s_at // 1629107_at // 1629400_at // 1630270_s_at // 1630455_at // 1630813_at // 1631015_s_at // 1631739_at // 1631819_s_at // 1633283_at // 1633905_at // 1634685_at // 16347…	3.68072	1.47697e-25
RNvM__Down__1025__CC_33	590	GO:0005759	cellular_component	mitochondrial matrix	61	167	18952	1025	1622898_a_at // 1622984_at // 1622995_at // 1623012_at // 1623182_at // 1623366_at // 1623460_at // 1623678_at // 1625125_at // 1625136_s_at // 1625392_at // 1625839_at // 1626002_at // 1626241_at // 1626745_at // 1627823_at // 1627945_at // 1628169_at // 1628481_at // 1628621_at // 1628751_at // 1629440_at // 1629790_at // 1629813_at // 1629936_at // 1629939_a_at // 1631718_at // 1632235_at // 1…	2.75569	7.35048e-25
RNvM__Down__1025__CC_34	591	GO:0031980	cellular_component	mitochondrial lumen	61	167	18952	1025	1622898_a_at // 1622984_at // 1622995_at // 1623012_at // 1623182_at // 1623366_at // 1623460_at // 1623678_at // 1625125_at // 1625136_s_at // 1625392_at // 1625839_at // 1626002_at // 1626241_at // 1626745_at // 1627823_at // 1627945_at // 1628169_at // 1628481_at // 1628621_at // 1628751_at // 1629440_at // 1629790_at // 1629813_at // 1629936_at // 1629939_a_at // 1631718_at // 1632235_at // 1…	2.75569	7.35048e-25
RNvM__Down__1025__CC_35	592	GO:0005743	cellular_component	mitochondrial inner membrane	66	210	18952	1025	1623689_a_at // 1623792_a_at // 1623934_at // 1624715_at // 1624776_a_at // 1625005_s_at // 1625128_a_at // 1625412_at // 1625564_at // 1625573_at // 1626241_at // 1626528_at // 1626653_a_at // 1626729_at // 1627018_s_at // 1627034_a_at // 1627220_at // 1627256_s_at // 1627726_a_at // 1627919_at // 1627939_a_at // 1627973_s_at // 1628389_at // 1628573_a_at // 1629040_at // 1629086_s_at // 1629342…	2.5388	5.98965e-24
RNvM__Down__1025__CC_36	593	GO:0019866	cellular_component	organelle inner membrane	67	224	18952	1025	1623689_a_at // 1623792_a_at // 1623934_at // 1624715_at // 1624776_a_at // 1625005_s_at // 1625128_a_at // 1625412_at // 1625564_at // 1625573_at // 1626241_at // 1626528_at // 1626653_a_at // 1626729_at // 1627018_s_at // 1627034_a_at // 1627220_at // 1627256_s_at // 1627726_a_at // 1627919_at // 1627939_a_at // 1627973_s_at // 1628389_at // 1628573_a_at // 1629040_at // 1629086_s_at // 1629342…	2.46739	2.52177e-23
RNvM__Down__1025__CC_37	594	GO:0005811	cellular_component	lipid particle	77	307	18952	1025	1622947_s_at // 1623606_at // 1623689_a_at // 1623741_at // 1623754_s_at // 1623788_at // 1623836_at // 1623914_at // 1624003_at // 1624337_at // 1624529_at // 1624792_at // 1625005_s_at // 1625150_s_at // 1625412_at // 1625943_at // 1626745_at // 1626924_a_at // 1626931_a_at // 1627018_s_at // 1627044_s_at // 1627109_at // 1627206_at // 1627256_s_at // 1627312_at // 1627402_a_at // 1627910_s_at …	2.21335	6.66669e-23
RNvM__Down__1025__CC_38	595	GO:0015935	cellular_component	small ribosomal subunit	40	79	18952	1025	1622898_a_at // 1622995_at // 1623644_s_at // 1623678_at // 1624070_at // 1624337_at // 1624529_at // 1624792_at // 1624906_at // 1625136_s_at // 1625248_at // 1625392_at // 1625943_at // 1626693_at // 1626924_a_at // 1626931_a_at // 1627364_s_at // 1628169_at // 1628621_at // 1629440_at // 1630093_at // 1630252_at // 1631718_at // 1632483_at // 1633083_at // 1633486_at // 1634464_at // 1635303_a…	3.2268	6.07781e-20
RNvM__Down__1025__CC_39	596	GO:0031090	cellular_component	organelle membrane	97	592	18952	1025	1622947_s_at // 1623326_a_at // 1623689_a_at // 1623792_a_at // 1623934_at // 1624205_at // 1624715_at // 1624776_a_at // 1624818_s_at // 1625005_s_at // 1625128_a_at // 1625412_at // 1625464_at // 1625491_at // 1625564_at // 1625573_at // 1626241_at // 1626528_at // 1626653_a_at // 1626729_at // 1627018_s_at // 1627034_a_at // 1627044_s_at // 1627220_at // 1627256_s_at // 1627726_a_at // 1627844…	1.59911	2.19237e-17
RNvM__Down__1025__CC_40	597	GO:0005730	cellular_component	nucleolus	37	83	18952	1025	1623012_at // 1623306_at // 1624193_s_at // 1624345_a_at // 1624750_at // 1624779_at // 1625564_at // 1625758_s_at // 1625849_at // 1626444_at // 1627111_at // 1627924_at // 1628180_at // 1628188_at // 1629356_at // 1629662_at // 1630445_at // 1631180_at // 1632098_at // 1632654_at // 1632850_at // 1633328_at // 1633381_at // 1633967_at // 1635608_at // 1636279_at // 1636468_a_at // 1636852_at //…	3.04307	6.01116e-17
RNvM__Down__1025__CC_41	598	GO:0022627	cellular_component	cytosolic small ribosomal subunit	27	46	18952	1025	1623644_s_at // 1624070_at // 1624337_at // 1624529_at // 1624792_at // 1624906_at // 1625248_at // 1625943_at // 1626693_at // 1626924_a_at // 1626931_a_at // 1627364_s_at // 1630093_at // 1630252_at // 1632483_at // 1634464_at // 1635303_at // 1635388_s_at // 1635528_s_at // 1638068_a_at // 1638439_a_at // 1638615_s_at // 1638847_s_at // 1639036_at // 1639949_s_at // 1641278_at // 1641614_at	3.43998	2.27305e-14
RNvM__Down__1025__CC_42	599	GO:0000313	cellular_component	organellar ribosome	31	78	18952	1025	1622898_a_at // 1622995_at // 1623012_at // 1623182_at // 1623366_at // 1623678_at // 1625136_s_at // 1625392_at // 1627823_at // 1628169_at // 1628481_at // 1628621_at // 1629440_at // 1629936_at // 1631718_at // 1633083_at // 1633486_at // 1634013_at // 1634414_at // 1638541_at // 1638783_at // 1639279_a_at // 1640007_at // 1640069_at // 1640142_at // 1640252_at // 1640375_at // 1640523_at // 1…	2.87745	5.20126e-13
RNvM__Down__1025__CC_43	600	GO:0005761	cellular_component	mitochondrial ribosome	31	78	18952	1025	1622898_a_at // 1622995_at // 1623012_at // 1623182_at // 1623366_at // 1623678_at // 1625136_s_at // 1625392_at // 1627823_at // 1628169_at // 1628481_at // 1628621_at // 1629440_at // 1629936_at // 1631718_at // 1633083_at // 1633486_at // 1634013_at // 1634414_at // 1638541_at // 1638783_at // 1639279_a_at // 1640007_at // 1640069_at // 1640142_at // 1640252_at // 1640375_at // 1640523_at // 1…	2.87745	5.20126e-13
RNvM__Down__1025__CC_44	601	GO:0044455	cellular_component	mitochondrial membrane part	38	130	18952	1025	1623326_a_at // 1624205_at // 1624715_at // 1624776_a_at // 1625128_a_at // 1625412_at // 1625573_at // 1626241_at // 1627018_s_at // 1627220_at // 1627256_s_at // 1627919_at // 1628573_a_at // 1629086_s_at // 1629342_s_at // 1629725_at // 1629730_at // 1630351_at // 1630984_at // 1631750_a_at // 1633673_a_at // 1633965_at // 1634955_at // 1635011_at // 1636548_at // 1636813_s_at // 1636925_at //…	2.43421	1.37313e-12
RNvM__Down__1025__CC_45	602	GO:0043234	cellular_component	protein complex	143	1419	18952	1025	1623208_at // 1623268_a_at // 1623326_a_at // 1623689_a_at // 1623904_a_at // 1624008_at // 1624150_at // 1624205_at // 1624320_at // 1624419_a_at // 1624658_at // 1624715_at // 1624776_a_at // 1625030_at // 1625078_at // 1625125_at // 1625128_a_at // 1625244_at // 1625362_at // 1625412_at // 1625458_a_at // 1625564_at // 1625573_at // 1625849_at // 1625885_at // 1626153_at // 1626469_at // 16265…	0.897867	8.82885e-10
RNvM__Down__1025__CC_46	603	GO:0031981	cellular_component	nuclear lumen	56	386	18952	1025	1623012_at // 1623268_a_at // 1623306_at // 1624193_s_at // 1624345_a_at // 1624750_at // 1624779_at // 1625030_at // 1625244_at // 1625564_at // 1625758_s_at // 1625849_at // 1626444_at // 1626785_at // 1627111_at // 1627924_at // 1628092_at // 1628180_at // 1628188_at // 1629072_at // 1629356_at // 1629662_at // 1629981_at // 1630445_at // 1630792_at // 1631180_at // 1632098_at // 1632142_at //…	1.42355	6.9602e-08
RNvM__Down__1025__CC_47	604	GO:0000315	cellular_component	organellar large ribosomal subunit	19	47	18952	1025	1623012_at // 1623182_at // 1623366_at // 1625392_at // 1627823_at // 1628481_at // 1629936_at // 1631718_at // 1633486_at // 1634013_at // 1634414_at // 1638541_at // 1638783_at // 1639279_a_at // 1640007_at // 1640252_at // 1640523_at // 1640527_at // 1641549_at	2.90199	8.02699e-08
RNvM__Down__1025__CC_48	605	GO:0005762	cellular_component	mitochondrial large ribosomal subunit	19	47	18952	1025	1623012_at // 1623182_at // 1623366_at // 1625392_at // 1627823_at // 1628481_at // 1629936_at // 1631718_at // 1633486_at // 1634013_at // 1634414_at // 1638541_at // 1638783_at // 1639279_a_at // 1640007_at // 1640252_at // 1640523_at // 1640527_at // 1641549_at	2.90199	8.02699e-08
RNvM__Down__1025__CC_49	606	GO:0044428	cellular_component	nuclear part	75	685	18952	1025	1623012_at // 1623268_a_at // 1623306_at // 1624193_s_at // 1624345_a_at // 1624750_at // 1624779_at // 1625030_at // 1625244_at // 1625458_a_at // 1625564_at // 1625758_s_at // 1625849_at // 1626173_at // 1626444_at // 1626785_at // 1626817_at // 1627044_s_at // 1627111_at // 1627924_at // 1628092_at // 1628180_at // 1628188_at // 1628311_at // 1628723_at // 1629072_at // 1629356_at // 1629662_a…	1.01751	5.8872e-06
RNvM__Down__1025__CC_50	607	GO:0000314	cellular_component	organellar small ribosomal subunit	14	33	18952	1025	1622898_a_at // 1622995_at // 1623678_at // 1625136_s_at // 1625392_at // 1628169_at // 1628621_at // 1629440_at // 1631718_at // 1633083_at // 1633486_at // 1640142_at // 1640375_at // 1641278_at	2.97162	7.96397e-06
RNvM__Down__1025__CC_51	608	GO:0005763	cellular_component	mitochondrial small ribosomal subunit	14	33	18952	1025	1622898_a_at // 1622995_at // 1623678_at // 1625136_s_at // 1625392_at // 1628169_at // 1628621_at // 1629440_at // 1631718_at // 1633083_at // 1633486_at // 1640142_at // 1640375_at // 1641278_at	2.97162	7.96397e-06
RNvM__Down__1025__CC_52	609	GO:0000428	cellular_component	DNA-directed RNA polymerase complex	13	28	18952	1025	1623268_a_at // 1625564_at // 1627924_at // 1629356_at // 1632142_at // 1632654_at // 1633328_at // 1633967_at // 1636644_at // 1636922_at // 1638166_at // 1638203_at // 1638591_at	3.10174	1.01176e-05
RNvM__Down__1025__CC_53	610	GO:0030880	cellular_component	RNA polymerase complex	13	28	18952	1025	1623268_a_at // 1625564_at // 1627924_at // 1629356_at // 1632142_at // 1632654_at // 1633328_at // 1633967_at // 1636644_at // 1636922_at // 1638166_at // 1638203_at // 1638591_at	3.10174	1.01176e-05
RNvM__Down__1025__CC_54	611	GO:0055029	cellular_component	nuclear DNA-directed RNA polymerase complex	13	28	18952	1025	1623268_a_at // 1625564_at // 1627924_at // 1629356_at // 1632142_at // 1632654_at // 1633328_at // 1633967_at // 1636644_at // 1636922_at // 1638166_at // 1638203_at // 1638591_at	3.10174	1.01176e-05
RNvM__Down__1025__CC_55	612	GO:0005852	cellular_component	eukaryotic translation initiation factor 3 complex	10	15	18952	1025	1625078_at // 1627927_at // 1630063_a_at // 1630519_at // 1631404_at // 1633209_s_at // 1633287_at // 1635342_at // 1637193_at // 1640174_at	3.62369	2.55447e-05
RNvM__Down__1025__CC_56	613	GO:0045259	cellular_component	proton-transporting ATP synthase complex	12	26	18952	1025	1623689_a_at // 1627018_s_at // 1627256_s_at // 1628573_a_at // 1629342_s_at // 1630984_at // 1631750_a_at // 1633673_a_at // 1634805_at // 1636548_at // 1636925_at // 1639477_s_at	3.09318	3.16186e-05
RNvM__Down__1025__CC_57	614	GO:0044452	cellular_component	nucleolar part	8	9	18952	1025	1625564_at // 1626444_at // 1627924_at // 1629356_at // 1632654_at // 1633328_at // 1633967_at // 1638591_at	4.03873	9.37954e-05
RNvM__Down__1025__CC_58	615	GO:0005736	cellular_component	DNA-directed RNA polymerase I complex	7	7	18952	1025	1625564_at // 1627924_at // 1629356_at // 1632654_at // 1633328_at // 1633967_at // 1638591_at	4.20865	0.000277063
RNvM__Down__1025__CC_59	616	GO:0005753	cellular_component	mitochondrial proton-transporting ATP synthase complex	10	23	18952	1025	1627018_s_at // 1627256_s_at // 1628573_a_at // 1629342_s_at // 1630984_at // 1631750_a_at // 1633673_a_at // 1636548_at // 1636925_at // 1639477_s_at	3.00702	0.000452086
RNvM__Down__1025__CC_60	617	GO:0005634	cellular_component	nucleus	153	1948	18952	1025	1623012_at // 1623194_at // 1623208_at // 1623268_a_at // 1623293_at // 1623306_at // 1623496_at // 1623904_a_at // 1623956_at // 1623998_at // 1624193_s_at // 1624320_at // 1624335_at // 1624345_a_at // 1624743_s_at // 1624750_at // 1624779_at // 1624906_at // 1625030_at // 1625096_at // 1625244_at // 1625458_a_at // 1625551_at // 1625564_at // 1625634_at // 1625758_s_at // 1625849_at // 1626153…	0.538264	0.000497475
RNvM__Down__1025__CC_61	618	GO:0005741	cellular_component	mitochondrial outer membrane	10	27	18952	1025	1622947_s_at // 1623326_a_at // 1624205_at // 1625464_at // 1629730_at // 1630893_at // 1633940_at // 1634944_at // 1635011_at // 1639093_s_at	2.77569	0.00131331
RNvM__Down__1025__CC_62	619	GO:0031968	cellular_component	organelle outer membrane	10	28	18952	1025	1622947_s_at // 1623326_a_at // 1624205_at // 1625464_at // 1629730_at // 1630893_at // 1633940_at // 1634944_at // 1635011_at // 1639093_s_at	2.72323	0.00164417
RNvM__Down__1025__CC_63	620	GO:0019867	cellular_component	outer membrane	10	29	18952	1025	1622947_s_at // 1623326_a_at // 1624205_at // 1625464_at // 1629730_at // 1630893_at // 1633940_at // 1634944_at // 1635011_at // 1639093_s_at	2.6726	0.00207064
RNvM__Down__1025__CC_64	621	GO:0030684	cellular_component	preribosome	6	8	18952	1025	1627104_at // 1627977_at // 1629933_at // 1638283_at // 1639509_at // 1640595_at	3.79362	0.00382733
RNvM__Down__1025__CC_65	622	GO:0005746	cellular_component	mitochondrial respiratory chain	15	76	18952	1025	1624715_at // 1624776_a_at // 1625128_a_at // 1625412_at // 1626241_at // 1627220_at // 1629086_s_at // 1633965_at // 1634955_at // 1636813_s_at // 1637018_at // 1638593_a_at // 1640024_at // 1640632_at // 1641506_at	1.86762	0.00563203
RNvM__Down__1025__CC_66	623	GO:0005850	cellular_component	eukaryotic translation initiation factor 2 complex	6	9	18952	1025	1624658_at // 1626153_at // 1632197_at // 1632577_a_at // 1635907_at // 1636176_at	3.62369	0.00579754
RNvM__Down__1025__CC_67	624	GO:0005666	cellular_component	DNA-directed RNA polymerase III complex	6	11	18952	1025	1623268_a_at // 1625564_at // 1632654_at // 1633967_at // 1636922_at // 1638203_at	3.33419	0.0124779
RNvM__Down__1025__CC_68	625	GO:0045263	cellular_component	proton-transporting ATP synthase complex, coupling factor F(o)	6	11	18952	1025	1623689_a_at // 1627256_s_at // 1628573_a_at // 1629342_s_at // 1634805_at // 1639477_s_at	3.33419	0.0124779
RNvM__Down__1025__CC_69	626	GO:0000275	cellular_component	mitochondrial proton-transporting ATP synthase complex, catalytic core F(1)	6	12	18952	1025	1627018_s_at // 1630984_at // 1631750_a_at // 1633673_a_at // 1636548_at // 1636925_at	3.20865	0.0167522
RNvM__Down__1025__CC_70	627	GO:0045261	cellular_component	proton-transporting ATP synthase complex, catalytic core F(1)	6	12	18952	1025	1627018_s_at // 1630984_at // 1631750_a_at // 1633673_a_at // 1636548_at // 1636925_at	3.20865	0.0167522
RNvM__Down__1025__CC_71	628	GO:0032040	cellular_component	small-subunit processome	5	7	18952	1025	1627104_at // 1627977_at // 1629933_at // 1638283_at // 1640595_at	3.72323	0.0173584
RNvM__Down__1025__CC_72	629	GO:0005742	cellular_component	mitochondrial outer membrane translocase complex	5	8	18952	1025	1623326_a_at // 1624205_at // 1629730_at // 1635011_at // 1639093_s_at	3.53058	0.0257631
RNvM__Down__1025__CC_73	630	GO:0016469	cellular_component	proton-transporting two-sector ATPase complex	14	82	18952	1025	1623208_at // 1623689_a_at // 1627018_s_at // 1627256_s_at // 1628573_a_at // 1629342_s_at // 1630984_at // 1631750_a_at // 1633673_a_at // 1634805_at // 1636548_at // 1636925_at // 1639477_s_at // 1639788_at	1.65846	0.0295099
RNvM__Down__1025__CC_74	631	GO:0005744	cellular_component	mitochondrial inner membrane presequence translocase complex	7	21	18952	1025	1625573_at // 1627919_at // 1630351_at // 1637509_s_at // 1637967_at // 1640220_a_at // 1641511_at	2.62369	0.032185
RNvM__Down__1025__CC_75	632	GO:0005758	cellular_component	mitochondrial intermembrane space	5	10	18952	1025	1625573_at // 1626985_a_at // 1637159_at // 1637509_s_at // 1637967_at	3.20865	0.0493434
RNvM__Down__1025__CC_76	633	GO:0005747	cellular_component	mitochondrial respiratory chain complex I	9	40	18952	1025	1624715_at // 1624776_a_at // 1627220_at // 1633965_at // 1634955_at // 1637018_at // 1638593_a_at // 1640024_at // 1641506_at	2.05665	0.0542704
RNvM__Down__1025__CC_77	634	GO:0030964	cellular_component	NADH dehydrogenase complex	9	40	18952	1025	1624715_at // 1624776_a_at // 1627220_at // 1633965_at // 1634955_at // 1637018_at // 1638593_a_at // 1640024_at // 1641506_at	2.05665	0.0542704
RNvM__Down__1025__CC_78	635	GO:0045271	cellular_component	respiratory chain complex I	9	40	18952	1025	1624715_at // 1624776_a_at // 1627220_at // 1633965_at // 1634955_at // 1637018_at // 1638593_a_at // 1640024_at // 1641506_at	2.05665	0.0542704
RNvM__Down__1025__CC_79	636	GO:0005732	cellular_component	small nucleolar ribonucleoprotein complex	4	6	18952	1025	1626444_at // 1627111_at // 1628723_at // 1634705_at	3.62369	0.0773491
RNvM__Down__1025__CC_80	637	GO:0033178	cellular_component	proton-transporting two-sector ATPase complex, catalytic domain	7	26	18952	1025	1627018_s_at // 1630984_at // 1631750_a_at // 1633673_a_at // 1636548_at // 1636925_at // 1639788_at	2.31557	0.0825606
RNvM__Down__1025__CC_81	638	GO:0031970	cellular_component	organelle envelope lumen	5	12	18952	1025	1625573_at // 1626985_a_at // 1637159_at // 1637509_s_at // 1637967_at	2.94562	0.0869306
RNvM__Down__1025__CC_82	639	GO:0000176	cellular_component	nuclear exosome (RNase complex)	5	12	18952	1025	1626817_at // 1628311_at // 1630440_at // 1638292_at // 1641430_at	2.94562	0.0869306
RNvM__Down__1025__MF_1	640	GO:0003735	molecular_function	structural constituent of ribosome	104	247	18952	1025	1622898_a_at // 1622995_at // 1623012_at // 1623150_at // 1623182_at // 1623366_at // 1623606_at // 1623644_s_at // 1623678_at // 1623754_s_at // 1623836_at // 1623914_at // 1623995_at // 1624070_at // 1624337_at // 1624529_at // 1624792_at // 1624906_at // 1625136_s_at // 1625248_at // 1625337_s_at // 1625392_at // 1625889_at // 1625943_at // 1625991_s_at // 1626022_at // 1626693_at // 1626924_a…	2.96073	6.53269e-48
RNvM__Down__1025__MF_2	641	GO:0005488	molecular_function	binding	684	8714	18952	1025	1622945_a_at // 1622970_at // 1622984_at // 1622995_at // 1623012_at // 1623020_at // 1623065_at // 1623150_at // 1623182_at // 1623191_at // 1623193_at // 1623194_at // 1623208_at // 1623212_s_at // 1623244_at // 1623268_a_at // 1623293_at // 1623306_at // 1623326_a_at // 1623388_at // 1623418_at // 1623422_a_at // 1623460_at // 1623470_at // 1623496_at // 1623588_at // 1623605_a_at // 1623606_a…	0.537387	3.23033e-36
RNvM__Down__1025__MF_3	642	GO:0003824	molecular_function	catalytic activity	428	4575	18952	1025	1622945_a_at // 1622984_at // 1623020_at // 1623191_at // 1623193_at // 1623208_at // 1623268_a_at // 1623335_a_at // 1623418_at // 1623422_a_at // 1623460_at // 1623470_at // 1623496_at // 1623588_at // 1623648_s_at // 1623664_at // 1623689_a_at // 1623715_at // 1623741_at // 1623770_at // 1623788_at // 1623792_a_at // 1623849_s_at // 1623855_s_at // 1623861_at // 1623864_at // 1623904_a_at // 1…	0.790565	8.46283e-31
RNvM__Down__1025__MF_4	643	GO:0005198	molecular_function	structural molecule activity	113	587	18952	1025	1622898_a_at // 1622995_at // 1623012_at // 1623150_at // 1623182_at // 1623366_at // 1623606_at // 1623644_s_at // 1623678_at // 1623754_s_at // 1623836_at // 1623914_at // 1623995_at // 1624070_at // 1624337_at // 1624529_at // 1624792_at // 1624906_at // 1625136_s_at // 1625248_at // 1625253_at // 1625337_s_at // 1625392_at // 1625885_at // 1625889_at // 1625943_at // 1625991_s_at // 1626022_a…	1.83162	1.37937e-25
RNvM__Down__1025__MF_5	644	GO:0003723	molecular_function	RNA binding	86	449	18952	1025	1623012_at // 1623306_at // 1623496_at // 1623733_at // 1623956_at // 1624070_at // 1624513_at // 1624937_at // 1625175_s_at // 1625634_at // 1625758_s_at // 1626153_at // 1626173_at // 1626337_at // 1626444_at // 1626469_at // 1626817_at // 1627111_at // 1627461_at // 1627526_at // 1628061_at // 1628188_at // 1628311_at // 1628481_at // 1628621_at // 1628723_at // 1629072_at // 1629107_at // 162…	1.82435	5.79882e-19
RNvM__Down__1025__MF_6	645	GO:0000166	molecular_function	nucleotide binding	165	1416	18952	1025	1622945_a_at // 1623065_at // 1623191_at // 1623193_at // 1623418_at // 1623422_a_at // 1623460_at // 1623496_at // 1623588_at // 1623715_at // 1623788_at // 1623809_s_at // 1623855_s_at // 1623904_a_at // 1624029_at // 1624051_at // 1624083_s_at // 1624138_at // 1624193_s_at // 1624419_a_at // 1624475_at // 1624513_at // 1624571_s_at // 1624618_at // 1624658_at // 1624937_at // 1625150_s_at // 1…	1.10737	1.00397e-16
RNvM__Down__1025__MF_7	646	GO:0017076	molecular_function	purine nucleotide binding	145	1194	18952	1025	1622945_a_at // 1623065_at // 1623191_at // 1623193_at // 1623418_at // 1623422_a_at // 1623460_at // 1623496_at // 1623588_at // 1623715_at // 1623788_at // 1623809_s_at // 1623855_s_at // 1623904_a_at // 1624029_at // 1624051_at // 1624083_s_at // 1624138_at // 1624193_s_at // 1624419_a_at // 1624475_at // 1624571_s_at // 1624618_at // 1624658_at // 1625150_s_at // 1625464_at // 1625466_at // 1…	1.16698	7.99502e-16
RNvM__Down__1025__MF_8	647	GO:0004812	molecular_function	aminoacyl-tRNA ligase activity	30	65	18952	1025	1622945_a_at // 1623193_at // 1623460_at // 1624475_at // 1625878_at // 1626469_at // 1626523_a_at // 1627148_at // 1627528_at // 1628389_at // 1629026_at // 1629619_at // 1630677_at // 1631106_s_at // 1631877_a_at // 1632234_at // 1632235_at // 1633557_at // 1635547_a_at // 1636157_at // 1636795_at // 1636872_at // 1636948_a_at // 1638259_s_at // 1638317_at // 1638511_at // 1638642_at // 1638711…	3.09318	6.676e-14
RNvM__Down__1025__MF_9	648	GO:0016875	molecular_function	ligase activity, forming carbon-oxygen bonds	30	65	18952	1025	1622945_a_at // 1623193_at // 1623460_at // 1624475_at // 1625878_at // 1626469_at // 1626523_a_at // 1627148_at // 1627528_at // 1628389_at // 1629026_at // 1629619_at // 1630677_at // 1631106_s_at // 1631877_a_at // 1632234_at // 1632235_at // 1633557_at // 1635547_a_at // 1636157_at // 1636795_at // 1636872_at // 1636948_a_at // 1638259_s_at // 1638317_at // 1638511_at // 1638642_at // 1638711…	3.09318	6.676e-14
RNvM__Down__1025__MF_10	649	GO:0016876	molecular_function	ligase activity, forming aminoacyl-tRNA and related compounds	30	65	18952	1025	1622945_a_at // 1623193_at // 1623460_at // 1624475_at // 1625878_at // 1626469_at // 1626523_a_at // 1627148_at // 1627528_at // 1628389_at // 1629026_at // 1629619_at // 1630677_at // 1631106_s_at // 1631877_a_at // 1632234_at // 1632235_at // 1633557_at // 1635547_a_at // 1636157_at // 1636795_at // 1636872_at // 1636948_a_at // 1638259_s_at // 1638317_at // 1638511_at // 1638642_at // 1638711…	3.09318	6.676e-14
RNvM__Down__1025__MF_11	650	GO:0032553	molecular_function	ribonucleotide binding	133	1127	18952	1025	1622945_a_at // 1623065_at // 1623191_at // 1623193_at // 1623418_at // 1623422_a_at // 1623460_at // 1623496_at // 1623588_at // 1623715_at // 1623809_s_at // 1623855_s_at // 1623904_a_at // 1624029_at // 1624051_at // 1624083_s_at // 1624138_at // 1624193_s_at // 1624419_a_at // 1624475_at // 1624571_s_at // 1624618_at // 1624658_at // 1625150_s_at // 1625464_at // 1625634_at // 1625745_at // 1…	1.12566	1.74742e-13
RNvM__Down__1025__MF_12	651	GO:0032555	molecular_function	purine ribonucleotide binding	133	1127	18952	1025	1622945_a_at // 1623065_at // 1623191_at // 1623193_at // 1623418_at // 1623422_a_at // 1623460_at // 1623496_at // 1623588_at // 1623715_at // 1623809_s_at // 1623855_s_at // 1623904_a_at // 1624029_at // 1624051_at // 1624083_s_at // 1624138_at // 1624193_s_at // 1624419_a_at // 1624475_at // 1624571_s_at // 1624618_at // 1624658_at // 1625150_s_at // 1625464_at // 1625634_at // 1625745_at // 1…	1.12566	1.74742e-13
RNvM__Down__1025__MF_13	652	GO:0016740	molecular_function	transferase activity	139	1226	18952	1025	1623268_a_at // 1623418_at // 1623422_a_at // 1623470_at // 1623664_at // 1623770_at // 1623855_s_at // 1623864_at // 1624008_at // 1624029_at // 1624051_at // 1624083_s_at // 1624156_at // 1625125_at // 1625237_at // 1625244_at // 1625344_at // 1625444_at // 1625564_at // 1625744_at // 1625745_at // 1626096_at // 1626153_at // 1626436_at // 1626444_at // 1626481_a_at // 1626738_at // 1626845_at …	1.06785	6.21557e-13
RNvM__Down__1025__MF_14	653	GO:0030554	molecular_function	adenyl nucleotide binding	117	993	18952	1025	1622945_a_at // 1623193_at // 1623418_at // 1623422_a_at // 1623460_at // 1623496_at // 1623788_at // 1623855_s_at // 1623904_a_at // 1624029_at // 1624051_at // 1624083_s_at // 1624138_at // 1624419_a_at // 1624475_at // 1624571_s_at // 1625634_at // 1625745_at // 1625758_s_at // 1625878_at // 1626002_at // 1626460_at // 1626523_a_at // 1626745_at // 1626845_at // 1626985_a_at // 1627044_s_at //…	1.12337	1.15271e-11
RNvM__Down__1025__MF_15	654	GO:0003676	molecular_function	nucleic acid binding	188	1984	18952	1025	1622945_a_at // 1623012_at // 1623208_at // 1623268_a_at // 1623293_at // 1623306_at // 1623496_at // 1623588_at // 1623605_a_at // 1623733_at // 1623926_at // 1623956_at // 1623998_at // 1624008_at // 1624070_at // 1624138_at // 1624320_at // 1624475_at // 1624513_at // 1624571_s_at // 1624658_at // 1624937_at // 1625078_at // 1625150_s_at // 1625175_s_at // 1625634_at // 1625758_s_at // 1626153…	0.809047	3.91653e-11
RNvM__Down__1025__MF_16	655	GO:0045182	molecular_function	translation regulator activity	33	112	18952	1025	1623268_a_at // 1623588_at // 1624008_at // 1624658_at // 1625078_at // 1625150_s_at // 1626153_at // 1627749_at // 1627927_at // 1629578_at // 1630063_a_at // 1630208_at // 1630519_at // 1631404_at // 1632197_at // 1632267_a_at // 1632577_a_at // 1633209_s_at // 1633284_at // 1633287_at // 1634095_at // 1634444_at // 1635342_at // 1635907_at // 1636176_at // 1636206_at // 1637193_at // 1637700_s…	2.44569	6.50654e-11
RNvM__Down__1025__MF_17	656	GO:0008135	molecular_function	translation factor activity, nucleic acid binding	32	105	18952	1025	1623588_at // 1624008_at // 1624658_at // 1625078_at // 1625150_s_at // 1626153_at // 1627749_at // 1627927_at // 1629578_at // 1630063_a_at // 1630208_at // 1630519_at // 1631404_at // 1632197_at // 1632267_a_at // 1632577_a_at // 1633209_s_at // 1633284_at // 1633287_at // 1634095_at // 1634444_at // 1635342_at // 1635907_at // 1636176_at // 1636206_at // 1637193_at // 1637700_s_at // 1637768_a…	2.49441	6.87409e-11
RNvM__Down__1025__MF_18	657	GO:0005524	molecular_function	ATP binding	107	927	18952	1025	1622945_a_at // 1623193_at // 1623418_at // 1623422_a_at // 1623460_at // 1623496_at // 1623855_s_at // 1623904_a_at // 1624029_at // 1624051_at // 1624083_s_at // 1624138_at // 1624419_a_at // 1624475_at // 1624571_s_at // 1625634_at // 1625745_at // 1625758_s_at // 1625878_at // 1626460_at // 1626523_a_at // 1626745_at // 1626845_at // 1627044_s_at // 1627109_at // 1627148_at // 1627528_at // 1…	1.0937	4.66886e-10
RNvM__Down__1025__MF_19	658	GO:0032559	molecular_function	adenyl ribonucleotide binding	107	930	18952	1025	1622945_a_at // 1623193_at // 1623418_at // 1623422_a_at // 1623460_at // 1623496_at // 1623855_s_at // 1623904_a_at // 1624029_at // 1624051_at // 1624083_s_at // 1624138_at // 1624419_a_at // 1624475_at // 1624571_s_at // 1625634_at // 1625745_at // 1625758_s_at // 1625878_at // 1626460_at // 1626523_a_at // 1626745_at // 1626845_at // 1627044_s_at // 1627109_at // 1627148_at // 1627528_at // 1…	1.08903	5.54204e-10
RNvM__Down__1025__MF_20	659	GO:0019843	molecular_function	rRNA binding	17	23	18952	1025	1624070_at // 1627111_at // 1628061_at // 1628621_at // 1628723_at // 1629107_at // 1630252_at // 1630813_at // 1631015_s_at // 1631149_s_at // 1634917_at // 1635388_s_at // 1638068_a_at // 1638350_at // 1639036_at // 1639949_s_at // 1640069_at	3.77256	6.10389e-10
RNvM__Down__1025__MF_21	660	GO:0016817	molecular_function	hydrolase activity, acting on acid anhydrides	84	684	18952	1025	1623191_at // 1623496_at // 1623588_at // 1623689_a_at // 1623715_at // 1623904_a_at // 1624138_at // 1624157_at // 1624419_a_at // 1624571_s_at // 1624618_at // 1624658_at // 1625150_s_at // 1625464_at // 1625634_at // 1625758_s_at // 1625885_at // 1626153_at // 1626460_at // 1626845_at // 1627018_s_at // 1627044_s_at // 1627109_at // 1627256_s_at // 1628099_at // 1628389_at // 1628573_a_at // 1…	1.18312	7.44456e-09
RNvM__Down__1025__MF_22	661	GO:0016818	molecular_function	hydrolase activity, acting on acid anhydrides, in phosphorus-containing anhydrides	84	684	18952	1025	1623191_at // 1623496_at // 1623588_at // 1623689_a_at // 1623715_at // 1623904_a_at // 1624138_at // 1624157_at // 1624419_a_at // 1624571_s_at // 1624618_at // 1624658_at // 1625150_s_at // 1625464_at // 1625634_at // 1625758_s_at // 1625885_at // 1626153_at // 1626460_at // 1626845_at // 1627018_s_at // 1627044_s_at // 1627109_at // 1627256_s_at // 1628099_at // 1628389_at // 1628573_a_at // 1…	1.18312	7.44456e-09
RNvM__Down__1025__MF_23	662	GO:0016462	molecular_function	pyrophosphatase activity	83	676	18952	1025	1623191_at // 1623496_at // 1623588_at // 1623689_a_at // 1623715_at // 1623904_a_at // 1624138_at // 1624157_at // 1624419_a_at // 1624571_s_at // 1624618_at // 1624658_at // 1625150_s_at // 1625464_at // 1625634_at // 1625758_s_at // 1625885_at // 1626153_at // 1626460_at // 1626845_at // 1627018_s_at // 1627044_s_at // 1627109_at // 1627256_s_at // 1628099_at // 1628389_at // 1628573_a_at // 1…	1.18281	9.80716e-09
RNvM__Down__1025__MF_24	663	GO:0008168	molecular_function	methyltransferase activity	31	126	18952	1025	1623422_a_at // 1626096_at // 1626153_at // 1626436_at // 1626444_at // 1627661_at // 1627676_at // 1627778_a_at // 1627995_at // 1628813_at // 1631093_at // 1631214_at // 1631299_s_at // 1631392_at // 1631614_at // 1632089_at // 1632151_at // 1632383_at // 1632577_a_at // 1633605_at // 1633751_at // 1636003_at // 1636336_at // 1636852_at // 1637489_at // 1637555_at // 1639370_at // 1639904_at //…	2.18557	1.46451e-08
RNvM__Down__1025__MF_25	664	GO:0016741	molecular_function	transferase activity, transferring one-carbon groups	31	127	18952	1025	1623422_a_at // 1626096_at // 1626153_at // 1626436_at // 1626444_at // 1627661_at // 1627676_at // 1627778_a_at // 1627995_at // 1628813_at // 1631093_at // 1631214_at // 1631299_s_at // 1631392_at // 1631614_at // 1632089_at // 1632151_at // 1632383_at // 1632577_a_at // 1633605_at // 1633751_at // 1636003_at // 1636336_at // 1636852_at // 1637489_at // 1637555_at // 1639370_at // 1639904_at //…	2.17417	1.72007e-08
RNvM__Down__1025__MF_26	665	GO:0017111	molecular_function	nucleoside-triphosphatase activity	81	665	18952	1025	1623191_at // 1623496_at // 1623588_at // 1623689_a_at // 1623715_at // 1623904_a_at // 1624138_at // 1624157_at // 1624419_a_at // 1624571_s_at // 1624618_at // 1624658_at // 1625150_s_at // 1625464_at // 1625634_at // 1625758_s_at // 1625885_at // 1626153_at // 1626460_at // 1626845_at // 1627018_s_at // 1627044_s_at // 1627109_at // 1627256_s_at // 1628099_at // 1628389_at // 1628573_a_at // 1…	1.17129	2.29046e-08
RNvM__Down__1025__MF_27	666	GO:0016779	molecular_function	nucleotidyltransferase activity	26	99	18952	1025	1623268_a_at // 1625444_at // 1625564_at // 1626738_at // 1627924_at // 1628813_at // 1629356_at // 1631223_at // 1631822_at // 1632142_at // 1632654_at // 1633328_at // 1633967_at // 1634522_s_at // 1634979_at // 1635214_at // 1635881_at // 1636279_at // 1636644_at // 1636922_at // 1637973_a_at // 1638166_at // 1638203_at // 1638841_at // 1639370_at // 1641123_at	2.27974	1.39844e-07
RNvM__Down__1025__MF_28	667	GO:0003899	molecular_function	DNA-directed RNA polymerase activity	16	33	18952	1025	1623268_a_at // 1625444_at // 1625564_at // 1626738_at // 1627924_at // 1629356_at // 1632142_at // 1632654_at // 1633328_at // 1633967_at // 1634979_at // 1636644_at // 1636922_at // 1638166_at // 1638203_at // 1641123_at	3.16426	2.31264e-07
RNvM__Down__1025__MF_29	668	GO:0034062	molecular_function	RNA polymerase activity	16	33	18952	1025	1623268_a_at // 1625444_at // 1625564_at // 1626738_at // 1627924_at // 1629356_at // 1632142_at // 1632654_at // 1633328_at // 1633967_at // 1634979_at // 1636644_at // 1636922_at // 1638166_at // 1638203_at // 1641123_at	3.16426	2.31264e-07
RNvM__Down__1025__MF_30	669	GO:0016887	molecular_function	ATPase activity	57	418	18952	1025	1623496_at // 1623689_a_at // 1623904_a_at // 1624138_at // 1624157_at // 1624419_a_at // 1624571_s_at // 1625634_at // 1625758_s_at // 1626460_at // 1626845_at // 1627018_s_at // 1627044_s_at // 1627109_at // 1627256_s_at // 1628389_at // 1628573_a_at // 1628660_at // 1629309_at // 1629342_s_at // 1629790_at // 1630174_s_at // 1630347_at // 1630408_s_at // 1630984_at // 1631198_at // 1631519_at …	1.33419	3.4865e-07
RNvM__Down__1025__MF_31	670	GO:0003743	molecular_function	translation initiation factor activity	22	74	18952	1025	1624008_at // 1625078_at // 1626153_at // 1627927_at // 1629578_at // 1630063_a_at // 1630208_at // 1630519_at // 1631404_at // 1632197_at // 1632577_a_at // 1633209_s_at // 1633284_at // 1633287_at // 1635342_at // 1635907_at // 1636176_at // 1636206_at // 1637193_at // 1637700_s_at // 1638841_at // 1640174_at	2.45863	3.85277e-07
RNvM__Down__1025__MF_32	671	GO:0016829	molecular_function	lyase activity	36	196	18952	1025	1623335_a_at // 1623861_at // 1624818_s_at // 1625725_at // 1626653_a_at // 1627448_at // 1627526_at // 1627939_a_at // 1628188_at // 1628231_at // 1628558_at // 1629109_at // 1629153_s_at // 1630640_at // 1631048_at // 1631560_at // 1632652_s_at // 1633227_s_at // 1633523_at // 1633885_s_at // 1634072_s_at // 1634989_at // 1636153_at // 1637066_at // 1637165_at // 1637532_s_at // 1637546_at // 1…	1.76387	4.37757e-07
RNvM__Down__1025__MF_33	672	GO:0016874	molecular_function	ligase activity	45	288	18952	1025	1622945_a_at // 1623193_at // 1623422_a_at // 1623460_at // 1623470_at // 1624475_at // 1625362_at // 1625839_at // 1625878_at // 1626236_at // 1626469_at // 1626523_a_at // 1626745_at // 1627148_at // 1627423_at // 1627528_at // 1628389_at // 1629026_at // 1629086_s_at // 1629194_s_at // 1629619_at // 1630677_at // 1631106_s_at // 1631877_a_at // 1632234_at // 1632235_at // 1633557_at // 1635079…	1.53058	4.44823e-07
RNvM__Down__1025__MF_34	673	GO:0005515	molecular_function	protein binding	403	5815	18952	1025	1622970_at // 1622995_at // 1623150_at // 1623182_at // 1623194_at // 1623208_at // 1623212_s_at // 1623293_at // 1623306_at // 1623326_a_at // 1623388_at // 1623470_at // 1623606_at // 1623644_s_at // 1623678_at // 1623689_a_at // 1623733_at // 1623741_at // 1623792_a_at // 1623836_at // 1623849_s_at // 1623926_at // 1623998_at // 1624008_at // 1624083_s_at // 1624150_at // 1624156_at // 1624193…	0.357727	1.08815e-06
RNvM__Down__1025__MF_35	674	GO:0051536	molecular_function	iron-sulfur cluster binding	19	66	18952	1025	1623470_at // 1624571_s_at // 1624986_at // 1625244_at // 1626653_a_at // 1627220_at // 1627868_at // 1627939_a_at // 1627945_at // 1631560_at // 1631994_a_at // 1634989_at // 1637628_at // 1638216_at // 1638274_s_at // 1638593_a_at // 1639763_at // 1640632_at // 1641058_at	2.41219	6.49929e-06
RNvM__Down__1025__MF_36	675	GO:0051540	molecular_function	metal cluster binding	19	66	18952	1025	1623470_at // 1624571_s_at // 1624986_at // 1625244_at // 1626653_a_at // 1627220_at // 1627868_at // 1627939_a_at // 1627945_at // 1631560_at // 1631994_a_at // 1634989_at // 1637628_at // 1638216_at // 1638274_s_at // 1638593_a_at // 1639763_at // 1640632_at // 1641058_at	2.41219	6.49929e-06
RNvM__Down__1025__MF_37	676	GO:0015399	molecular_function	primary active transmembrane transporter activity	31	183	18952	1025	1623326_a_at // 1623689_a_at // 1624205_at // 1625573_at // 1627018_s_at // 1627044_s_at // 1627256_s_at // 1628389_at // 1628573_a_at // 1629309_at // 1629342_s_at // 1629730_at // 1630351_at // 1630984_at // 1631750_a_at // 1631763_at // 1632273_at // 1633673_a_at // 1634805_at // 1635011_at // 1636253_at // 1636548_at // 1636634_a_at // 1636925_at // 1637509_s_at // 1637887_at // 1637967_at //…	1.64715	2.27256e-05
RNvM__Down__1025__MF_38	677	GO:0015405	molecular_function	P-P-bond-hydrolysis-driven transmembrane transporter activity	31	183	18952	1025	1623326_a_at // 1623689_a_at // 1624205_at // 1625573_at // 1627018_s_at // 1627044_s_at // 1627256_s_at // 1628389_at // 1628573_a_at // 1629309_at // 1629342_s_at // 1629730_at // 1630351_at // 1630984_at // 1631750_a_at // 1631763_at // 1632273_at // 1633673_a_at // 1634805_at // 1635011_at // 1636253_at // 1636548_at // 1636634_a_at // 1636925_at // 1637509_s_at // 1637887_at // 1637967_at //…	1.64715	2.27256e-05
RNvM__Down__1025__MF_39	678	GO:0042623	molecular_function	ATPase activity, coupled	46	349	18952	1025	1623496_at // 1623689_a_at // 1624138_at // 1624419_a_at // 1624571_s_at // 1625634_at // 1625758_s_at // 1626845_at // 1627018_s_at // 1627044_s_at // 1627256_s_at // 1628389_at // 1628573_a_at // 1629309_at // 1629342_s_at // 1630347_at // 1630408_s_at // 1630984_at // 1631198_at // 1631519_at // 1631750_a_at // 1631763_at // 1632273_at // 1633673_a_at // 1633791_at // 1634805_at // 1634943_at …	1.28513	2.46465e-05
RNvM__Down__1025__MF_40	679	GO:0004386	molecular_function	helicase activity	24	120	18952	1025	1623496_at // 1624138_at // 1624571_s_at // 1625634_at // 1625758_s_at // 1630347_at // 1630408_s_at // 1630792_at // 1631198_at // 1631433_at // 1631519_at // 1633791_at // 1634428_at // 1634943_at // 1635214_at // 1635279_at // 1636073_at // 1636886_at // 1637793_at // 1638310_at // 1639024_at // 1639810_at // 1640080_at // 1640431_at	1.88673	4.00938e-05
RNvM__Down__1025__MF_41	680	GO:0008026	molecular_function	ATP-dependent helicase activity	20	86	18952	1025	1623496_at // 1624138_at // 1624571_s_at // 1625634_at // 1625758_s_at // 1630347_at // 1630408_s_at // 1631198_at // 1631519_at // 1633791_at // 1634943_at // 1635214_at // 1636073_at // 1636886_at // 1637793_at // 1638310_at // 1639024_at // 1639810_at // 1640080_at // 1640431_at	2.10432	4.90792e-05
RNvM__Down__1025__MF_42	681	GO:0070035	molecular_function	purine NTP-dependent helicase activity	20	86	18952	1025	1623496_at // 1624138_at // 1624571_s_at // 1625634_at // 1625758_s_at // 1630347_at // 1630408_s_at // 1631198_at // 1631519_at // 1633791_at // 1634943_at // 1635214_at // 1636073_at // 1636886_at // 1637793_at // 1638310_at // 1639024_at // 1639810_at // 1640080_at // 1640431_at	2.10432	4.90792e-05
RNvM__Down__1025__MF_43	682	GO:0008173	molecular_function	RNA methyltransferase activity	11	22	18952	1025	1626096_at // 1631093_at // 1631214_at // 1631614_at // 1632089_at // 1633605_at // 1636003_at // 1636336_at // 1636852_at // 1637489_at // 1637555_at	3.20865	5.30135e-05
RNvM__Down__1025__MF_44	683	GO:0000049	molecular_function	tRNA binding	10	17	18952	1025	1626153_at // 1626469_at // 1632197_at // 1632234_at // 1632577_a_at // 1635907_at // 1636176_at // 1636872_at // 1637489_at // 1639514_at	3.44312	5.76627e-05
RNvM__Down__1025__MF_45	684	GO:0008757	molecular_function	S-adenosylmethionine-dependent methyltransferase activity	16	63	18952	1025	1626096_at // 1626153_at // 1627661_at // 1627778_a_at // 1627995_at // 1631093_at // 1631214_at // 1632089_at // 1632151_at // 1632383_at // 1632577_a_at // 1633751_at // 1636003_at // 1636852_at // 1637489_at // 1637555_at	2.23137	0.000255961
RNvM__Down__1025__MF_46	685	GO:0008565	molecular_function	protein transporter activity	18	82	18952	1025	1623326_a_at // 1624205_at // 1625458_a_at // 1625573_at // 1626528_at // 1627726_a_at // 1629730_at // 1629920_at // 1630351_at // 1631627_at // 1633131_s_at // 1635011_at // 1637509_s_at // 1637967_at // 1639093_s_at // 1640220_a_at // 1641247_at // 1641511_at	2.02103	0.000354858
RNvM__Down__1025__MF_47	686	GO:0003746	molecular_function	translation elongation factor activity	9	18	18952	1025	1623588_at // 1624658_at // 1625150_s_at // 1627749_at // 1632267_a_at // 1634095_at // 1634444_at // 1638607_s_at // 1640557_at	3.20865	0.000567765
RNvM__Down__1025__MF_48	687	GO:0008320	molecular_function	protein transmembrane transporter activity	12	38	18952	1025	1623326_a_at // 1624205_at // 1625458_a_at // 1625573_at // 1629730_at // 1629920_at // 1630351_at // 1635011_at // 1637509_s_at // 1637967_at // 1639093_s_at // 1640220_a_at	2.54569	0.000718765
RNvM__Down__1025__MF_49	688	GO:0004004	molecular_function	ATP-dependent RNA helicase activity	12	38	18952	1025	1625634_at // 1625758_s_at // 1630347_at // 1631198_at // 1631519_at // 1636073_at // 1636886_at // 1637793_at // 1638310_at // 1639024_at // 1639810_at // 1640080_at	2.54569	0.000718765
RNvM__Down__1025__MF_50	689	GO:0008186	molecular_function	RNA-dependent ATPase activity	12	38	18952	1025	1625634_at // 1625758_s_at // 1630347_at // 1631198_at // 1631519_at // 1636073_at // 1636886_at // 1637793_at // 1638310_at // 1639024_at // 1639810_at // 1640080_at	2.54569	0.000718765
RNvM__Down__1025__MF_51	690	GO:0008415	molecular_function	acyltransferase activity	25	159	18952	1025	1624008_at // 1625125_at // 1625237_at // 1625244_at // 1625344_at // 1626481_a_at // 1627423_at // 1627839_at // 1628896_a_at // 1628976_at // 1630312_s_at // 1630792_at // 1631248_at // 1634072_s_at // 1634270_at // 1636401_a_at // 1636543_a_at // 1636553_at // 1637169_at // 1637175_at // 1637778_a_at // 1638717_at // 1639513_at // 1641017_at // 1641256_at	1.53963	0.000956129
RNvM__Down__1025__MF_52	691	GO:0003724	molecular_function	RNA helicase activity	13	48	18952	1025	1624138_at // 1625634_at // 1625758_s_at // 1630347_at // 1631198_at // 1631519_at // 1636073_at // 1636886_at // 1637793_at // 1638310_at // 1639024_at // 1639810_at // 1640080_at	2.32413	0.0011688
RNvM__Down__1025__MF_53	692	GO:0042624	molecular_function	ATPase activity, uncoupled	30	218	18952	1025	1623904_a_at // 1624138_at // 1624157_at // 1624419_a_at // 1624571_s_at // 1626460_at // 1626845_at // 1628389_at // 1628660_at // 1629309_at // 1629790_at // 1630174_s_at // 1630347_at // 1630408_s_at // 1631198_at // 1631519_at // 1631763_at // 1632273_at // 1633791_at // 1634899_a_at // 1635214_at // 1635713_at // 1636073_at // 1636253_at // 1636634_a_at // 1636886_at // 1637887_at // 1638310…	1.34736	0.00131231
RNvM__Down__1025__MF_54	693	GO:0015450	molecular_function	P-P-bond-hydrolysis-driven protein transmembrane transporter activity	10	28	18952	1025	1623326_a_at // 1624205_at // 1625573_at // 1629730_at // 1630351_at // 1635011_at // 1637509_s_at // 1637967_at // 1639093_s_at // 1640220_a_at	2.72323	0.00164417
RNvM__Down__1025__MF_55	694	GO:0022884	molecular_function	macromolecule transmembrane transporter activity	10	28	18952	1025	1623326_a_at // 1624205_at // 1625573_at // 1629730_at // 1630351_at // 1635011_at // 1637509_s_at // 1637967_at // 1639093_s_at // 1640220_a_at	2.72323	0.00164417
RNvM__Down__1025__MF_56	695	GO:0046933	molecular_function	hydrogen ion transporting ATP synthase activity, rotational mechanism	13	50	18952	1025	1623689_a_at // 1627018_s_at // 1627256_s_at // 1628573_a_at // 1629342_s_at // 1630984_at // 1631750_a_at // 1633673_a_at // 1634805_at // 1636548_at // 1636925_at // 1639477_s_at // 1639788_at	2.26524	0.00164417
RNvM__Down__1025__MF_57	696	GO:0043021	molecular_function	ribonucleoprotein binding	7	11	18952	1025	1623644_s_at // 1630713_at // 1633284_at // 1635342_at // 1635907_at // 1636468_a_at // 1638847_s_at	3.55658	0.00187132
RNvM__Down__1025__MF_58	697	GO:0000175	molecular_function	3'-5'-exoribonuclease activity	7	12	18952	1025	1626817_at // 1628044_at // 1628311_at // 1630440_at // 1638292_at // 1640523_at // 1641430_at	3.43105	0.00277963
RNvM__Down__1025__MF_59	698	GO:0046961	molecular_function	hydrogen ion transporting ATPase activity, rotational mechanism	13	54	18952	1025	1623689_a_at // 1627018_s_at // 1627256_s_at // 1628573_a_at // 1629342_s_at // 1630984_at // 1631750_a_at // 1633673_a_at // 1634805_at // 1636548_at // 1636925_at // 1639477_s_at // 1639788_at	2.15421	0.00311537
RNvM__Down__1025__MF_60	699	GO:0019829	molecular_function	cation-transporting ATPase activity	14	66	18952	1025	1623689_a_at // 1627018_s_at // 1627044_s_at // 1627256_s_at // 1628573_a_at // 1629342_s_at // 1630984_at // 1631750_a_at // 1633673_a_at // 1634805_at // 1636548_at // 1636925_at // 1639477_s_at // 1639788_at	1.97162	0.00503491
RNvM__Down__1025__MF_61	700	GO:0016410	molecular_function	N-acyltransferase activity	13	58	18952	1025	1625237_at // 1625244_at // 1628896_a_at // 1628976_at // 1630312_s_at // 1630792_at // 1631248_at // 1636401_a_at // 1636543_a_at // 1636553_at // 1637169_at // 1637778_a_at // 1641017_at	2.05111	0.00564196
RNvM__Down__1025__MF_62	701	GO:0043022	molecular_function	ribosome binding	5	5	18952	1025	1623644_s_at // 1633284_at // 1635342_at // 1635907_at // 1638847_s_at	4.20865	0.00681231
RNvM__Down__1025__MF_63	702	GO:0016787	molecular_function	hydrolase activity	161	2209	18952	1025	1623191_at // 1623208_at // 1623335_a_at // 1623496_at // 1623588_at // 1623648_s_at // 1623689_a_at // 1623715_at // 1623849_s_at // 1623904_a_at // 1624138_at // 1624157_at // 1624168_at // 1624203_s_at // 1624289_at // 1624320_at // 1624419_a_at // 1624439_at // 1624540_at // 1624571_s_at // 1624592_at // 1624618_at // 1624658_at // 1624743_s_at // 1624981_a_at // 1625044_at // 1625150_s_at //…	0.430393	0.00933088
RNvM__Down__1025__MF_64	703	GO:0016747	molecular_function	transferase activity, transferring acyl groups other than amino-acyl groups	25	188	18952	1025	1624008_at // 1625125_at // 1625237_at // 1625244_at // 1625344_at // 1626481_a_at // 1627423_at // 1627839_at // 1628896_a_at // 1628976_at // 1630312_s_at // 1630792_at // 1631248_at // 1634072_s_at // 1634270_at // 1636401_a_at // 1636543_a_at // 1636553_at // 1637169_at // 1637175_at // 1637778_a_at // 1638717_at // 1639513_at // 1641017_at // 1641256_at	1.29792	0.00937005
RNvM__Down__1025__MF_65	704	GO:0048037	molecular_function	cofactor binding	28	227	18952	1025	1623788_at // 1623861_at // 1623864_at // 1624715_at // 1624776_a_at // 1624818_s_at // 1625125_at // 1626985_a_at // 1627302_at // 1628596_at // 1629086_s_at // 1629109_at // 1632532_s_at // 1632912_s_at // 1633885_s_at // 1633951_at // 1633965_at // 1634955_at // 1635996_at // 1636626_s_at // 1636702_at // 1637491_s_at // 1637532_s_at // 1638132_at // 1639513_at // 1640594_at // 1640977_at // 1…	1.18946	0.0117983
RNvM__Down__1025__MF_66	705	GO:0008080	molecular_function	N-acetyltransferase activity	12	55	18952	1025	1625237_at // 1625244_at // 1628896_a_at // 1628976_at // 1630312_s_at // 1630792_at // 1631248_at // 1636543_a_at // 1636553_at // 1637169_at // 1637778_a_at // 1641017_at	2.01226	0.0124779
RNvM__Down__1025__MF_67	706	GO:0005525	molecular_function	GTP binding	27	217	18952	1025	1623065_at // 1623191_at // 1623588_at // 1623715_at // 1623809_s_at // 1624193_s_at // 1624618_at // 1624658_at // 1625150_s_at // 1625464_at // 1625885_at // 1626153_at // 1630075_s_at // 1631994_a_at // 1632197_at // 1632577_a_at // 1633163_at // 1634444_at // 1634804_at // 1636176_at // 1637980_at // 1638513_s_at // 1638592_at // 1640227_at // 1640341_s_at // 1640454_at // 1640557_at	1.20199	0.0132236
RNvM__Down__1025__MF_68	707	GO:0004532	molecular_function	exoribonuclease activity	7	17	18952	1025	1626817_at // 1628044_at // 1628311_at // 1630440_at // 1638292_at // 1640523_at // 1641430_at	2.92855	0.0132236
RNvM__Down__1025__MF_69	708	GO:0016896	molecular_function	exoribonuclease activity, producing 5'-phosphomonoesters	7	17	18952	1025	1626817_at // 1628044_at // 1628311_at // 1630440_at // 1638292_at // 1640523_at // 1641430_at	2.92855	0.0132236
RNvM__Down__1025__MF_70	709	GO:0022804	molecular_function	active transmembrane transporter activity	43	423	18952	1025	1623326_a_at // 1623689_a_at // 1624205_at // 1624836_at // 1625005_s_at // 1625573_at // 1627018_s_at // 1627044_s_at // 1627256_s_at // 1627343_a_at // 1628389_at // 1628573_a_at // 1628847_a_at // 1629040_at // 1629309_at // 1629342_s_at // 1629730_at // 1630351_at // 1630941_s_at // 1630968_at // 1630984_at // 1631750_a_at // 1631763_at // 1632238_at // 1632273_at // 1632318_at // 1633673_a_a…	0.910405	0.0134813
RNvM__Down__1025__MF_71	710	GO:0016746	molecular_function	transferase activity, transferring acyl groups	25	194	18952	1025	1624008_at // 1625125_at // 1625237_at // 1625244_at // 1625344_at // 1626481_a_at // 1627423_at // 1627839_at // 1628896_a_at // 1628976_at // 1630312_s_at // 1630792_at // 1631248_at // 1634072_s_at // 1634270_at // 1636401_a_at // 1636543_a_at // 1636553_at // 1637169_at // 1637175_at // 1637778_a_at // 1638717_at // 1639513_at // 1641017_at // 1641256_at	1.2526	0.0138003
RNvM__Down__1025__MF_72	711	GO:0016407	molecular_function	acetyltransferase activity	13	65	18952	1025	1625237_at // 1625244_at // 1628896_a_at // 1628976_at // 1630312_s_at // 1630792_at // 1631248_at // 1636543_a_at // 1636553_at // 1637169_at // 1637778_a_at // 1638717_at // 1641017_at	1.88673	0.0138003
RNvM__Down__1025__MF_73	712	GO:0032561	molecular_function	guanyl ribonucleotide binding	27	220	18952	1025	1623065_at // 1623191_at // 1623588_at // 1623715_at // 1623809_s_at // 1624193_s_at // 1624618_at // 1624658_at // 1625150_s_at // 1625464_at // 1625885_at // 1626153_at // 1630075_s_at // 1631994_a_at // 1632197_at // 1632577_a_at // 1633163_at // 1634444_at // 1634804_at // 1636176_at // 1637980_at // 1638513_s_at // 1638592_at // 1640227_at // 1640341_s_at // 1640454_at // 1640557_at	1.18218	0.0157865
RNvM__Down__1025__MF_74	713	GO:0042626	molecular_function	ATPase activity, coupled to transmembrane movement of substances	22	161	18952	1025	1623689_a_at // 1627018_s_at // 1627044_s_at // 1627256_s_at // 1628389_at // 1628573_a_at // 1629309_at // 1629342_s_at // 1630984_at // 1631750_a_at // 1631763_at // 1632273_at // 1633673_a_at // 1634805_at // 1636253_at // 1636548_at // 1636634_a_at // 1636925_at // 1637887_at // 1639477_s_at // 1639788_at // 1640220_a_at	1.33717	0.0157865
RNvM__Down__1025__MF_75	714	GO:0043492	molecular_function	ATPase activity, coupled to movement of substances	22	161	18952	1025	1623689_a_at // 1627018_s_at // 1627044_s_at // 1627256_s_at // 1628389_at // 1628573_a_at // 1629309_at // 1629342_s_at // 1630984_at // 1631750_a_at // 1631763_at // 1632273_at // 1633673_a_at // 1634805_at // 1636253_at // 1636548_at // 1636634_a_at // 1636925_at // 1637887_at // 1639477_s_at // 1639788_at // 1640220_a_at	1.33717	0.0157865
RNvM__Down__1025__MF_76	715	GO:0019001	molecular_function	guanyl nucleotide binding	27	221	18952	1025	1623065_at // 1623191_at // 1623588_at // 1623715_at // 1623809_s_at // 1624193_s_at // 1624618_at // 1624658_at // 1625150_s_at // 1625464_at // 1625885_at // 1626153_at // 1630075_s_at // 1631994_a_at // 1632197_at // 1632577_a_at // 1633163_at // 1634444_at // 1634804_at // 1636176_at // 1637980_at // 1638513_s_at // 1638592_at // 1640227_at // 1640341_s_at // 1640454_at // 1640557_at	1.17564	0.0165557
RNvM__Down__1025__MF_77	716	GO:0016491	molecular_function	oxidoreductase activity	64	726	18952	1025	1622984_at // 1623020_at // 1623193_at // 1623741_at // 1623788_at // 1623792_a_at // 1624003_at // 1624439_at // 1624688_at // 1624715_at // 1624776_a_at // 1624934_at // 1625128_a_at // 1625634_at // 1626022_at // 1626801_at // 1626985_a_at // 1627015_at // 1627220_at // 1627302_at // 1627423_at // 1627844_at // 1627916_s_at // 1628596_at // 1628764_at // 1629086_s_at // 1629614_at // 1629745_a…	0.704829	0.0173066
RNvM__Down__1025__MF_78	717	GO:0016846	molecular_function	carbon-sulfur lyase activity	5	7	18952	1025	1623861_at // 1633885_s_at // 1637165_at // 1637649_at // 1640977_at	3.72323	0.0173584
RNvM__Down__1025__MF_79	718	GO:0008170	molecular_function	N-methyltransferase activity	10	41	18952	1025	1626153_at // 1627778_a_at // 1627995_at // 1631093_at // 1631214_at // 1632151_at // 1632383_at // 1632577_a_at // 1636003_at // 1637555_at	2.17303	0.0189907
RNvM__Down__1025__MF_80	719	GO:0016820	molecular_function	hydrolase activity, acting on acid anhydrides, catalyzing transmembrane movement of substances	22	164	18952	1025	1623689_a_at // 1627018_s_at // 1627044_s_at // 1627256_s_at // 1628389_at // 1628573_a_at // 1629309_at // 1629342_s_at // 1630984_at // 1631750_a_at // 1631763_at // 1632273_at // 1633673_a_at // 1634805_at // 1636253_at // 1636548_at // 1636634_a_at // 1636925_at // 1637887_at // 1639477_s_at // 1639788_at // 1640220_a_at	1.31053	0.0191706
RNvM__Down__1025__MF_81	720	GO:0008408	molecular_function	3'-5' exonuclease activity	8	26	18952	1025	1626817_at // 1628044_at // 1628311_at // 1630440_at // 1631822_at // 1638292_at // 1640523_at // 1641430_at	2.50821	0.0213404
RNvM__Down__1025__MF_82	721	GO:0051082	molecular_function	unfolded protein binding	15	90	18952	1025	1623998_at // 1624419_a_at // 1625165_at // 1625179_at // 1626002_at // 1626845_at // 1627109_at // 1628660_at // 1629790_at // 1630076_at // 1630408_s_at // 1634173_at // 1634944_at // 1640024_at // 1641286_s_at	1.62369	0.0242833
RNvM__Down__1025__MF_83	722	GO:0008175	molecular_function	tRNA methyltransferase activity	5	8	18952	1025	1631614_at // 1632089_at // 1636003_at // 1636336_at // 1637489_at	3.53058	0.0257631
RNvM__Down__1025__MF_84	723	GO:0015078	molecular_function	hydrogen ion transmembrane transporter activity	17	112	18952	1025	1623208_at // 1623689_a_at // 1624439_at // 1625128_a_at // 1627018_s_at // 1627256_s_at // 1628573_a_at // 1629342_s_at // 1630984_at // 1631750_a_at // 1633673_a_at // 1634805_at // 1636548_at // 1636813_s_at // 1636925_at // 1639477_s_at // 1639788_at	1.48876	0.0259385
RNvM__Down__1025__MF_85	724	GO:0008553	molecular_function	hydrogen-exporting ATPase activity, phosphorylative mechanism	11	53	18952	1025	1627018_s_at // 1627256_s_at // 1628573_a_at // 1629342_s_at // 1630984_at // 1631750_a_at // 1633673_a_at // 1636548_at // 1636925_at // 1639477_s_at // 1639788_at	1.94017	0.0294801
RNvM__Down__1025__MF_86	725	GO:0016765	molecular_function	transferase activity, transferring alkyl or aryl (other than methyl) groups	12	63	18952	1025	1623664_at // 1624083_s_at // 1625564_at // 1625744_at // 1628353_at // 1628813_at // 1630830_a_at // 1631083_at // 1633106_at // 1634270_at // 1635542_at // 1636174_at	1.81634	0.0315479
RNvM__Down__1025__MF_87	726	GO:0015077	molecular_function	monovalent inorganic cation transmembrane transporter activity	17	115	18952	1025	1623208_at // 1623689_a_at // 1624439_at // 1625128_a_at // 1627018_s_at // 1627256_s_at // 1628573_a_at // 1629342_s_at // 1630984_at // 1631750_a_at // 1633673_a_at // 1634805_at // 1636548_at // 1636813_s_at // 1636925_at // 1639477_s_at // 1639788_at	1.45063	0.0324689
RNvM__Down__1025__MF_88	727	GO:0008649	molecular_function	rRNA methyltransferase activity	5	9	18952	1025	1626096_at // 1631093_at // 1631214_at // 1636852_at // 1637555_at	3.36066	0.0359483
RNvM__Down__1025__MF_89	728	GO:0004527	molecular_function	exonuclease activity	9	38	18952	1025	1626817_at // 1628044_at // 1628311_at // 1628537_s_at // 1630440_at // 1631822_at // 1638292_at // 1640523_at // 1641430_at	2.13065	0.0415561
RNvM__Down__1025__MF_90	729	GO:0009055	molecular_function	electron carrier activity	26	227	18952	1025	1623788_at // 1625412_at // 1626022_at // 1626241_at // 1626985_a_at // 1627220_at // 1627302_at // 1627844_at // 1627945_at // 1628596_at // 1629086_s_at // 1631092_at // 1631533_at // 1632532_s_at // 1632912_s_at // 1633639_at // 1634641_a_at // 1635996_at // 1637309_a_at // 1637758_at // 1638274_s_at // 1638593_a_at // 1640237_a_at // 1640632_at // 1641058_at // 1641291_at	1.08255	0.0453092
RNvM__Down__1025__MF_91	730	GO:0016772	molecular_function	transferase activity, transferring phosphorus-containing groups	55	627	18952	1025	1623268_a_at // 1623418_at // 1623855_s_at // 1624029_at // 1624051_at // 1625444_at // 1625564_at // 1625745_at // 1626738_at // 1626845_at // 1626978_at // 1627924_at // 1628813_at // 1629356_at // 1630557_at // 1631223_at // 1631313_at // 1631486_at // 1631822_at // 1632142_at // 1632487_at // 1632654_at // 1633328_at // 1633967_at // 1634522_s_at // 1634979_at // 1635214_at // 1635356_at // 1…	0.697692	0.0459883
RNvM__Down__1025__MF_92	731	GO:0004540	molecular_function	ribonuclease activity	9	39	18952	1025	1625551_at // 1626817_at // 1628044_at // 1628311_at // 1629388_s_at // 1630440_at // 1638292_at // 1640523_at // 1641430_at	2.09318	0.0479015
RNvM__Down__1025__MF_93	732	GO:0051537	molecular_function	2 iron, 2 sulfur cluster binding	8	31	18952	1025	1626653_a_at // 1627939_a_at // 1627945_at // 1631560_at // 1638593_a_at // 1639763_at // 1640632_at // 1641058_at	2.25446	0.0497089
RNvM__Down__1025__MF_94	733	GO:0022890	molecular_function	inorganic cation transmembrane transporter activity	19	146	18952	1025	1623208_at // 1623689_a_at // 1624439_at // 1625128_a_at // 1627018_s_at // 1627044_s_at // 1627256_s_at // 1628573_a_at // 1629342_s_at // 1630984_at // 1631750_a_at // 1632963_at // 1633673_a_at // 1634805_at // 1636548_at // 1636813_s_at // 1636925_at // 1639477_s_at // 1639788_at	1.26676	0.0577268
RNvM__Down__1025__MF_95	734	GO:0008137	molecular_function	NADH dehydrogenase (ubiquinone) activity	8	32	18952	1025	1624715_at // 1624776_a_at // 1627220_at // 1633965_at // 1634955_at // 1637018_at // 1638593_a_at // 1641506_at	2.20865	0.0577268
RNvM__Down__1025__MF_96	735	GO:0016655	molecular_function	oxidoreductase activity, acting on NADH or NADPH, quinone or similar compound as acceptor	8	32	18952	1025	1624715_at // 1624776_a_at // 1627220_at // 1633965_at // 1634955_at // 1637018_at // 1638593_a_at // 1641506_at	2.20865	0.0577268
RNvM__Down__1025__MF_97	736	GO:0050136	molecular_function	NADH dehydrogenase (quinone) activity	8	32	18952	1025	1624715_at // 1624776_a_at // 1627220_at // 1633965_at // 1634955_at // 1637018_at // 1638593_a_at // 1641506_at	2.20865	0.0577268
RNvM__Down__1025__MF_98	737	GO:0016796	molecular_function	exonuclease activity, active with either ribo- or deoxyribonucleic acids and producing 5'-phosphomonoesters	7	25	18952	1025	1626817_at // 1628044_at // 1628311_at // 1630440_at // 1638292_at // 1640523_at // 1641430_at	2.37215	0.0690696
RNvM__Down__1025__MF_99	738	GO:0042625	molecular_function	ATPase activity, coupled to transmembrane movement of ions	14	96	18952	1025	1623689_a_at // 1627018_s_at // 1627044_s_at // 1627256_s_at // 1628573_a_at // 1629342_s_at // 1630984_at // 1631750_a_at // 1633673_a_at // 1634805_at // 1636548_at // 1636925_at // 1639477_s_at // 1639788_at	1.43105	0.099132

## Sheet: RNvM_UP_959
Table S6. Gene Ontology Categories Affected by Cohesin and Nipped-B
GOID	Ontology	Term	q	m	t	k	probesets	log_odds_ratio	p
GO:0032502	biological_process	developmental process	246	2126	18952	959	1622981_at // 1622999_at // 1623139_at // 1623185_s_at // 1623324_at // 1623402_at // 1623415_at // 1623463_at // 1623473_at // 1623572_at // 1623602_a_at // 1623772_a_at // 1623909_s_at // 1623919_a_at // 1624165_a_at // 1624183_a_at // 1624284_a_at // 1624375_at // 1624517_at // 1624742_a_at // 1624899_at // 1624931_at // 1624970_s_at // 1625048_at // 1625116_at // 1625210_a_at // 1625675_a_at …	1.19326	9.156e-30
GO:0048856	biological_process	anatomical structure development	204	1661	18952	959	1622981_at // 1622999_at // 1623185_s_at // 1623324_at // 1623402_at // 1623415_at // 1623463_at // 1623473_at // 1623602_a_at // 1623909_s_at // 1623919_a_at // 1624165_a_at // 1624183_a_at // 1624375_at // 1624517_at // 1624742_a_at // 1624899_at // 1624931_at // 1624970_s_at // 1625048_at // 1625116_at // 1625210_a_at // 1625675_a_at // 1625775_a_at // 1625825_at // 1626006_at // 1626163_s_at …	1.27926	9.81463e-27
GO:0007275	biological_process	multicellular organismal development	221	1894	18952	959	1622981_at // 1622999_at // 1623139_at // 1623185_s_at // 1623324_at // 1623415_at // 1623463_at // 1623473_at // 1623572_at // 1623602_a_at // 1623772_a_at // 1623909_s_at // 1623919_a_at // 1624165_a_at // 1624183_a_at // 1624375_at // 1624517_at // 1624742_a_at // 1624899_at // 1624931_at // 1624970_s_at // 1625048_at // 1625116_at // 1625210_a_at // 1625675_a_at // 1625740_at // 1625775_a_at …	1.20536	1.27346e-26
GO:0016043	biological_process	cellular component organization	211	1774	18952	959	1622981_at // 1623139_at // 1623185_s_at // 1623345_at // 1623402_at // 1623463_at // 1623473_at // 1623580_at // 1623583_at // 1623602_a_at // 1623919_a_at // 1623954_s_at // 1624050_at // 1624165_a_at // 1624183_a_at // 1624230_s_at // 1624301_at // 1624471_s_at // 1624639_at // 1624742_a_at // 1624899_at // 1624931_at // 1624970_s_at // 1625033_at // 1625034_s_at // 1625116_at // 1625210_a_at …	1.23298	3.20597e-26
GO:0065007	biological_process	biological regulation	297	3055	18952	959	1622981_at // 1623158_s_at // 1623185_s_at // 1623189_at // 1623235_at // 1623324_at // 1623365_at // 1623402_at // 1623415_at // 1623473_at // 1623580_at // 1623583_at // 1623762_at // 1623772_a_at // 1623873_at // 1623909_s_at // 1623954_s_at // 1623967_at // 1624122_a_at // 1624165_a_at // 1624230_s_at // 1624301_at // 1624387_at // 1624589_a_at // 1624637_at // 1624680_a_at // 1624899_at // 1…	0.942038	3.39791e-25
GO:0032501	biological_process	multicellular organismal process	251	2390	18952	959	1616608_a_at // 1622981_at // 1622999_at // 1623139_at // 1623185_s_at // 1623235_at // 1623324_at // 1623415_at // 1623463_at // 1623473_at // 1623572_at // 1623602_a_at // 1623772_a_at // 1623909_s_at // 1623919_a_at // 1624165_a_at // 1624183_a_at // 1624375_at // 1624517_at // 1624649_a_at // 1624742_a_at // 1624899_at // 1624931_at // 1624970_s_at // 1625048_at // 1625116_at // 1625210_a_at …	1.05342	9.92154e-25
GO:0009987	biological_process	cellular process	491	6419	18952	959	1616608_a_at // 1622981_at // 1622999_at // 1623069_s_at // 1623139_at // 1623158_s_at // 1623185_s_at // 1623189_at // 1623235_at // 1623324_at // 1623333_a_at // 1623343_at // 1623345_at // 1623402_at // 1623415_at // 1623453_at // 1623463_at // 1623473_at // 1623493_at // 1623555_at // 1623572_at // 1623580_at // 1623583_at // 1623602_a_at // 1623722_at // 1623755_at // 1623762_at // 1623772_a…	0.596122	9.4324e-24
GO:0048731	biological_process	system development	175	1397	18952	959	1622981_at // 1623185_s_at // 1623324_at // 1623415_at // 1623463_at // 1623602_a_at // 1623909_s_at // 1624165_a_at // 1624183_a_at // 1624375_at // 1624517_at // 1624742_a_at // 1624899_at // 1624931_at // 1624970_s_at // 1625048_at // 1625116_at // 1625210_a_at // 1625675_a_at // 1625775_a_at // 1625825_at // 1626006_at // 1626221_at // 1626239_at // 1626492_s_at // 1626580_at // 1626591_at //…	1.30777	2.06193e-23
GO:0048869	biological_process	cellular developmental process	150	1161	18952	959	1622981_at // 1623139_at // 1623185_s_at // 1623402_at // 1623415_at // 1623463_at // 1623473_at // 1623572_at // 1623602_a_at // 1623909_s_at // 1624183_a_at // 1624742_a_at // 1624899_at // 1624970_s_at // 1625048_at // 1625116_at // 1625691_at // 1625775_a_at // 1626006_at // 1626163_s_at // 1626239_at // 1626390_at // 1626492_s_at // 1626591_at // 1626637_a_at // 1626774_s_at // 1626902_a_at …	1.35234	1.00349e-20
GO:0009653	biological_process	anatomical structure morphogenesis	156	1251	18952	959	1622981_at // 1622999_at // 1623185_s_at // 1623324_at // 1623402_at // 1623415_at // 1623463_at // 1623473_at // 1623602_a_at // 1623919_a_at // 1624183_a_at // 1624517_at // 1624742_a_at // 1624899_at // 1624931_at // 1624970_s_at // 1625116_at // 1625775_a_at // 1626006_at // 1626163_s_at // 1626239_at // 1626425_at // 1626492_s_at // 1626580_at // 1626591_at // 1626637_a_at // 1626719_a_at //…	1.30121	2.67353e-20
GO:0030154	biological_process	cell differentiation	144	1102	18952	959	1622981_at // 1623139_at // 1623185_s_at // 1623415_at // 1623463_at // 1623473_at // 1623572_at // 1623602_a_at // 1623909_s_at // 1624183_a_at // 1624742_a_at // 1624899_at // 1624970_s_at // 1625048_at // 1625116_at // 1625691_at // 1625775_a_at // 1626006_at // 1626163_s_at // 1626239_at // 1626390_at // 1626492_s_at // 1626591_at // 1626637_a_at // 1626774_s_at // 1626902_a_at // 1626993_at …	1.36869	3.13417e-20
GO:0065008	biological_process	regulation of biological quality	98	591	18952	959	1623185_s_at // 1623235_at // 1623402_at // 1623473_at // 1624637_at // 1624680_a_at // 1624899_at // 1625048_at // 1625742_at // 1626570_s_at // 1626888_at // 1626902_a_at // 1626993_at // 1627191_a_at // 1627197_at // 1627410_at // 1627454_a_at // 1627773_a_at // 1628077_at // 1628135_s_at // 1628152_at // 1628155_at // 1628336_a_at // 1628377_s_at // 1628427_a_at // 1628651_a_at // 1628943_at …	1.71237	3.02146e-19
GO:0051179	biological_process	localization	220	2210	18952	959	1616608_a_at // 1622981_at // 1623039_at // 1623139_at // 1623185_s_at // 1623235_at // 1623415_at // 1623463_at // 1623516_s_at // 1623580_at // 1623583_at // 1623602_a_at // 1623873_at // 1624050_at // 1624183_a_at // 1624230_s_at // 1624237_at // 1624284_a_at // 1624471_s_at // 1624637_at // 1624899_at // 1625023_a_at // 1625033_at // 1625034_s_at // 1625210_a_at // 1625281_at // 1625502_at //…	0.976205	1.83648e-18
GO:0048468	biological_process	cell development	124	914	18952	959	1622981_at // 1623139_at // 1623185_s_at // 1623463_at // 1623473_at // 1623602_a_at // 1623909_s_at // 1624183_a_at // 1624742_a_at // 1624899_at // 1624970_s_at // 1625048_at // 1625116_at // 1625691_at // 1625775_a_at // 1626006_at // 1626163_s_at // 1626239_at // 1626390_at // 1626492_s_at // 1626591_at // 1626637_a_at // 1626774_s_at // 1626902_a_at // 1626993_at // 1627191_a_at // 1627325_a…	1.42282	2.74218e-18
GO:0050789	biological_process	regulation of biological process	259	2836	18952	959	1622981_at // 1623158_s_at // 1623189_at // 1623324_at // 1623365_at // 1623402_at // 1623415_at // 1623473_at // 1623580_at // 1623583_at // 1623762_at // 1623772_a_at // 1623873_at // 1623909_s_at // 1623954_s_at // 1623967_at // 1624122_a_at // 1624165_a_at // 1624230_s_at // 1624301_at // 1624387_at // 1624589_a_at // 1624680_a_at // 1624899_at // 1624970_s_at // 1625034_s_at // 1625048_at //…	0.851842	8.96558e-18
GO:0050794	biological_process	regulation of cellular process	247	2693	18952	959	1622981_at // 1623158_s_at // 1623324_at // 1623365_at // 1623402_at // 1623415_at // 1623473_at // 1623580_at // 1623583_at // 1623762_at // 1623772_a_at // 1623909_s_at // 1623954_s_at // 1623967_at // 1624122_a_at // 1624165_a_at // 1624230_s_at // 1624301_at // 1624387_at // 1624589_a_at // 1624680_a_at // 1624899_at // 1624970_s_at // 1625034_s_at // 1625048_at // 1625072_s_at // 1625114_at …	0.858044	6.07707e-17
GO:0048513	biological_process	organ development	133	1068	18952	959	1622981_at // 1623324_at // 1623415_at // 1623463_at // 1623909_s_at // 1624165_a_at // 1624375_at // 1624517_at // 1624899_at // 1624931_at // 1624970_s_at // 1625210_a_at // 1625675_a_at // 1625775_a_at // 1625825_at // 1626006_at // 1626221_at // 1626492_s_at // 1626591_at // 1626719_a_at // 1626774_s_at // 1626902_a_at // 1626993_at // 1627394_s_at // 1627410_at // 1627445_s_at // 1627453_s_a…	1.29926	6.21615e-17
GO:0007399	biological_process	nervous system development	101	773	18952	959	1622981_at // 1623185_s_at // 1623415_at // 1623463_at // 1623602_a_at // 1623909_s_at // 1624183_a_at // 1624742_a_at // 1624899_at // 1624931_at // 1624970_s_at // 1625048_at // 1625116_at // 1625675_a_at // 1625775_a_at // 1626006_at // 1626239_at // 1626492_s_at // 1626591_at // 1626637_a_at // 1626774_s_at // 1626902_a_at // 1626993_at // 1627191_a_at // 1627325_at // 1627394_s_at // 1627410…	1.36856	1.67429e-13
GO:0050793	biological_process	regulation of developmental process	74	467	18952	959	1622981_at // 1623402_at // 1623415_at // 1623473_at // 1624680_a_at // 1624899_at // 1625775_a_at // 1626405_at // 1626637_a_at // 1626902_a_at // 1626934_a_at // 1626993_at // 1627191_a_at // 1627197_at // 1627325_at // 1627394_s_at // 1627453_s_at // 1627470_at // 1627704_a_at // 1628385_a_at // 1628427_a_at // 1628489_at // 1629012_at // 1629020_s_at // 1629115_s_at // 1629229_a_at // 1629839…	1.64685	3.59425e-13
GO:0007154	biological_process	cell communication	152	1474	18952	959	1623158_s_at // 1623235_at // 1623324_at // 1623415_at // 1623473_at // 1623762_at // 1623772_a_at // 1623967_at // 1624122_a_at // 1624165_a_at // 1624301_at // 1624387_at // 1624589_a_at // 1624899_at // 1625048_at // 1625072_s_at // 1625119_at // 1625675_a_at // 1625691_at // 1625742_at // 1625775_a_at // 1625907_at // 1625974_at // 1626006_at // 1626405_at // 1626617_at // 1626666_s_at // 162…	1.02708	6.23905e-13
GO:0019953	biological_process	sexual reproduction	88	641	18952	959	1622981_at // 1623139_at // 1623185_s_at // 1623415_at // 1623463_at // 1623473_at // 1623572_at // 1624899_at // 1625034_s_at // 1625210_a_at // 1625691_at // 1625775_a_at // 1626006_at // 1626163_s_at // 1626390_at // 1626492_s_at // 1626902_a_at // 1627394_s_at // 1627453_s_at // 1627458_at // 1627470_at // 1627567_at // 1627729_s_at // 1628172_at // 1628210_at // 1628275_at // 1628385_a_at //…	1.43993	1.15514e-12
GO:0007276	biological_process	gamete generation	86	632	18952	959	1622981_at // 1623139_at // 1623185_s_at // 1623415_at // 1623463_at // 1623473_at // 1623572_at // 1624899_at // 1625210_a_at // 1625691_at // 1625775_a_at // 1626006_at // 1626163_s_at // 1626390_at // 1626492_s_at // 1626902_a_at // 1627394_s_at // 1627453_s_at // 1627458_at // 1627470_at // 1627567_at // 1627729_s_at // 1628172_at // 1628210_at // 1628275_at // 1628385_a_at // 1628694_a_at //…	1.42716	3.80774e-12
GO:0008104	biological_process	protein localization	67	420	18952	959	1623139_at // 1623185_s_at // 1623235_at // 1623583_at // 1624050_at // 1624237_at // 1624284_a_at // 1624899_at // 1625034_s_at // 1625502_at // 1626208_at // 1626888_at // 1626902_a_at // 1626945_at // 1627197_at // 1627325_at // 1627354_at // 1627410_at // 1627454_a_at // 1627491_at // 1627704_a_at // 1628152_at // 1628377_s_at // 1628427_a_at // 1628732_at // 1629020_s_at // 1629115_s_at // 1…	1.65652	6.23721e-12
GO:0033036	biological_process	macromolecule localization	71	470	18952	959	1623139_at // 1623185_s_at // 1623235_at // 1623583_at // 1624050_at // 1624237_at // 1624284_a_at // 1624899_at // 1625034_s_at // 1625502_at // 1626208_at // 1626888_at // 1626902_a_at // 1626945_at // 1627197_at // 1627325_at // 1627354_at // 1627410_at // 1627454_a_at // 1627491_at // 1627704_a_at // 1628152_at // 1628172_at // 1628377_s_at // 1628427_a_at // 1628732_at // 1629020_s_at // 162…	1.57791	1.02547e-11
GO:0048477	biological_process	oogenesis	72	487	18952	959	1622981_at // 1623139_at // 1623185_s_at // 1623463_at // 1623473_at // 1623572_at // 1624899_at // 1625210_a_at // 1625775_a_at // 1626006_at // 1626390_at // 1626492_s_at // 1626902_a_at // 1627394_s_at // 1627453_s_at // 1627458_at // 1627470_at // 1627567_at // 1627729_s_at // 1628172_at // 1628210_at // 1628275_at // 1628385_a_at // 1628694_a_at // 1629012_at // 1629020_s_at // 1629227_at //…	1.54682	1.69009e-11
GO:0022008	biological_process	neurogenesis	80	583	18952	959	1622981_at // 1623185_s_at // 1623463_at // 1623602_a_at // 1623909_s_at // 1624183_a_at // 1624742_a_at // 1624899_at // 1624970_s_at // 1625048_at // 1625116_at // 1625775_a_at // 1626006_at // 1626239_at // 1626492_s_at // 1626637_a_at // 1626774_s_at // 1626902_a_at // 1626993_at // 1627191_a_at // 1627325_at // 1627394_s_at // 1627410_at // 1627445_s_at // 1627453_s_at // 1627470_at // 16274…	1.43925	2.09597e-11
GO:0007292	biological_process	female gamete generation	72	498	18952	959	1622981_at // 1623139_at // 1623185_s_at // 1623463_at // 1623473_at // 1623572_at // 1624899_at // 1625210_a_at // 1625775_a_at // 1626006_at // 1626390_at // 1626492_s_at // 1626902_a_at // 1627394_s_at // 1627453_s_at // 1627458_at // 1627470_at // 1627567_at // 1627729_s_at // 1628172_at // 1628210_at // 1628275_at // 1628385_a_at // 1628694_a_at // 1629012_at // 1629020_s_at // 1629227_at //…	1.5146	4.31319e-11
GO:0016192	biological_process	vesicle-mediated transport	69	466	18952	959	1623139_at // 1623235_at // 1623583_at // 1624050_at // 1624230_s_at // 1624471_s_at // 1625033_at // 1625281_at // 1625656_s_at // 1625742_at // 1625851_s_at // 1625907_at // 1626163_s_at // 1626390_at // 1626902_a_at // 1626993_at // 1627118_at // 1627197_at // 1627394_s_at // 1627410_at // 1627704_a_at // 1627824_at // 1628077_at // 1628152_at // 1628377_s_at // 1628712_at // 1628840_at // 162…	1.54901	5.19141e-11
GO:0000003	biological_process	reproduction	92	749	18952	959	1622981_at // 1623139_at // 1623185_s_at // 1623415_at // 1623463_at // 1623473_at // 1623572_at // 1624899_at // 1625034_s_at // 1625210_a_at // 1625691_at // 1625775_a_at // 1626006_at // 1626163_s_at // 1626390_at // 1626492_s_at // 1626902_a_at // 1627394_s_at // 1627445_s_at // 1627453_s_at // 1627458_at // 1627470_at // 1627567_at // 1627729_s_at // 1628172_at // 1628210_at // 1628275_at //…	1.27942	7.56339e-11
GO:0022414	biological_process	reproductive process	92	749	18952	959	1622981_at // 1623139_at // 1623185_s_at // 1623415_at // 1623463_at // 1623473_at // 1623572_at // 1624899_at // 1625034_s_at // 1625210_a_at // 1625691_at // 1625775_a_at // 1626006_at // 1626163_s_at // 1626390_at // 1626492_s_at // 1626902_a_at // 1627394_s_at // 1627445_s_at // 1627453_s_at // 1627458_at // 1627470_at // 1627567_at // 1627729_s_at // 1628172_at // 1628210_at // 1628275_at //…	1.27942	7.56339e-11
GO:0009790	biological_process	embryonic development	72	506	18952	959	1623185_s_at // 1623324_at // 1623415_at // 1623473_at // 1623572_at // 1623919_a_at // 1624899_at // 1625775_a_at // 1626006_at // 1626492_s_at // 1626719_a_at // 1626774_s_at // 1627191_a_at // 1627394_s_at // 1627445_s_at // 1627454_a_at // 1627470_at // 1627704_a_at // 1627999_s_at // 1628275_at // 1628336_a_at // 1629020_s_at // 1629115_s_at // 1629227_at // 1629229_a_at // 1629473_at // 162…	1.49161	7.84471e-11
GO:0051234	biological_process	establishment of localization	164	1796	18952	959	1616608_a_at // 1623039_at // 1623139_at // 1623185_s_at // 1623235_at // 1623516_s_at // 1623580_at // 1623583_at // 1623873_at // 1624050_at // 1624230_s_at // 1624237_at // 1624284_a_at // 1624471_s_at // 1624899_at // 1625023_a_at // 1625033_at // 1625034_s_at // 1625210_a_at // 1625281_at // 1625502_at // 1625656_s_at // 1625742_at // 1625851_s_at // 1625907_at // 1625947_at // 1625949_at //…	0.851656	4.59137e-10
GO:0006996	biological_process	organelle organization	87	714	18952	959	1623139_at // 1623345_at // 1623402_at // 1623919_a_at // 1623954_s_at // 1624165_a_at // 1624230_s_at // 1624301_at // 1624471_s_at // 1624931_at // 1625034_s_at // 1625210_a_at // 1626125_at // 1626163_s_at // 1626405_at // 1626492_s_at // 1626902_a_at // 1626993_at // 1627191_a_at // 1627325_at // 1627354_at // 1627410_at // 1627419_at // 1627454_a_at // 1627491_at // 1627567_at // 1627796_s_a…	1.26784	5.12015e-10
GO:0048699	biological_process	generation of neurons	75	567	18952	959	1622981_at // 1623185_s_at // 1623463_at // 1623602_a_at // 1623909_s_at // 1624183_a_at // 1624742_a_at // 1624899_at // 1624970_s_at // 1625116_at // 1625775_a_at // 1626006_at // 1626239_at // 1626492_s_at // 1626637_a_at // 1626774_s_at // 1626902_a_at // 1626993_at // 1627191_a_at // 1627325_at // 1627394_s_at // 1627410_at // 1627445_s_at // 1627453_s_at // 1627470_at // 1627491_at // 16281…	1.38629	5.89456e-10
GO:0016044	biological_process	membrane organization	60	397	18952	959	1623185_s_at // 1623583_at // 1624050_at // 1624230_s_at // 1624471_s_at // 1625033_at // 1625281_at // 1625851_s_at // 1625907_at // 1626163_s_at // 1626390_at // 1626591_at // 1626902_a_at // 1626993_at // 1627118_at // 1627394_s_at // 1627410_at // 1627704_a_at // 1627765_a_at // 1628152_at // 1628155_at // 1628377_s_at // 1628385_a_at // 1628712_at // 1628840_at // 1629229_a_at // 1629779_at …	1.57857	9.11484e-10
GO:0051674	biological_process	localization of cell	57	373	18952	959	1622981_at // 1623139_at // 1623185_s_at // 1623415_at // 1623463_at // 1623602_a_at // 1624183_a_at // 1624899_at // 1625691_at // 1625775_a_at // 1626006_at // 1626390_at // 1626580_at // 1626637_a_at // 1626774_s_at // 1626993_at // 1627191_a_at // 1627394_s_at // 1627445_s_at // 1627453_s_at // 1627470_at // 1629020_s_at // 1629115_s_at // 1629227_at // 1629229_a_at // 1629767_s_at // 1630393…	1.59453	2.19381e-09
GO:0048519	biological_process	negative regulation of biological process	90	776	18952	959	1622981_at // 1623324_at // 1623365_at // 1623415_at // 1623762_at // 1623954_s_at // 1624230_s_at // 1624899_at // 1625034_s_at // 1625114_at // 1625974_at // 1626405_at // 1626617_at // 1626637_a_at // 1626673_s_at // 1626774_s_at // 1626888_at // 1627394_s_at // 1627445_s_at // 1627453_s_at // 1627470_at // 1627704_a_at // 1627796_s_at // 1627970_at // 1628210_at // 1628229_at // 1628275_at //…	1.19662	2.19381e-09
GO:0006810	biological_process	transport	158	1755	18952	959	1616608_a_at // 1623039_at // 1623139_at // 1623185_s_at // 1623235_at // 1623516_s_at // 1623580_at // 1623583_at // 1623873_at // 1624050_at // 1624230_s_at // 1624237_at // 1624284_a_at // 1624471_s_at // 1624899_at // 1625023_a_at // 1625033_at // 1625210_a_at // 1625281_at // 1625502_at // 1625656_s_at // 1625742_at // 1625851_s_at // 1625907_at // 1625947_at // 1625949_at // 1625950_a_at //…	0.831201	3.27249e-09
GO:0048523	biological_process	negative regulation of cellular process	84	714	18952	959	1622981_at // 1623324_at // 1623365_at // 1623415_at // 1623762_at // 1623954_s_at // 1624230_s_at // 1624899_at // 1625034_s_at // 1625114_at // 1625974_at // 1626405_at // 1626617_at // 1626637_a_at // 1626673_s_at // 1626774_s_at // 1627394_s_at // 1627445_s_at // 1627453_s_at // 1627470_at // 1627704_a_at // 1627796_s_at // 1627970_at // 1628210_at // 1628229_at // 1628275_at // 1629020_s_at …	1.21721	5.96075e-09
GO:0051301	biological_process	cell division	42	227	18952	959	1622999_at // 1623185_s_at // 1623189_at // 1623463_at // 1624471_s_at // 1625116_at // 1626163_s_at // 1626425_at // 1627197_at // 1627377_at // 1627491_at // 1627567_at // 1627729_s_at // 1628275_at // 1628732_at // 1629020_s_at // 1629227_at // 1629839_a_at // 1631340_at // 1631630_at // 1632485_a_at // 1633805_a_at // 1634071_at // 1634250_at // 1634509_s_at // 1634604_at // 1634683_at // 163…	1.87044	7.94666e-09
GO:0006928	biological_process	cell motion	55	367	18952	959	1622981_at // 1623139_at // 1623185_s_at // 1623415_at // 1623463_at // 1623602_a_at // 1624183_a_at // 1624899_at // 1625691_at // 1625775_a_at // 1626006_at // 1626390_at // 1626580_at // 1626637_a_at // 1626774_s_at // 1626993_at // 1627191_a_at // 1627394_s_at // 1627445_s_at // 1627453_s_at // 1627470_at // 1629115_s_at // 1629227_at // 1629229_a_at // 1629767_s_at // 1630393_a_at // 1631183…	1.5664	9.33518e-09
GO:0051641	biological_process	cellular localization	75	609	18952	959	1616608_a_at // 1623139_at // 1623185_s_at // 1623235_at // 1623580_at // 1623583_at // 1624050_at // 1624284_a_at // 1624899_at // 1625034_s_at // 1625210_a_at // 1625502_at // 1625742_at // 1625949_at // 1626208_at // 1626492_s_at // 1626731_at // 1626888_at // 1626945_at // 1627191_a_at // 1627197_at // 1627325_at // 1627354_at // 1627410_at // 1627454_a_at // 1627491_at // 1627824_at // 16280…	1.2832	1.11195e-08
GO:0009887	biological_process	organ morphogenesis	68	530	18952	959	1623324_at // 1623463_at // 1624899_at // 1624970_s_at // 1625775_a_at // 1626006_at // 1626492_s_at // 1626719_a_at // 1626774_s_at // 1626902_a_at // 1627394_s_at // 1627410_at // 1627453_s_at // 1627454_a_at // 1627470_at // 1627589_s_at // 1627704_a_at // 1627999_s_at // 1628155_at // 1628275_at // 1628489_at // 1629012_at // 1629020_s_at // 1629115_s_at // 1629229_a_at // 1629423_at // 16297…	1.34229	1.97858e-08
GO:0051649	biological_process	establishment of localization in cell	70	560	18952	959	1616608_a_at // 1623139_at // 1623185_s_at // 1623235_at // 1623580_at // 1623583_at // 1624050_at // 1624284_a_at // 1624899_at // 1625034_s_at // 1625210_a_at // 1625502_at // 1625742_at // 1625949_at // 1626208_at // 1626492_s_at // 1626731_at // 1626945_at // 1627191_a_at // 1627197_at // 1627325_at // 1627354_at // 1627410_at // 1627454_a_at // 1627491_at // 1627824_at // 1628077_at // 16281…	1.30468	2.78263e-08
GO:0000902	biological_process	cell morphogenesis	73	598	18952	959	1622981_at // 1623402_at // 1623463_at // 1623473_at // 1623602_a_at // 1624183_a_at // 1624742_a_at // 1624899_at // 1624970_s_at // 1625116_at // 1625775_a_at // 1626239_at // 1626492_s_at // 1626637_a_at // 1626774_s_at // 1626902_a_at // 1626993_at // 1627191_a_at // 1627394_s_at // 1627445_s_at // 1627454_a_at // 1627470_at // 1628172_at // 1628210_at // 1628336_a_at // 1628694_a_at // 16290…	1.2705	2.78263e-08
GO:0032989	biological_process	cellular structure morphogenesis	73	598	18952	959	1622981_at // 1623402_at // 1623463_at // 1623473_at // 1623602_a_at // 1624183_a_at // 1624742_a_at // 1624899_at // 1624970_s_at // 1625116_at // 1625775_a_at // 1626239_at // 1626492_s_at // 1626637_a_at // 1626774_s_at // 1626902_a_at // 1626993_at // 1627191_a_at // 1627394_s_at // 1627445_s_at // 1627454_a_at // 1627470_at // 1628172_at // 1628210_at // 1628336_a_at // 1628694_a_at // 16290…	1.2705	2.78263e-08
GO:0006897	biological_process	endocytosis	49	320	18952	959	1623583_at // 1624050_at // 1624230_s_at // 1624471_s_at // 1625033_at // 1625281_at // 1625851_s_at // 1625907_at // 1626163_s_at // 1626390_at // 1626902_a_at // 1626993_at // 1627118_at // 1627394_s_at // 1627410_at // 1627704_a_at // 1628152_at // 1628377_s_at // 1628712_at // 1628840_at // 1629229_a_at // 1629779_at // 1630271_at // 1630393_a_at // 1630537_a_at // 1632196_at // 1632429_at //…	1.59746	5.27414e-08
GO:0010324	biological_process	membrane invagination	49	320	18952	959	1623583_at // 1624050_at // 1624230_s_at // 1624471_s_at // 1625033_at // 1625281_at // 1625851_s_at // 1625907_at // 1626163_s_at // 1626390_at // 1626902_a_at // 1626993_at // 1627118_at // 1627394_s_at // 1627410_at // 1627704_a_at // 1628152_at // 1628377_s_at // 1628712_at // 1628840_at // 1629229_a_at // 1629779_at // 1630271_at // 1630393_a_at // 1630537_a_at // 1632196_at // 1632429_at //…	1.59746	5.27414e-08
GO:0007165	biological_process	signal transduction	121	1273	18952	959	1623158_s_at // 1623324_at // 1623415_at // 1623473_at // 1623762_at // 1623772_a_at // 1623967_at // 1624122_a_at // 1624165_a_at // 1624301_at // 1624387_at // 1624589_a_at // 1624899_at // 1625048_at // 1625072_s_at // 1625119_at // 1625675_a_at // 1625691_at // 1625775_a_at // 1625907_at // 1625974_at // 1626006_at // 1626405_at // 1626617_at // 1626666_s_at // 1626719_a_at // 1626902_a_at //…	0.909522	5.4782e-08
GO:0007267	biological_process	cell-cell signaling	40	225	18952	959	1623235_at // 1625742_at // 1626902_a_at // 1626934_a_at // 1626993_at // 1627197_at // 1627410_at // 1628077_at // 1628152_at // 1628377_s_at // 1629115_s_at // 1630393_a_at // 1630537_a_at // 1632985_at // 1632989_a_at // 1633805_a_at // 1634683_at // 1634766_at // 1635186_at // 1635260_at // 1635875_at // 1636221_a_at // 1636557_a_at // 1636575_s_at // 1636866_at // 1637085_at // 1637089_at //…	1.81282	5.62299e-08
GO:0048598	biological_process	embryonic morphogenesis	37	196	18952	959	1623185_s_at // 1623415_at // 1623473_at // 1623919_a_at // 1624899_at // 1627191_a_at // 1627394_s_at // 1627454_a_at // 1627470_at // 1627704_a_at // 1628336_a_at // 1629020_s_at // 1629115_s_at // 1629227_at // 1629229_a_at // 1629767_s_at // 1631013_at // 1631780_at // 1632666_at // 1632698_at // 1634034_at // 1634063_a_at // 1634370_a_at // 1634683_at // 1634904_s_at // 1635002_at // 1635618…	1.89942	6.25495e-08
GO:0016477	biological_process	cell migration	38	209	18952	959	1622981_at // 1623139_at // 1623185_s_at // 1623415_at // 1623463_at // 1624899_at // 1625691_at // 1625775_a_at // 1626006_at // 1626390_at // 1626580_at // 1626774_s_at // 1627394_s_at // 1627453_s_at // 1627470_at // 1629115_s_at // 1629227_at // 1629229_a_at // 1629767_s_at // 1630393_a_at // 1631183_at // 1631638_at // 1631742_s_at // 1633108_at // 1634052_s_at // 1634063_a_at // 1634258_at …	1.84524	8.98253e-08
GO:0030029	biological_process	actin filament-based process	34	171	18952	959	1623185_s_at // 1623402_at // 1623463_at // 1625210_a_at // 1626390_at // 1626492_s_at // 1626902_a_at // 1626993_at // 1627191_a_at // 1627491_at // 1629012_at // 1629015_a_at // 1629767_s_at // 1629839_a_at // 1630271_at // 1631340_at // 1632196_at // 1633243_at // 1633335_at // 1633745_a_at // 1634443_a_at // 1634904_s_at // 1636141_s_at // 1637214_a_at // 1637398_a_at // 1637487_at // 1637557…	1.97429	1.0261e-07
GO:0022603	biological_process	regulation of anatomical structure morphogenesis	40	231	18952	959	1623402_at // 1623473_at // 1624680_a_at // 1624899_at // 1625775_a_at // 1626637_a_at // 1626902_a_at // 1626993_at // 1627191_a_at // 1627197_at // 1627394_s_at // 1627453_s_at // 1628427_a_at // 1629012_at // 1629020_s_at // 1629839_a_at // 1630271_at // 1630341_at // 1631183_at // 1631340_at // 1631579_a_at // 1632196_at // 1633335_at // 1633745_a_at // 1633918_s_at // 1634443_a_at // 1634683…	1.77485	1.03633e-07
GO:0009966	biological_process	regulation of signal transduction	48	317	18952	959	1624122_a_at // 1624387_at // 1624589_a_at // 1624680_a_at // 1625048_at // 1625114_at // 1625146_a_at // 1625675_a_at // 1626006_at // 1626591_at // 1626617_at // 1627394_s_at // 1627453_s_at // 1627704_a_at // 1628651_a_at // 1628840_at // 1628915_s_at // 1629020_s_at // 1629423_at // 1629767_s_at // 1629859_s_at // 1629943_at // 1630393_a_at // 1631687_at // 1631780_at // 1633082_at // 1633335…	1.5813	1.03633e-07
GO:0010646	biological_process	regulation of cell communication	49	329	18952	959	1624122_a_at // 1624387_at // 1624589_a_at // 1624680_a_at // 1625048_at // 1625114_at // 1625146_a_at // 1625675_a_at // 1626006_at // 1626591_at // 1626617_at // 1627394_s_at // 1627453_s_at // 1627704_a_at // 1628651_a_at // 1628840_at // 1628915_s_at // 1629020_s_at // 1629423_at // 1629767_s_at // 1629859_s_at // 1629943_at // 1630393_a_at // 1631687_at // 1631780_at // 1633082_at // 1633335…	1.55744	1.08381e-07
GO:0002009	biological_process	morphogenesis of an epithelium	37	202	18952	959	1623185_s_at // 1623463_at // 1623473_at // 1623919_a_at // 1624899_at // 1625775_a_at // 1627191_a_at // 1627394_s_at // 1627454_a_at // 1627470_at // 1627704_a_at // 1627999_s_at // 1628336_a_at // 1629020_s_at // 1629115_s_at // 1629227_at // 1629229_a_at // 1629767_s_at // 1631013_at // 1632698_at // 1633556_s_at // 1634370_a_at // 1634683_at // 1634904_s_at // 1635002_at // 1635618_at // 163…	1.85592	1.19915e-07
GO:0051128	biological_process	regulation of cellular component organization	45	286	18952	959	1623402_at // 1623473_at // 1624680_a_at // 1625034_s_at // 1626637_a_at // 1626902_a_at // 1626993_at // 1627191_a_at // 1627197_at // 1628427_a_at // 1629012_at // 1629020_s_at // 1629839_a_at // 1630271_at // 1630638_at // 1631183_at // 1631340_at // 1631579_a_at // 1631742_s_at // 1632196_at // 1633335_at // 1633745_a_at // 1633805_a_at // 1633918_s_at // 1634052_s_at // 1634204_at // 1634258…	1.63666	1.20395e-07
GO:0043412	biological_process	biopolymer modification	91	866	18952	959	1623189_at // 1623473_at // 1623602_a_at // 1623837_at // 1624230_s_at // 1624240_at // 1624263_at // 1624301_at // 1624464_s_at // 1625116_at // 1625183_at // 1625617_at // 1625775_a_at // 1625851_s_at // 1625974_at // 1626006_at // 1626570_s_at // 1627325_at // 1627470_at // 1627589_s_at // 1627796_s_at // 1628969_s_at // 1629195_at // 1629359_at // 1629473_at // 1629767_s_at // 1629805_at // 1…	1.05425	1.29372e-07
GO:0048646	biological_process	anatomical structure formation	50	344	18952	959	1622999_at // 1623185_s_at // 1623415_at // 1623473_at // 1623919_a_at // 1624899_at // 1626163_s_at // 1626425_at // 1626591_at // 1626774_s_at // 1626902_a_at // 1627453_s_at // 1627567_at // 1627589_s_at // 1628155_at // 1628210_at // 1628385_a_at // 1628489_at // 1628694_a_at // 1629020_s_at // 1629227_at // 1629229_a_at // 1630271_at // 1630781_at // 1631013_at // 1631780_at // 1633745_a_at …	1.52227	1.42399e-07
GO:0007268	biological_process	synaptic transmission	36	197	18952	959	1623235_at // 1625742_at // 1626902_a_at // 1626993_at // 1627197_at // 1627410_at // 1628077_at // 1628152_at // 1628377_s_at // 1629115_s_at // 1630393_a_at // 1630537_a_at // 1632985_at // 1632989_a_at // 1633805_a_at // 1634683_at // 1635186_at // 1635260_at // 1635875_at // 1636221_a_at // 1636557_a_at // 1636575_s_at // 1636866_at // 1637085_at // 1637089_at // 1637380_s_at // 1638635_at //…	1.85255	2.07849e-07
GO:0048518	biological_process	positive regulation of biological process	50	349	18952	959	1622981_at // 1623324_at // 1623365_at // 1623415_at // 1623762_at // 1623873_at // 1624230_s_at // 1624899_at // 1625048_at // 1625974_at // 1626617_at // 1626774_s_at // 1627394_s_at // 1627453_s_at // 1627470_at // 1627704_a_at // 1627796_s_at // 1627970_at // 1628275_at // 1628651_a_at // 1629020_s_at // 1629115_s_at // 1629229_a_at // 1630341_at // 1631594_s_at // 1631742_s_at // 1631780_at …	1.50145	2.12491e-07
GO:0006464	biological_process	protein modification process	87	821	18952	959	1623189_at // 1623473_at // 1623602_a_at // 1623837_at // 1624230_s_at // 1624240_at // 1624301_at // 1624464_s_at // 1625183_at // 1625617_at // 1625775_a_at // 1625851_s_at // 1625974_at // 1626006_at // 1626570_s_at // 1627325_at // 1627470_at // 1627589_s_at // 1627796_s_at // 1628969_s_at // 1629195_at // 1629359_at // 1629473_at // 1629767_s_at // 1629805_at // 1629866_at // 1629886_s_at //…	1.06638	2.12491e-07
GO:0030036	biological_process	actin cytoskeleton organization	33	169	18952	959	1623402_at // 1623463_at // 1625210_a_at // 1626390_at // 1626492_s_at // 1626902_a_at // 1626993_at // 1627191_a_at // 1627491_at // 1629012_at // 1629015_a_at // 1629767_s_at // 1629839_a_at // 1630271_at // 1631340_at // 1632196_at // 1633243_at // 1633335_at // 1633745_a_at // 1634443_a_at // 1634904_s_at // 1636141_s_at // 1637214_a_at // 1637398_a_at // 1637487_at // 1637557_a_at // 1638143…	1.94819	2.40209e-07
GO:0006461	biological_process	protein complex assembly	31	152	18952	959	1623463_at // 1623580_at // 1626125_at // 1626208_at // 1626492_s_at // 1627197_at // 1627454_a_at // 1627491_at // 1628135_s_at // 1628152_at // 1628275_at // 1628377_s_at // 1628943_at // 1629020_s_at // 1629115_s_at // 1629227_at // 1630393_a_at // 1631630_at // 1634289_at // 1635305_s_at // 1636221_a_at // 1636530_s_at // 1637014_at // 1637017_at // 1637710_at // 1638673_at // 1638752_s_at //…	2.01094	3.11555e-07
GO:0030707	biological_process	ovarian follicle cell development	35	191	18952	959	1622981_at // 1623139_at // 1623185_s_at // 1623463_at // 1623473_at // 1624899_at // 1625775_a_at // 1626006_at // 1626390_at // 1627394_s_at // 1627453_s_at // 1627470_at // 1627567_at // 1628385_a_at // 1629020_s_at // 1629227_at // 1630393_a_at // 1630781_at // 1630806_at // 1631183_at // 1631638_at // 1633554_at // 1633805_a_at // 1634683_at // 1635960_at // 1636221_a_at // 1636787_s_at // 1…	1.85653	3.15862e-07
GO:0019226	biological_process	transmission of nerve impulse	36	202	18952	959	1623235_at // 1625742_at // 1626902_a_at // 1626993_at // 1627197_at // 1627410_at // 1628077_at // 1628152_at // 1628377_s_at // 1629115_s_at // 1630393_a_at // 1630537_a_at // 1632985_at // 1632989_a_at // 1633805_a_at // 1634683_at // 1635186_at // 1635260_at // 1635875_at // 1636221_a_at // 1636557_a_at // 1636575_s_at // 1636866_at // 1637085_at // 1637089_at // 1637380_s_at // 1638635_at //…	1.81639	3.48293e-07
GO:0016331	biological_process	morphogenesis of embryonic epithelium	27	121	18952	959	1623185_s_at // 1623473_at // 1623919_a_at // 1624899_at // 1627191_a_at // 1627394_s_at // 1627454_a_at // 1627704_a_at // 1628336_a_at // 1629020_s_at // 1629115_s_at // 1629227_at // 1629229_a_at // 1629767_s_at // 1631013_at // 1632698_at // 1634370_a_at // 1634683_at // 1634904_s_at // 1635002_at // 1635618_at // 1636221_a_at // 1638040_at // 1639139_a_at // 1639459_a_at // 1640417_a_at // 1…	2.1407	6.82188e-07
GO:0043687	biological_process	post-translational protein modification	73	656	18952	959	1623189_at // 1623473_at // 1623602_a_at // 1623837_at // 1624230_s_at // 1624240_at // 1624301_at // 1624464_s_at // 1625183_at // 1625617_at // 1625775_a_at // 1625851_s_at // 1625974_at // 1626006_at // 1626570_s_at // 1627325_at // 1627470_at // 1627796_s_at // 1628969_s_at // 1629359_at // 1629473_at // 1629767_s_at // 1629805_at // 1629866_at // 1629886_s_at // 1629947_at // 1630341_at // 1…	1.13695	7.83666e-07
GO:0051239	biological_process	regulation of multicellular organismal process	48	345	18952	959	1623415_at // 1623473_at // 1624899_at // 1625048_at // 1625775_a_at // 1626637_a_at // 1626902_a_at // 1626934_a_at // 1627197_at // 1627325_at // 1627394_s_at // 1627410_at // 1627453_s_at // 1627470_at // 1628385_a_at // 1628489_at // 1628651_a_at // 1629115_s_at // 1629229_a_at // 1629886_s_at // 1630341_at // 1631579_a_at // 1631594_s_at // 1632698_at // 1633745_a_at // 1633805_a_at // 16340…	1.45919	1.00756e-06
GO:0048870	biological_process	cell motility	38	233	18952	959	1622981_at // 1623139_at // 1623185_s_at // 1623415_at // 1623463_at // 1624899_at // 1625691_at // 1625775_a_at // 1626006_at // 1626390_at // 1626580_at // 1626774_s_at // 1627394_s_at // 1627453_s_at // 1627470_at // 1629115_s_at // 1629227_at // 1629229_a_at // 1629767_s_at // 1630393_a_at // 1631183_at // 1631638_at // 1631742_s_at // 1633108_at // 1634052_s_at // 1634063_a_at // 1634258_at …	1.68842	1.01919e-06
GO:0009791	biological_process	post-embryonic development	59	482	18952	959	1622981_at // 1623463_at // 1624517_at // 1624899_at // 1624931_at // 1624970_s_at // 1626719_a_at // 1627453_s_at // 1627454_a_at // 1627470_at // 1627566_a_at // 1627704_a_at // 1628275_at // 1628487_s_at // 1628489_at // 1629115_s_at // 1629229_a_at // 1629233_s_at // 1629423_at // 1629767_s_at // 1630415_at // 1631013_at // 1631034_at // 1631579_a_at // 1631594_s_at // 1631780_at // 1632152_a…	1.27443	1.22212e-06
GO:0007269	biological_process	neurotransmitter secretion	26	118	18952	959	1623235_at // 1625742_at // 1627197_at // 1627410_at // 1628077_at // 1628152_at // 1628377_s_at // 1630393_a_at // 1630537_a_at // 1632989_a_at // 1635186_at // 1635260_at // 1636557_a_at // 1636575_s_at // 1636866_at // 1637085_at // 1637089_at // 1638635_at // 1638673_at // 1639396_s_at // 1639459_a_at // 1639985_s_at // 1640515_s_at // 1640640_at // 1641312_at // 1641687_at	2.12247	1.57778e-06
GO:0046903	biological_process	secretion	29	146	18952	959	1623235_at // 1625742_at // 1626719_a_at // 1627197_at // 1627410_at // 1628077_at // 1628152_at // 1628377_s_at // 1630393_a_at // 1630537_a_at // 1632989_a_at // 1634204_at // 1635021_at // 1635186_at // 1635260_at // 1636557_a_at // 1636575_s_at // 1636866_at // 1637085_at // 1637089_at // 1638635_at // 1638673_at // 1639396_s_at // 1639459_a_at // 1639985_s_at // 1640515_s_at // 1640640_at //…	1.97283	1.60933e-06
GO:0030182	biological_process	neuron differentiation	58	475	18952	959	1622981_at // 1623463_at // 1623602_a_at // 1624183_a_at // 1624742_a_at // 1624899_at // 1624970_s_at // 1625775_a_at // 1626006_at // 1626239_at // 1626492_s_at // 1626637_a_at // 1626774_s_at // 1626902_a_at // 1626993_at // 1627191_a_at // 1627394_s_at // 1627410_at // 1627445_s_at // 1627453_s_at // 1628155_at // 1628336_a_at // 1629020_s_at // 1630271_at // 1630341_at // 1630772_at // 16315…	1.27087	1.73773e-06
GO:0043933	biological_process	macromolecular complex subunit organization	51	390	18952	959	1623463_at // 1623580_at // 1624639_at // 1626125_at // 1626208_at // 1626492_s_at // 1627197_at // 1627419_at // 1627454_a_at // 1627491_at // 1627729_s_at // 1627796_s_at // 1628135_s_at // 1628152_at // 1628275_at // 1628377_s_at // 1628801_at // 1628943_at // 1629012_at // 1629020_s_at // 1629111_at // 1629115_s_at // 1629227_at // 1630269_s_at // 1630393_a_at // 1631516_s_at // 1631630_at //…	1.36977	1.91829e-06
GO:0003001	biological_process	generation of a signal involved in cell-cell signaling	26	120	18952	959	1623235_at // 1625742_at // 1627197_at // 1627410_at // 1628077_at // 1628152_at // 1628377_s_at // 1630393_a_at // 1630537_a_at // 1632989_a_at // 1635186_at // 1635260_at // 1636557_a_at // 1636575_s_at // 1636866_at // 1637085_at // 1637089_at // 1638635_at // 1638673_at // 1639396_s_at // 1639459_a_at // 1639985_s_at // 1640515_s_at // 1640640_at // 1641312_at // 1641687_at	2.09822	2.01471e-06
GO:0019222	biological_process	regulation of metabolic process	117	1315	18952	959	1622981_at // 1623324_at // 1623365_at // 1623402_at // 1623415_at // 1623583_at // 1623762_at // 1623909_s_at // 1623954_s_at // 1624230_s_at // 1624970_s_at // 1625034_s_at // 1625116_at // 1625907_at // 1625974_at // 1626052_at // 1626673_s_at // 1626902_a_at // 1627191_a_at // 1627394_s_at // 1627445_s_at // 1627458_at // 1627567_at // 1627668_s_at // 1627729_s_at // 1627796_s_at // 1627970_a…	0.814193	2.66123e-06
GO:0009886	biological_process	post-embryonic morphogenesis	51	395	18952	959	1622981_at // 1623463_at // 1624517_at // 1624899_at // 1624931_at // 1624970_s_at // 1626719_a_at // 1627453_s_at // 1627454_a_at // 1627470_at // 1627566_a_at // 1627704_a_at // 1628275_at // 1628487_s_at // 1628489_at // 1629115_s_at // 1629233_s_at // 1629423_at // 1629767_s_at // 1631034_at // 1631579_a_at // 1631780_at // 1632152_at // 1632429_at // 1632784_at // 1633554_at // 1633556_s_at …	1.35139	2.70983e-06
GO:0065003	biological_process	macromolecular complex assembly	49	374	18952	959	1623463_at // 1623580_at // 1624639_at // 1626125_at // 1626208_at // 1626492_s_at // 1627197_at // 1627419_at // 1627454_a_at // 1627491_at // 1627729_s_at // 1627796_s_at // 1628135_s_at // 1628152_at // 1628275_at // 1628377_s_at // 1628801_at // 1628943_at // 1629020_s_at // 1629111_at // 1629115_s_at // 1629227_at // 1630269_s_at // 1630393_a_at // 1631516_s_at // 1631630_at // 1632370_at //…	1.37249	3.37846e-06
GO:0001505	biological_process	regulation of neurotransmitter levels	26	125	18952	959	1623235_at // 1625742_at // 1627197_at // 1627410_at // 1628077_at // 1628152_at // 1628377_s_at // 1630393_a_at // 1630537_a_at // 1632989_a_at // 1635186_at // 1635260_at // 1636557_a_at // 1636575_s_at // 1636866_at // 1637085_at // 1637089_at // 1638635_at // 1638673_at // 1639396_s_at // 1639459_a_at // 1639985_s_at // 1640515_s_at // 1640640_at // 1641312_at // 1641687_at	2.03933	3.87389e-06
GO:0022604	biological_process	regulation of cell morphogenesis	31	174	18952	959	1623402_at // 1623473_at // 1624680_a_at // 1626637_a_at // 1626902_a_at // 1626993_at // 1627191_a_at // 1627197_at // 1628427_a_at // 1629012_at // 1629020_s_at // 1629839_a_at // 1630271_at // 1631183_at // 1631340_at // 1631579_a_at // 1632196_at // 1633335_at // 1633745_a_at // 1633918_s_at // 1634443_a_at // 1634904_s_at // 1635618_at // 1637380_s_at // 1638143_a_at // 1638871_at // 1639139…	1.81593	4.00653e-06
GO:0048707	biological_process	instar larval or pupal morphogenesis	50	390	18952	959	1622981_at // 1623463_at // 1624517_at // 1624899_at // 1624970_s_at // 1626719_a_at // 1627453_s_at // 1627454_a_at // 1627470_at // 1627566_a_at // 1627704_a_at // 1628275_at // 1628487_s_at // 1628489_at // 1629115_s_at // 1629233_s_at // 1629423_at // 1629767_s_at // 1631034_at // 1631579_a_at // 1631780_at // 1632152_at // 1632429_at // 1632784_at // 1633554_at // 1633556_s_at // 1633745_a_a…	1.3412	4.32139e-06
GO:0048522	biological_process	positive regulation of cellular process	45	331	18952	959	1622981_at // 1623324_at // 1623365_at // 1623415_at // 1623762_at // 1624230_s_at // 1624899_at // 1625974_at // 1626617_at // 1626774_s_at // 1627394_s_at // 1627453_s_at // 1627470_at // 1627704_a_at // 1627796_s_at // 1627970_at // 1628275_at // 1629020_s_at // 1629115_s_at // 1629229_a_at // 1630341_at // 1631594_s_at // 1631742_s_at // 1631780_at // 1633554_at // 1633792_a_at // 1633805_a_a…	1.42584	4.70422e-06
GO:0015031	biological_process	protein transport	42	296	18952	959	1623139_at // 1623235_at // 1623583_at // 1624050_at // 1624237_at // 1624284_a_at // 1624899_at // 1625502_at // 1626208_at // 1626902_a_at // 1626945_at // 1627197_at // 1627354_at // 1627454_a_at // 1628152_at // 1628377_s_at // 1628427_a_at // 1630083_at // 1630393_a_at // 1630764_at // 1630839_at // 1630958_at // 1631509_a_at // 1632429_at // 1633100_a_at // 1634289_at // 1634386_s_at // 163…	1.48754	4.70422e-06
GO:0001700	biological_process	embryonic development via the syncytial blastoderm	32	186	18952	959	1623185_s_at // 1623473_at // 1624899_at // 1626492_s_at // 1627191_a_at // 1627394_s_at // 1627454_a_at // 1627704_a_at // 1627999_s_at // 1629020_s_at // 1629115_s_at // 1629229_a_at // 1629473_at // 1629767_s_at // 1631013_at // 1631594_s_at // 1632548_a_at // 1632698_at // 1633243_at // 1634370_a_at // 1634683_at // 1635002_at // 1635618_at // 1636221_a_at // 1636281_at // 1637217_at // 16380…	1.76552	4.70422e-06
GO:0040011	biological_process	locomotion	41	285	18952	959	1622981_at // 1623139_at // 1623185_s_at // 1623415_at // 1623463_at // 1624899_at // 1625691_at // 1625775_a_at // 1626006_at // 1626390_at // 1626580_at // 1626774_s_at // 1627394_s_at // 1627453_s_at // 1627470_at // 1629115_s_at // 1629227_at // 1629229_a_at // 1629767_s_at // 1630393_a_at // 1631183_at // 1631638_at // 1631742_s_at // 1633108_at // 1634052_s_at // 1634063_a_at // 1634258_at …	1.50741	4.86156e-06
GO:0007423	biological_process	sensory organ development	49	380	18952	959	1623463_at // 1624375_at // 1624899_at // 1624970_s_at // 1625775_a_at // 1626006_at // 1626492_s_at // 1626719_a_at // 1626902_a_at // 1626993_at // 1627394_s_at // 1627410_at // 1627453_s_at // 1627704_a_at // 1628155_at // 1628489_at // 1629012_at // 1629020_s_at // 1629115_s_at // 1629767_s_at // 1630269_s_at // 1630271_at // 1630341_at // 1631034_at // 1631516_s_at // 1631579_a_at // 1632698…	1.34953	4.86156e-06
GO:0007298	biological_process	border follicle cell migration	17	52	18952	959	1622981_at // 1623139_at // 1623185_s_at // 1623463_at // 1624899_at // 1626006_at // 1626390_at // 1627394_s_at // 1627453_s_at // 1627470_at // 1629227_at // 1630393_a_at // 1631183_at // 1631638_at // 1636787_s_at // 1638143_a_at // 1639072_at	2.6917	4.86541e-06
GO:0009888	biological_process	tissue development	41	286	18952	959	1622981_at // 1623324_at // 1623415_at // 1623463_at // 1624517_at // 1624899_at // 1625210_a_at // 1625775_a_at // 1625825_at // 1626221_at // 1627454_a_at // 1627566_a_at // 1627704_a_at // 1628385_a_at // 1628487_s_at // 1629229_a_at // 1629233_s_at // 1631183_at // 1631579_a_at // 1631780_at // 1632152_at // 1632429_at // 1632666_at // 1632698_at // 1634063_a_at // 1634150_s_at // 1634351_at …	1.50236	5.17225e-06
GO:0002165	biological_process	instar larval or pupal development	56	469	18952	959	1622981_at // 1623463_at // 1624517_at // 1624899_at // 1624931_at // 1624970_s_at // 1626719_a_at // 1627453_s_at // 1627454_a_at // 1627470_at // 1627566_a_at // 1627704_a_at // 1628275_at // 1628487_s_at // 1628489_at // 1629115_s_at // 1629233_s_at // 1629423_at // 1629767_s_at // 1630415_at // 1631034_at // 1631579_a_at // 1631594_s_at // 1631780_at // 1632152_at // 1632429_at // 1632784_at …	1.23859	5.24114e-06
GO:0007552	biological_process	metamorphosis	51	407	18952	959	1622981_at // 1623463_at // 1624517_at // 1624899_at // 1624970_s_at // 1626719_a_at // 1627453_s_at // 1627454_a_at // 1627470_at // 1627566_a_at // 1627704_a_at // 1628275_at // 1628487_s_at // 1628489_at // 1629115_s_at // 1629233_s_at // 1629423_at // 1629767_s_at // 1631034_at // 1631579_a_at // 1631594_s_at // 1631780_at // 1632152_at // 1632429_at // 1632784_at // 1633554_at // 1633556_s_a…	1.30822	5.56229e-06
GO:0045184	biological_process	establishment of protein localization	42	299	18952	959	1623139_at // 1623235_at // 1623583_at // 1624050_at // 1624237_at // 1624284_a_at // 1624899_at // 1625502_at // 1626208_at // 1626902_a_at // 1626945_at // 1627197_at // 1627354_at // 1627454_a_at // 1628152_at // 1628377_s_at // 1628427_a_at // 1630083_at // 1630393_a_at // 1630764_at // 1630839_at // 1630958_at // 1631509_a_at // 1632429_at // 1633100_a_at // 1634289_at // 1634386_s_at // 163…	1.47299	5.69035e-06
GO:0032940	biological_process	secretion by cell	27	139	18952	959	1623235_at // 1625742_at // 1627197_at // 1627410_at // 1628077_at // 1628152_at // 1628377_s_at // 1630393_a_at // 1630537_a_at // 1632989_a_at // 1635021_at // 1635186_at // 1635260_at // 1636557_a_at // 1636575_s_at // 1636866_at // 1637085_at // 1637089_at // 1638635_at // 1638673_at // 1639396_s_at // 1639459_a_at // 1639985_s_at // 1640515_s_at // 1640640_at // 1641312_at // 1641687_at	1.94062	6.33723e-06
GO:0009792	biological_process	embryonic development ending in birth or egg hatching	32	190	18952	959	1623185_s_at // 1623473_at // 1624899_at // 1626492_s_at // 1627191_a_at // 1627394_s_at // 1627454_a_at // 1627704_a_at // 1627999_s_at // 1629020_s_at // 1629115_s_at // 1629229_a_at // 1629473_at // 1629767_s_at // 1631013_at // 1631594_s_at // 1632548_a_at // 1632698_at // 1633243_at // 1634370_a_at // 1634683_at // 1635002_at // 1635618_at // 1636221_a_at // 1636281_at // 1637217_at // 16380…	1.73482	6.727e-06
GO:0022607	biological_process	cellular component assembly	56	476	18952	959	1623463_at // 1623580_at // 1624639_at // 1626125_at // 1626208_at // 1626492_s_at // 1627197_at // 1627377_at // 1627419_at // 1627454_a_at // 1627491_at // 1627729_s_at // 1627796_s_at // 1628135_s_at // 1628152_at // 1628210_at // 1628275_at // 1628377_s_at // 1628801_at // 1628943_at // 1629020_s_at // 1629111_at // 1629115_s_at // 1629227_at // 1629805_at // 1630269_s_at // 1630393_a_at // 1…	1.21721	7.92565e-06
GO:0051093	biological_process	negative regulation of developmental process	27	141	18952	959	1622981_at // 1624899_at // 1626405_at // 1626637_a_at // 1627394_s_at // 1627453_s_at // 1629020_s_at // 1629115_s_at // 1629229_a_at // 1632698_at // 1633556_s_at // 1633805_a_at // 1634443_a_at // 1634683_at // 1634766_at // 1635875_at // 1635960_at // 1636189_at // 1636221_a_at // 1636787_s_at // 1636960_a_at // 1637785_at // 1637850_at // 1638871_at // 1639072_at // 1640247_at // 1640515_s_at	1.92001	7.99623e-06
GO:0007389	biological_process	pattern specification process	52	432	18952	959	1623324_at // 1623415_at // 1623463_at // 1623909_s_at // 1624165_a_at // 1624899_at // 1625775_a_at // 1625974_at // 1626006_at // 1626719_a_at // 1626774_s_at // 1626902_a_at // 1627445_s_at // 1627453_s_at // 1627454_a_at // 1627470_at // 1628172_at // 1628210_at // 1628229_at // 1628489_at // 1628694_a_at // 1629012_at // 1629015_a_at // 1629020_s_at // 1629227_at // 1630806_at // 1632698_at …	1.25023	1.24898e-05
GO:0007424	biological_process	open tracheal system development	31	186	18952	959	1623324_at // 1624899_at // 1625775_a_at // 1626580_at // 1626774_s_at // 1627445_s_at // 1627453_s_at // 1627454_a_at // 1627470_at // 1627711_at // 1627999_s_at // 1628135_s_at // 1628155_at // 1628336_a_at // 1629015_a_at // 1629020_s_at // 1629767_s_at // 1633745_a_at // 1634063_a_at // 1634150_s_at // 1634290_a_at // 1634683_at // 1634858_s_at // 1634904_s_at // 1636221_a_at // 1637014_at //…	1.71971	1.31513e-05
GO:0000910	biological_process	cytokinesis	20	81	18952	959	1622999_at // 1623189_at // 1623463_at // 1624471_s_at // 1626163_s_at // 1626425_at // 1627197_at // 1627377_at // 1627567_at // 1629227_at // 1631630_at // 1634071_at // 1634250_at // 1634509_s_at // 1635186_at // 1636189_at // 1637214_a_at // 1637710_at // 1639072_at // 1639876_a_at	2.28675	1.35444e-05
GO:0007010	biological_process	cytoskeleton organization	25	126	18952	959	1623402_at // 1624165_a_at // 1624471_s_at // 1624931_at // 1625210_a_at // 1626163_s_at // 1626492_s_at // 1626902_a_at // 1626993_at // 1627191_a_at // 1627454_a_at // 1627491_at // 1628172_at // 1628694_a_at // 1629012_at // 1629020_s_at // 1630271_at // 1630341_at // 1632196_at // 1632207_a_at // 1634250_at // 1635711_s_at // 1637214_a_at // 1638871_at // 1641448_a_at	1.97125	1.35444e-05
GO:0035220	biological_process	wing disc development	37	253	18952	959	1623463_at // 1623909_s_at // 1624165_a_at // 1624899_at // 1624970_s_at // 1626719_a_at // 1627445_s_at // 1627453_s_at // 1627454_a_at // 1627470_at // 1628275_at // 1628489_at // 1629012_at // 1629115_s_at // 1629423_at // 1629767_s_at // 1631579_a_at // 1632784_at // 1633554_at // 1633556_s_at // 1633745_a_at // 1633792_a_at // 1633805_a_at // 1634290_a_at // 1634683_at // 1634766_at // 16353…	1.53114	1.42581e-05
GO:0045165	biological_process	cell fate commitment	41	301	18952	959	1623185_s_at // 1623415_at // 1623909_s_at // 1624899_at // 1625116_at // 1625775_a_at // 1626006_at // 1626902_a_at // 1627325_at // 1627394_s_at // 1627445_s_at // 1627453_s_at // 1627491_at // 1627704_a_at // 1628210_at // 1628694_a_at // 1628732_at // 1629020_s_at // 1629227_at // 1629229_a_at // 1629839_a_at // 1630269_s_at // 1631340_at // 1631516_s_at // 1631780_at // 1632698_at // 1633335…	1.42861	1.60442e-05
GO:0045595	biological_process	regulation of cell differentiation	33	210	18952	959	1622981_at // 1624899_at // 1625775_a_at // 1626637_a_at // 1626902_a_at // 1627197_at // 1627394_s_at // 1627453_s_at // 1627470_at // 1629020_s_at // 1629229_a_at // 1630341_at // 1631579_a_at // 1632698_at // 1633556_s_at // 1633745_a_at // 1633805_a_at // 1634443_a_at // 1634683_at // 1634766_at // 1634904_s_at // 1635875_at // 1636189_at // 1636221_a_at // 1636960_a_at // 1637850_at // 16381…	1.63482	1.61259e-05
GO:0048489	biological_process	synaptic vesicle transport	22	100	18952	959	1623235_at // 1627197_at // 1627410_at // 1628152_at // 1628377_s_at // 1630393_a_at // 1630537_a_at // 1632989_a_at // 1634289_at // 1635186_at // 1635260_at // 1636557_a_at // 1636575_s_at // 1636866_at // 1637089_at // 1638635_at // 1638673_at // 1639396_s_at // 1639459_a_at // 1639985_s_at // 1640515_s_at // 1641687_at	2.12025	1.66738e-05
GO:0003002	biological_process	regionalization	50	414	18952	959	1623324_at // 1623415_at // 1623463_at // 1623909_s_at // 1624165_a_at // 1624899_at // 1625775_a_at // 1625974_at // 1626006_at // 1626719_a_at // 1626774_s_at // 1626902_a_at // 1627445_s_at // 1627453_s_at // 1627454_a_at // 1627470_at // 1628172_at // 1628210_at // 1628229_at // 1628489_at // 1629012_at // 1629015_a_at // 1629020_s_at // 1630806_at // 1632698_at // 1632784_at // 1633335_at //…	1.25504	1.88797e-05
GO:0007297	biological_process	ovarian follicle cell migration	17	59	18952	959	1622981_at // 1623139_at // 1623185_s_at // 1623463_at // 1624899_at // 1626006_at // 1626390_at // 1627394_s_at // 1627453_s_at // 1627470_at // 1629227_at // 1630393_a_at // 1631183_at // 1631638_at // 1636787_s_at // 1638143_a_at // 1639072_at	2.5095	1.90536e-05
GO:0031323	biological_process	regulation of cellular metabolic process	106	1209	18952	959	1622981_at // 1623324_at // 1623365_at // 1623402_at // 1623415_at // 1623583_at // 1623762_at // 1623909_s_at // 1623954_s_at // 1624230_s_at // 1624970_s_at // 1625034_s_at // 1625907_at // 1625974_at // 1626052_at // 1626673_s_at // 1626902_a_at // 1627191_a_at // 1627394_s_at // 1627445_s_at // 1627458_at // 1627567_at // 1627668_s_at // 1627729_s_at // 1627796_s_at // 1627970_at // 1628210_a…	0.792997	2.04768e-05
GO:0060255	biological_process	regulation of macromolecule metabolic process	110	1272	18952	959	1622981_at // 1623324_at // 1623365_at // 1623402_at // 1623415_at // 1623583_at // 1623909_s_at // 1623954_s_at // 1624230_s_at // 1624970_s_at // 1625034_s_at // 1625116_at // 1625907_at // 1626052_at // 1626673_s_at // 1626902_a_at // 1627191_a_at // 1627394_s_at // 1627445_s_at // 1627567_at // 1627668_s_at // 1627729_s_at // 1627796_s_at // 1628210_at // 1628275_at // 1628385_a_at // 1628801…	0.773152	2.12809e-05
GO:0006836	biological_process	neurotransmitter transport	27	150	18952	959	1623235_at // 1625742_at // 1627197_at // 1627410_at // 1628077_at // 1628152_at // 1628377_s_at // 1630393_a_at // 1630537_a_at // 1632989_a_at // 1635186_at // 1635260_at // 1636557_a_at // 1636575_s_at // 1636866_at // 1637085_at // 1637089_at // 1638635_at // 1638673_at // 1639040_s_at // 1639396_s_at // 1639459_a_at // 1639985_s_at // 1640515_s_at // 1640640_at // 1641312_at // 1641687_at	1.83074	2.12809e-05
GO:0048732	biological_process	gland development	29	172	18952	959	1622981_at // 1624517_at // 1626774_s_at // 1627453_s_at // 1627454_a_at // 1627470_at // 1627566_a_at // 1627704_a_at // 1628487_s_at // 1629229_a_at // 1629233_s_at // 1631594_s_at // 1632152_at // 1632429_at // 1632698_at // 1634150_s_at // 1634290_a_at // 1634351_at // 1634370_a_at // 1634766_at // 1637111_a_at // 1637217_at // 1637312_a_at // 1637487_at // 1639072_at // 1640547_at // 1640867…	1.73639	2.45297e-05
GO:0007391	biological_process	dorsal closure	22	104	18952	959	1623185_s_at // 1623473_at // 1624899_at // 1627191_a_at // 1627394_s_at // 1627454_a_at // 1627704_a_at // 1629020_s_at // 1629115_s_at // 1629229_a_at // 1629767_s_at // 1631013_at // 1632698_at // 1634370_a_at // 1634683_at // 1635002_at // 1635618_at // 1636221_a_at // 1638040_at // 1639139_a_at // 1639459_a_at // 1640417_a_at	2.06367	2.79458e-05
GO:0035295	biological_process	tube development	23	115	18952	959	1624899_at // 1625775_a_at // 1626580_at // 1626774_s_at // 1627470_at // 1627711_at // 1627999_s_at // 1628155_at // 1629020_s_at // 1629229_a_at // 1629839_a_at // 1631340_at // 1633745_a_at // 1634063_a_at // 1634209_at // 1634290_a_at // 1634370_a_at // 1634858_s_at // 1635659_at // 1637089_at // 1637641_at // 1639761_s_at // 1640547_at	1.98275	3.47316e-05
GO:0022402	biological_process	cell cycle process	56	504	18952	959	1623185_s_at // 1623463_at // 1623580_at // 1624639_at // 1624899_at // 1625034_s_at // 1625851_s_at // 1626039_at // 1626125_at // 1626492_s_at // 1626637_a_at // 1627325_at // 1627377_at // 1627419_at // 1627453_s_at // 1627491_at // 1627567_at // 1627864_at // 1627999_s_at // 1628112_at // 1628172_at // 1628275_at // 1628318_at // 1628489_at // 1629227_at // 1629805_at // 1629901_at // 1631034…	1.13475	3.68694e-05
GO:0008360	biological_process	regulation of cell shape	23	116	18952	959	1623402_at // 1623473_at // 1624680_a_at // 1626993_at // 1627191_a_at // 1628427_a_at // 1629012_at // 1629020_s_at // 1629839_a_at // 1630271_at // 1631183_at // 1631340_at // 1632196_at // 1633335_at // 1633918_s_at // 1634443_a_at // 1634904_s_at // 1635618_at // 1638143_a_at // 1638871_at // 1639139_a_at // 1639761_s_at // 1640867_s_at	1.97026	3.91725e-05
GO:0007049	biological_process	cell cycle	60	559	18952	959	1622999_at // 1623185_s_at // 1623463_at // 1623580_at // 1624639_at // 1624899_at // 1625034_s_at // 1625851_s_at // 1626039_at // 1626125_at // 1626425_at // 1626492_s_at // 1626637_a_at // 1627325_at // 1627377_at // 1627419_at // 1627453_s_at // 1627491_at // 1627567_at // 1627864_at // 1627999_s_at // 1628112_at // 1628172_at // 1628275_at // 1628318_at // 1628489_at // 1629227_at // 1629805…	1.08486	3.9226e-05
GO:0007507	biological_process	heart development	20	89	18952	959	1623415_at // 1624899_at // 1626774_s_at // 1628385_a_at // 1629020_s_at // 1629229_a_at // 1629839_a_at // 1631340_at // 1632698_at // 1634063_a_at // 1634250_at // 1634370_a_at // 1634683_at // 1636221_a_at // 1636815_a_at // 1639503_at // 1639692_s_at // 1639761_s_at // 1640867_s_at // 1641324_at	2.15087	4.21756e-05
GO:0051056	biological_process	regulation of small GTPase mediated signal transduction	24	127	18952	959	1624122_a_at // 1624387_at // 1624589_a_at // 1624680_a_at // 1625048_at // 1625146_a_at // 1625675_a_at // 1626591_at // 1627394_s_at // 1628651_a_at // 1628915_s_at // 1629859_s_at // 1629943_at // 1631687_at // 1633082_at // 1633335_at // 1633757_s_at // 1634083_at // 1634858_s_at // 1634904_s_at // 1639074_at // 1640561_at // 1641461_at // 1641554_at	1.90095	4.49038e-05
GO:0007242	biological_process	intracellular signaling cascade	48	404	18952	959	1623473_at // 1623967_at // 1624122_a_at // 1624165_a_at // 1624387_at // 1624589_a_at // 1624899_at // 1625048_at // 1625072_s_at // 1625675_a_at // 1625907_at // 1626006_at // 1626405_at // 1626902_a_at // 1627394_s_at // 1627470_at // 1628427_a_at // 1628651_a_at // 1628694_a_at // 1629233_s_at // 1629767_s_at // 1630083_at // 1630341_at // 1631183_at // 1631594_s_at // 1632429_at // 1632784_a…	1.23143	4.59087e-05
GO:0030030	biological_process	cell projection organization	47	396	18952	959	1622981_at // 1623402_at // 1623463_at // 1623602_a_at // 1624183_a_at // 1624742_a_at // 1624970_s_at // 1626239_at // 1626492_s_at // 1626637_a_at // 1626774_s_at // 1626993_at // 1627191_a_at // 1627394_s_at // 1627445_s_at // 1627454_a_at // 1628336_a_at // 1629805_at // 1630271_at // 1630772_at // 1631579_a_at // 1631638_at // 1632196_at // 1633488_at // 1633556_s_at // 1633745_a_at // 16341…	1.22991	6.2028e-05
GO:0007015	biological_process	actin filament organization	22	112	18952	959	1623463_at // 1625210_a_at // 1626390_at // 1626492_s_at // 1627191_a_at // 1629012_at // 1629015_a_at // 1629767_s_at // 1629839_a_at // 1631340_at // 1633243_at // 1633335_at // 1634443_a_at // 1634904_s_at // 1636141_s_at // 1637398_a_at // 1637487_at // 1637557_a_at // 1638143_a_at // 1638871_at // 1639139_a_at // 1639761_s_at	1.95675	7.6816e-05
GO:0007444	biological_process	imaginal disc development	48	415	18952	959	1623463_at // 1623909_s_at // 1624165_a_at // 1624899_at // 1624970_s_at // 1625775_a_at // 1626719_a_at // 1627445_s_at // 1627453_s_at // 1627454_a_at // 1627470_at // 1627704_a_at // 1628275_at // 1628489_at // 1628694_a_at // 1628840_at // 1629012_at // 1629115_s_at // 1629423_at // 1629767_s_at // 1630415_at // 1631034_at // 1631579_a_at // 1631780_at // 1632548_a_at // 1632784_at // 1633554…	1.19267	9.00925e-05
GO:0045596	biological_process	negative regulation of cell differentiation	18	77	18952	959	1622981_at // 1626637_a_at // 1627394_s_at // 1629020_s_at // 1629229_a_at // 1632698_at // 1633556_s_at // 1633805_a_at // 1634443_a_at // 1634683_at // 1634766_at // 1636189_at // 1636221_a_at // 1636960_a_at // 1637850_at // 1638871_at // 1639072_at // 1640515_s_at	2.20781	9.63058e-05
GO:0017145	biological_process	stem cell division	16	61	18952	959	1623185_s_at // 1625116_at // 1627491_at // 1628732_at // 1629020_s_at // 1629227_at // 1629839_a_at // 1631340_at // 1633805_a_at // 1634683_at // 1636221_a_at // 1636815_a_at // 1638871_at // 1639072_at // 1639761_s_at // 1639984_at	2.37394	0.000110358
GO:0007472	biological_process	wing disc morphogenesis	32	222	18952	959	1623463_at // 1624899_at // 1624970_s_at // 1626719_a_at // 1627453_s_at // 1627454_a_at // 1627470_at // 1628275_at // 1628489_at // 1629115_s_at // 1629423_at // 1629767_s_at // 1631579_a_at // 1632784_at // 1633554_at // 1633556_s_at // 1633745_a_at // 1633792_a_at // 1633805_a_at // 1634290_a_at // 1634683_at // 1634766_at // 1635305_s_at // 1635618_at // 1636221_a_at // 1636302_s_at // 16368…	1.51026	0.00011438
GO:0044238	biological_process	primary metabolic process	264	3940	18952	959	1616608_a_at // 1622981_at // 1623069_s_at // 1623189_at // 1623324_at // 1623333_a_at // 1623343_at // 1623415_at // 1623453_at // 1623473_at // 1623493_at // 1623555_at // 1623602_a_at // 1623722_at // 1623762_at // 1623837_at // 1623909_s_at // 1623954_s_at // 1624165_a_at // 1624230_s_at // 1624240_at // 1624263_at // 1624272_at // 1624301_at // 1624464_s_at // 1624517_at // 1624637_at // 162…	0.40509	0.000132995
GO:0043283	biological_process	biopolymer metabolic process	177	2427	18952	959	1622981_at // 1623189_at // 1623324_at // 1623333_a_at // 1623343_at // 1623415_at // 1623453_at // 1623473_at // 1623602_a_at // 1623722_at // 1623762_at // 1623837_at // 1623909_s_at // 1623954_s_at // 1624230_s_at // 1624240_at // 1624263_at // 1624272_at // 1624301_at // 1624464_s_at // 1624639_at // 1624742_a_at // 1624970_s_at // 1625116_at // 1625183_at // 1625543_s_at // 1625566_a_at // 1…	0.527323	0.000141245
GO:0002520	biological_process	immune system development	17	71	18952	959	1623415_at // 1624899_at // 1626006_at // 1627470_at // 1629229_a_at // 1631638_at // 1632698_at // 1634370_a_at // 1634766_at // 1636831_s_at // 1637217_at // 1637850_at // 1638143_a_at // 1639072_at // 1639692_s_at // 1640867_s_at // 1641607_at	2.24239	0.000142981
GO:0048534	biological_process	hemopoietic or lymphoid organ development	17	71	18952	959	1623415_at // 1624899_at // 1626006_at // 1627470_at // 1629229_a_at // 1631638_at // 1632698_at // 1634370_a_at // 1634766_at // 1636831_s_at // 1637217_at // 1637850_at // 1638143_a_at // 1639072_at // 1639692_s_at // 1640867_s_at // 1641607_at	2.24239	0.000142981
GO:0048737	biological_process	imaginal disc-derived appendage development	34	250	18952	959	1623463_at // 1624899_at // 1624970_s_at // 1626719_a_at // 1627453_s_at // 1627454_a_at // 1627470_at // 1628275_at // 1628489_at // 1629423_at // 1629767_s_at // 1630415_at // 1631579_a_at // 1631780_at // 1632784_at // 1633554_at // 1633556_s_at // 1633745_a_at // 1633792_a_at // 1633805_a_at // 1634290_a_at // 1634683_at // 1634766_at // 1635305_s_at // 1635618_at // 1636221_a_at // 1636302_s…	1.42635	0.000164882
GO:0048666	biological_process	neuron development	46	401	18952	959	1622981_at // 1623463_at // 1623602_a_at // 1624183_a_at // 1624742_a_at // 1624970_s_at // 1626239_at // 1626492_s_at // 1626637_a_at // 1626774_s_at // 1626902_a_at // 1626993_at // 1627191_a_at // 1627394_s_at // 1627410_at // 1627445_s_at // 1627453_s_at // 1628155_at // 1628336_a_at // 1630271_at // 1630772_at // 1631579_a_at // 1633488_at // 1633556_s_at // 1633745_a_at // 1634157_at // 163…	1.18078	0.000180016
GO:0007476	biological_process	imaginal disc-derived wing morphogenesis	31	217	18952	959	1623463_at // 1624899_at // 1624970_s_at // 1626719_a_at // 1627453_s_at // 1627454_a_at // 1627470_at // 1628275_at // 1628489_at // 1629423_at // 1629767_s_at // 1631579_a_at // 1632784_at // 1633554_at // 1633556_s_at // 1633745_a_at // 1633792_a_at // 1633805_a_at // 1634290_a_at // 1634683_at // 1634766_at // 1635305_s_at // 1635618_at // 1636221_a_at // 1636302_s_at // 1636831_s_at // 16376…	1.49732	0.000192948
GO:0048736	biological_process	appendage development	34	253	18952	959	1623463_at // 1624899_at // 1624970_s_at // 1626719_a_at // 1627453_s_at // 1627454_a_at // 1627470_at // 1628275_at // 1628489_at // 1629423_at // 1629767_s_at // 1630415_at // 1631579_a_at // 1631780_at // 1632784_at // 1633554_at // 1633556_s_at // 1633745_a_at // 1633792_a_at // 1633805_a_at // 1634290_a_at // 1634683_at // 1634766_at // 1635305_s_at // 1635618_at // 1636221_a_at // 1636302_s…	1.40914	0.000204613
GO:0035114	biological_process	imaginal disc-derived appendage morphogenesis	33	242	18952	959	1623463_at // 1624899_at // 1624970_s_at // 1626719_a_at // 1627453_s_at // 1627454_a_at // 1627470_at // 1628275_at // 1628489_at // 1629423_at // 1629767_s_at // 1631579_a_at // 1631780_at // 1632784_at // 1633554_at // 1633556_s_at // 1633745_a_at // 1633792_a_at // 1633805_a_at // 1634290_a_at // 1634683_at // 1634766_at // 1635305_s_at // 1635618_at // 1636221_a_at // 1636302_s_at // 1636787…	1.43021	0.000218002
GO:0042386	biological_process	hemocyte differentiation	10	22	18952	959	1623415_at // 1626006_at // 1627470_at // 1629229_a_at // 1634766_at // 1637850_at // 1638143_a_at // 1639072_at // 1639692_s_at // 1641607_at	3.16717	0.000250617
GO:0035107	biological_process	appendage morphogenesis	33	245	18952	959	1623463_at // 1624899_at // 1624970_s_at // 1626719_a_at // 1627453_s_at // 1627454_a_at // 1627470_at // 1628275_at // 1628489_at // 1629423_at // 1629767_s_at // 1631579_a_at // 1631780_at // 1632784_at // 1633554_at // 1633556_s_at // 1633745_a_at // 1633792_a_at // 1633805_a_at // 1634290_a_at // 1634683_at // 1634766_at // 1635305_s_at // 1635618_at // 1636221_a_at // 1636302_s_at // 1636787…	1.41243	0.000270998
GO:0060249	biological_process	anatomical structure homeostasis	17	77	18952	959	1623185_s_at // 1628336_a_at // 1629020_s_at // 1629229_a_at // 1632698_at // 1633556_s_at // 1633805_a_at // 1634290_a_at // 1634683_at // 1634766_at // 1636221_a_at // 1636960_a_at // 1637641_at // 1638871_at // 1639072_at // 1640547_at // 1640892_a_at	2.12535	0.000349327
GO:0007431	biological_process	salivary gland development	24	148	18952	959	1622981_at // 1624517_at // 1626774_s_at // 1627453_s_at // 1627454_a_at // 1627566_a_at // 1627704_a_at // 1628487_s_at // 1629229_a_at // 1629233_s_at // 1631594_s_at // 1632152_at // 1632429_at // 1634150_s_at // 1634290_a_at // 1634351_at // 1634766_at // 1637111_a_at // 1637312_a_at // 1637487_at // 1640547_at // 1640867_s_at // 1640892_a_at // 1641607_at	1.68018	0.000419995
GO:0035272	biological_process	exocrine system development	24	148	18952	959	1622981_at // 1624517_at // 1626774_s_at // 1627453_s_at // 1627454_a_at // 1627566_a_at // 1627704_a_at // 1628487_s_at // 1629229_a_at // 1629233_s_at // 1631594_s_at // 1632152_at // 1632429_at // 1634150_s_at // 1634290_a_at // 1634351_at // 1634766_at // 1637111_a_at // 1637312_a_at // 1637487_at // 1640547_at // 1640867_s_at // 1640892_a_at // 1641607_at	1.68018	0.000419995
GO:0002682	biological_process	regulation of immune system process	16	70	18952	959	1623415_at // 1623762_at // 1624899_at // 1625974_at // 1627394_s_at // 1627970_at // 1628229_at // 1629115_s_at // 1629229_a_at // 1632698_at // 1634766_at // 1636173_s_at // 1638143_a_at // 1639071_a_at // 1639072_at // 1639692_s_at	2.17539	0.000455733
GO:0046578	biological_process	regulation of Ras protein signal transduction	20	108	18952	959	1624387_at // 1624589_a_at // 1624680_a_at // 1625048_at // 1625146_a_at // 1626591_at // 1627394_s_at // 1628651_a_at // 1628915_s_at // 1629943_at // 1631687_at // 1633082_at // 1633335_at // 1633757_s_at // 1634083_at // 1634858_s_at // 1634904_s_at // 1639074_at // 1640561_at // 1641554_at	1.87172	0.000480332
GO:0051656	biological_process	establishment of organelle localization	17	81	18952	959	1623185_s_at // 1623235_at // 1625034_s_at // 1625210_a_at // 1627325_at // 1627491_at // 1628155_at // 1629227_at // 1631630_at // 1636189_at // 1636866_at // 1638635_at // 1639305_a_at // 1639459_a_at // 1639876_a_at // 1639984_at // 1641312_at	2.05229	0.000596051
GO:0034330	biological_process	cell junction organization	12	39	18952	959	1623185_s_at // 1627454_a_at // 1627491_at // 1628135_s_at // 1628943_at // 1629020_s_at // 1629115_s_at // 1629227_at // 1637014_at // 1637017_at // 1637710_at // 1639459_a_at	2.60424	0.000596051
GO:0045216	biological_process	cell-cell junction organization	12	39	18952	959	1623185_s_at // 1627454_a_at // 1627491_at // 1628135_s_at // 1628943_at // 1629020_s_at // 1629115_s_at // 1629227_at // 1637014_at // 1637017_at // 1637710_at // 1639459_a_at	2.60424	0.000596051
GO:0002376	biological_process	immune system process	32	245	18952	959	1623415_at // 1623580_at // 1623762_at // 1624899_at // 1625012_s_at // 1625113_s_at // 1625974_at // 1626006_at // 1626052_at // 1626902_a_at // 1627470_at // 1627970_at // 1628229_at // 1629229_a_at // 1631638_at // 1632698_at // 1632720_at // 1634370_a_at // 1634552_at // 1634766_at // 1636173_s_at // 1636831_s_at // 1637217_at // 1637850_at // 1638143_a_at // 1639071_a_at // 1639072_at // 163…	1.36804	0.000642032
GO:0065009	biological_process	regulation of molecular function	25	164	18952	959	1623583_at // 1623873_at // 1624387_at // 1624589_a_at // 1625048_at // 1625146_a_at // 1625373_at // 1628651_a_at // 1629233_s_at // 1629423_at // 1629943_at // 1630341_at // 1631579_a_at // 1631687_at // 1632152_at // 1632196_at // 1633082_at // 1633554_at // 1633763_at // 1634071_at // 1634083_at // 1634858_s_at // 1636787_s_at // 1640561_at // 1641554_at	1.59098	0.000655512
GO:0001654	biological_process	eye development	36	295	18952	959	1623463_at // 1624899_at // 1624970_s_at // 1625775_a_at // 1626006_at // 1626492_s_at // 1626719_a_at // 1626902_a_at // 1627394_s_at // 1627410_at // 1627453_s_at // 1627704_a_at // 1628155_at // 1628489_at // 1629012_at // 1629020_s_at // 1629115_s_at // 1629767_s_at // 1630341_at // 1631034_at // 1631579_a_at // 1632698_at // 1632784_at // 1633335_at // 1633805_a_at // 1634766_at // 1636221_a…	1.27003	0.000660741
GO:0007167	biological_process	enzyme linked receptor protein signaling pathway	25	165	18952	959	1623324_at // 1623967_at // 1624899_at // 1625775_a_at // 1626006_at // 1627453_s_at // 1627470_at // 1628489_at // 1629767_s_at // 1630393_a_at // 1631594_s_at // 1631638_at // 1632698_at // 1632784_at // 1633335_at // 1633556_s_at // 1633805_a_at // 1634063_a_at // 1634370_a_at // 1634683_at // 1636221_a_at // 1638143_a_at // 1639858_s_at // 1640470_s_at // 1640867_s_at	1.58221	0.000709191
GO:0007166	biological_process	cell surface receptor linked signal transduction	70	772	18952	959	1623324_at // 1623415_at // 1623762_at // 1623772_a_at // 1623967_at // 1624165_a_at // 1624301_at // 1624899_at // 1625691_at // 1625775_a_at // 1625974_at // 1626006_at // 1626617_at // 1626719_a_at // 1627453_s_at // 1627470_at // 1627491_at // 1627704_a_at // 1627711_at // 1627970_at // 1628077_at // 1628229_at // 1628489_at // 1629020_s_at // 1629233_s_at // 1629362_at // 1629767_s_at // 162…	0.841501	0.000828952
GO:0030097	biological_process	hemopoiesis	14	57	18952	959	1623415_at // 1624899_at // 1626006_at // 1627470_at // 1629229_a_at // 1631638_at // 1632698_at // 1634766_at // 1636831_s_at // 1637850_at // 1638143_a_at // 1639072_at // 1639692_s_at // 1641607_at	2.27914	0.000846222
GO:0051252	biological_process	regulation of RNA metabolic process	80	925	18952	959	1622981_at // 1623324_at // 1623365_at // 1623415_at // 1623909_s_at // 1623954_s_at // 1624230_s_at // 1625907_at // 1626052_at // 1626902_a_at // 1627394_s_at // 1627445_s_at // 1627567_at // 1627668_s_at // 1627729_s_at // 1627796_s_at // 1628210_at // 1628275_at // 1628385_a_at // 1628801_at // 1628840_at // 1628984_s_at // 1629111_at // 1629229_a_at // 1629286_s_at // 1629359_at // 1629866_a…	0.773294	0.000898984
GO:0048749	biological_process	compound eye development	34	275	18952	959	1623463_at // 1624899_at // 1624970_s_at // 1625775_a_at // 1626006_at // 1626492_s_at // 1626719_a_at // 1626902_a_at // 1627394_s_at // 1627410_at // 1627453_s_at // 1628155_at // 1628489_at // 1629012_at // 1629020_s_at // 1629115_s_at // 1629767_s_at // 1630341_at // 1631034_at // 1631579_a_at // 1632698_at // 1632784_at // 1633335_at // 1633805_a_at // 1634766_at // 1636221_a_at // 1637217_a…	1.28885	0.000898984
GO:0043297	biological_process	apical junction assembly	11	34	18952	959	1627454_a_at // 1627491_at // 1628135_s_at // 1628943_at // 1629020_s_at // 1629115_s_at // 1629227_at // 1637014_at // 1637017_at // 1637710_at // 1639459_a_at	2.67664	0.000940845
GO:0043170	biological_process	macromolecule metabolic process	220	3267	18952	959	1622981_at // 1623069_s_at // 1623189_at // 1623324_at // 1623333_a_at // 1623343_at // 1623415_at // 1623453_at // 1623473_at // 1623493_at // 1623602_a_at // 1623722_at // 1623762_at // 1623837_at // 1623909_s_at // 1623954_s_at // 1624165_a_at // 1624230_s_at // 1624240_at // 1624263_at // 1624272_at // 1624301_at // 1624464_s_at // 1624639_at // 1624742_a_at // 1624905_at // 1624970_s_at // 1…	0.412284	0.000942625
GO:0046907	biological_process	intracellular transport	45	421	18952	959	1616608_a_at // 1623139_at // 1623185_s_at // 1623580_at // 1623583_at // 1624050_at // 1624284_a_at // 1624899_at // 1625210_a_at // 1625502_at // 1625949_at // 1626208_at // 1626492_s_at // 1626731_at // 1626945_at // 1627191_a_at // 1627354_at // 1627454_a_at // 1627824_at // 1628152_at // 1628155_at // 1628377_s_at // 1630393_a_at // 1630839_at // 1631509_a_at // 1631630_at // 1632429_at // 1…	1.07885	0.00101939
GO:0010468	biological_process	regulation of gene expression	93	1131	18952	959	1622981_at // 1623324_at // 1623365_at // 1623415_at // 1623909_s_at // 1623954_s_at // 1624230_s_at // 1625116_at // 1625907_at // 1626052_at // 1626673_s_at // 1626902_a_at // 1627394_s_at // 1627445_s_at // 1627567_at // 1627668_s_at // 1627729_s_at // 1627796_s_at // 1628210_at // 1628275_at // 1628385_a_at // 1628801_at // 1628840_at // 1628873_s_at // 1628984_s_at // 1629111_at // 1629229_a…	0.700451	0.0010219
GO:0019219	biological_process	regulation of nucleobase, nucleoside, nucleotide and nucleic acid metabolic process	87	1038	18952	959	1622981_at // 1623324_at // 1623365_at // 1623415_at // 1623909_s_at // 1623954_s_at // 1624230_s_at // 1625907_at // 1626052_at // 1626673_s_at // 1626902_a_at // 1627394_s_at // 1627445_s_at // 1627567_at // 1627668_s_at // 1627729_s_at // 1627796_s_at // 1628210_at // 1628275_at // 1628385_a_at // 1628801_at // 1628840_at // 1628873_s_at // 1628984_s_at // 1629111_at // 1629229_a_at // 1629286…	0.728028	0.00103804
GO:0050790	biological_process	regulation of catalytic activity	23	150	18952	959	1623583_at // 1624387_at // 1624589_a_at // 1625048_at // 1625146_a_at // 1625373_at // 1628651_a_at // 1629233_s_at // 1629423_at // 1629943_at // 1630341_at // 1631579_a_at // 1631687_at // 1632152_at // 1632196_at // 1633082_at // 1633763_at // 1634071_at // 1634083_at // 1634858_s_at // 1636787_s_at // 1640561_at // 1641554_at	1.59942	0.00129703
GO:0007264	biological_process	small GTPase mediated signal transduction	22	139	18952	959	1624122_a_at // 1624387_at // 1624589_a_at // 1624899_at // 1625048_at // 1625675_a_at // 1626902_a_at // 1628427_a_at // 1628651_a_at // 1628694_a_at // 1630083_at // 1631183_at // 1632429_at // 1632784_at // 1633335_at // 1634083_at // 1634386_s_at // 1634443_a_at // 1636025_at // 1638864_at // 1639332_at // 1641687_at	1.64517	0.00129703
GO:0007560	biological_process	imaginal disc morphogenesis	36	307	18952	959	1623463_at // 1624899_at // 1624970_s_at // 1626719_a_at // 1627453_s_at // 1627454_a_at // 1627470_at // 1627704_a_at // 1628275_at // 1628489_at // 1629115_s_at // 1629423_at // 1629767_s_at // 1631034_at // 1631579_a_at // 1631780_at // 1632784_at // 1633554_at // 1633556_s_at // 1633745_a_at // 1633792_a_at // 1633805_a_at // 1634290_a_at // 1634683_at // 1634766_at // 1635305_s_at // 1635618…	1.21251	0.00133057
GO:0008219	biological_process	cell death	28	208	18952	959	1622981_at // 1624284_a_at // 1624517_at // 1625691_at // 1626405_at // 1627566_a_at // 1627704_a_at // 1628487_s_at // 1629233_s_at // 1631742_s_at // 1632152_at // 1632429_at // 1632720_at // 1634052_s_at // 1634150_s_at // 1634258_at // 1634351_at // 1636274_at // 1636765_at // 1636787_s_at // 1637111_a_at // 1637312_a_at // 1637487_at // 1638041_at // 1638133_at // 1639071_a_at // 1640892_a_a…	1.41159	0.00134437
GO:0051960	biological_process	regulation of nervous system development	18	98	18952	959	1624899_at // 1625775_a_at // 1626637_a_at // 1627325_at // 1627394_s_at // 1627470_at // 1630341_at // 1631579_a_at // 1633745_a_at // 1633805_a_at // 1634443_a_at // 1634683_at // 1634904_s_at // 1635875_at // 1636189_at // 1636221_a_at // 1636815_a_at // 1641452_a_at	1.85989	0.00138541
GO:0016265	biological_process	death	28	210	18952	959	1622981_at // 1624284_a_at // 1624517_at // 1625691_at // 1626405_at // 1627566_a_at // 1627704_a_at // 1628487_s_at // 1629233_s_at // 1631742_s_at // 1632152_at // 1632429_at // 1632720_at // 1634052_s_at // 1634150_s_at // 1634258_at // 1634351_at // 1636274_at // 1636765_at // 1636787_s_at // 1637111_a_at // 1637312_a_at // 1637487_at // 1638041_at // 1638133_at // 1639071_a_at // 1640892_a_a…	1.39778	0.00153784
GO:0006468	biological_process	protein amino acid phosphorylation	38	336	18952	959	1623189_at // 1623473_at // 1624464_s_at // 1625183_at // 1625974_at // 1626006_at // 1626570_s_at // 1627325_at // 1627470_at // 1628969_s_at // 1629473_at // 1629767_s_at // 1629805_at // 1629886_s_at // 1630341_at // 1632130_s_at // 1632485_a_at // 1633805_a_at // 1636173_s_at // 1636189_at // 1636221_a_at // 1637085_at // 1637111_a_at // 1637380_s_at // 1637456_at // 1638143_a_at // 1638192_a…	1.16029	0.00155451
GO:0009889	biological_process	regulation of biosynthetic process	87	1053	18952	959	1622981_at // 1623324_at // 1623365_at // 1623415_at // 1623762_at // 1623909_s_at // 1623954_s_at // 1624230_s_at // 1625907_at // 1625974_at // 1626052_at // 1626673_s_at // 1626902_a_at // 1627394_s_at // 1627445_s_at // 1627567_at // 1627668_s_at // 1627796_s_at // 1627970_at // 1628210_at // 1628275_at // 1628385_a_at // 1628801_at // 1628840_at // 1628873_s_at // 1628984_s_at // 1629111_at …	0.707329	0.00162061
GO:0031326	biological_process	regulation of cellular biosynthetic process	87	1053	18952	959	1622981_at // 1623324_at // 1623365_at // 1623415_at // 1623762_at // 1623909_s_at // 1623954_s_at // 1624230_s_at // 1625907_at // 1625974_at // 1626052_at // 1626673_s_at // 1626902_a_at // 1627394_s_at // 1627445_s_at // 1627567_at // 1627668_s_at // 1627796_s_at // 1627970_at // 1628210_at // 1628275_at // 1628385_a_at // 1628801_at // 1628840_at // 1628873_s_at // 1628984_s_at // 1629111_at …	0.707329	0.00162061
GO:0007043	biological_process	cell-cell junction assembly	11	37	18952	959	1627454_a_at // 1627491_at // 1628135_s_at // 1628943_at // 1629020_s_at // 1629115_s_at // 1629227_at // 1637014_at // 1637017_at // 1637710_at // 1639459_a_at	2.55465	0.0016519
GO:0034329	biological_process	cell junction assembly	11	37	18952	959	1627454_a_at // 1627491_at // 1628135_s_at // 1628943_at // 1629020_s_at // 1629115_s_at // 1629227_at // 1637014_at // 1637017_at // 1637710_at // 1639459_a_at	2.55465	0.0016519
GO:0031175	biological_process	neurite development	38	338	18952	959	1622981_at // 1623463_at // 1623602_a_at // 1624183_a_at // 1624742_a_at // 1624970_s_at // 1626239_at // 1626492_s_at // 1626637_a_at // 1626774_s_at // 1626993_at // 1627191_a_at // 1627394_s_at // 1627445_s_at // 1628336_a_at // 1630271_at // 1630772_at // 1633488_at // 1633556_s_at // 1633745_a_at // 1634157_at // 1634290_a_at // 1635591_at // 1636020_s_at // 1636141_s_at // 1636281_at // 163…	1.15172	0.00168142
GO:0032990	biological_process	cell part morphogenesis	38	338	18952	959	1622981_at // 1623463_at // 1623602_a_at // 1624183_a_at // 1624742_a_at // 1624970_s_at // 1626239_at // 1626492_s_at // 1626637_a_at // 1626774_s_at // 1626993_at // 1627191_a_at // 1627394_s_at // 1627445_s_at // 1628336_a_at // 1630271_at // 1630772_at // 1633488_at // 1633556_s_at // 1633745_a_at // 1634157_at // 1634290_a_at // 1635591_at // 1636020_s_at // 1636141_s_at // 1636281_at // 163…	1.15172	0.00168142
GO:0048667	biological_process	cell morphogenesis involved in neuron differentiation	38	338	18952	959	1622981_at // 1623463_at // 1623602_a_at // 1624183_a_at // 1624742_a_at // 1624970_s_at // 1626239_at // 1626492_s_at // 1626637_a_at // 1626774_s_at // 1626993_at // 1627191_a_at // 1627394_s_at // 1627445_s_at // 1628336_a_at // 1630271_at // 1630772_at // 1633488_at // 1633556_s_at // 1633745_a_at // 1634157_at // 1634290_a_at // 1635591_at // 1636020_s_at // 1636141_s_at // 1636281_at // 163…	1.15172	0.00168142
GO:0048812	biological_process	neurite morphogenesis	38	338	18952	959	1622981_at // 1623463_at // 1623602_a_at // 1624183_a_at // 1624742_a_at // 1624970_s_at // 1626239_at // 1626492_s_at // 1626637_a_at // 1626774_s_at // 1626993_at // 1627191_a_at // 1627394_s_at // 1627445_s_at // 1628336_a_at // 1630271_at // 1630772_at // 1633488_at // 1633556_s_at // 1633745_a_at // 1634157_at // 1634290_a_at // 1635591_at // 1636020_s_at // 1636141_s_at // 1636281_at // 163…	1.15172	0.00168142
GO:0048858	biological_process	cell projection morphogenesis	38	338	18952	959	1622981_at // 1623463_at // 1623602_a_at // 1624183_a_at // 1624742_a_at // 1624970_s_at // 1626239_at // 1626492_s_at // 1626637_a_at // 1626774_s_at // 1626993_at // 1627191_a_at // 1627394_s_at // 1627445_s_at // 1628336_a_at // 1630271_at // 1630772_at // 1633488_at // 1633556_s_at // 1633745_a_at // 1634157_at // 1634290_a_at // 1635591_at // 1636020_s_at // 1636141_s_at // 1636281_at // 163…	1.15172	0.00168142
[truncated: 232 more rows]

## Sheet: RNvM__Down__1025
GOID	Ontology	Term	q	m	t	k	probesets	log_odds_ratio	p
[truncated: 333 more rows]
